# Supplementary material for: Optics miniaturization strategy for demanding Raman spectroscopy applications
Source: Nat Commun. 2024 Apr 8;15:3049. doi: 10.1038/s41467-024-47044-7 (PMC11001912; doi:10.1038/s41467-024-47044-7)
Supplement: Supplementary file 6 — Source Data [file 41467_2024_47044_MOESM6_ESM.zip › Source Data/NCOMMS-23-34016B s3/S3 pHCA, Glucose, Salts/calibraiton/Salts standards 24.08.17/N_0_1g_L_3.csv]

347.42919921875	77.6953430175781
348.892913818359	77.9276351928711
350.356079101563	78.240234375
351.818634033203	78.309455871582
353.280670166016	78.8082046508789
354.742095947266	79.0280227661133
356.202972412109	79.2554321289063
357.663299560547	79.5628967285156
359.123046875	79.7343597412109
360.582244873047	79.948974609375
362.040863037109	80.2012481689453
363.498931884766	80.2367248535156
364.956451416016	80.3952178955078
366.413391113281	80.6401748657227
367.869750976563	80.7523574829102
369.325592041016	80.9396820068359
370.780853271484	80.7341156005859
372.235565185547	80.8714828491211
373.689727783203	80.9922256469727
375.143310546875	80.9288101196289
376.596343994141	81.250114440918
378.048828125	81.2426834106445
379.500762939453	81.0630569458008
380.9521484375	81.2389984130859
382.402954101563	81.3427658081055
383.853240966797	81.4937133789063
385.302947998047	81.4943389892578
386.752136230469	81.6959686279297
388.200744628906	81.8309020996094
389.648803710938	81.9406661987305
391.096343994141	82.0332946777344
392.543304443359	82.2053985595703
393.989715576172	82.415901184082
395.435607910156	82.6847839355469
396.880920410156	82.8184585571289
398.325714111328	82.6387252807617
399.769927978516	83.0010452270508
401.213623046875	83.1705322265625
402.656768798828	83.4891204833984
404.099395751953	83.5380401611328
405.541442871094	83.7709197998047
406.982971191406	83.8762741088867
408.423950195313	84.0326080322266
409.864379882813	84.4018402099609
411.304290771484	84.4736862182617
412.743621826172	84.5725708007813
414.182434082031	84.8095855712891
415.620727539063	84.8712768554688
417.058471679688	84.8458633422852
418.495666503906	85.0507278442383
419.932342529297	85.0146179199219
421.368469238281	84.9618225097656
422.804077148438	85.0791702270508
424.239135742188	84.9523239135742
425.673645019531	84.9571380615234
427.107635498047	85.1635284423828
428.541107177734	84.9063415527344
429.974029541016	84.9815521240234
431.406433105469	84.7839508056641
432.838287353516	84.7499847412109
434.269622802734	84.478630065918
435.700408935547	84.5055618286133
437.130706787109	84.5645446777344
438.560455322266	84.4160919189453
439.989654541016	84.1750564575195
441.418334960938	84.2201232910156
442.846496582031	83.9624862670898
444.274139404297	84.1384506225586
445.701263427734	83.8706130981445
447.127838134766	83.7064971923828
448.553894042969	83.7782592773438
449.979431152344	83.6006546020508
451.404449462891	83.5140838623047
452.828918457031	83.2228469848633
454.252899169922	83.3435974121094
455.676330566406	83.2348327636719
457.099273681641	83.1458892822266
458.521667480469	82.9136276245117
459.943542480469	83.1354675292969
461.364929199219	82.8755645751953
462.785766601563	82.9091186523438
464.206085205078	82.9865112304688
465.625885009766	82.7899398803711
467.045196533203	82.9099960327148
468.463958740234	82.9123916625977
469.882202148438	82.8541412353516
471.299957275391	82.8718719482422
472.717193603516	82.9291687011719
474.133911132813	82.7942581176758
475.550109863281	82.9437866210938
476.965789794922	82.8621978759766
478.380950927734	83.0931167602539
479.795623779297	83.046630859375
481.209777832031	82.9656753540039
482.623413085938	83.2825546264648
484.036529541016	83.1807327270508
485.449157714844	83.184455871582
486.861267089844	83.3398132324219
488.272857666016	83.1794052124023
489.683959960938	83.3463745117188
491.094543457031	83.3526840209961
492.504608154297	83.2389984130859
493.914184570313	83.300895690918
495.3232421875	83.4115600585938
496.731811523438	83.1127700805664
498.139862060547	83.077392578125
499.547393798828	83.1167221069336
500.954467773438	83.1131057739258
502.360992431641	82.9423904418945
503.767028808594	82.7525634765625
505.172576904297	82.8544158935547
506.577606201172	82.6263961791992
507.982147216797	82.5142517089844
509.386169433594	82.2337265014648
510.789703369141	82.1390686035156
512.192749023438	82.0805816650391
513.595275878906	81.824577331543
514.997314453125	81.6983337402344
516.398803710938	81.6917419433594
517.799865722656	81.3692245483398
519.200378417969	81.2085266113281
520.600463867188	81.00146484375
522	80.9513626098633
523.399047851563	80.8713226318359
524.797607421875	80.5249404907227
526.195678710938	80.255729675293
527.59326171875	80.1957092285156
528.990295410156	80.0818481445313
530.386901855469	79.5955429077148
531.782958984375	79.6833648681641
533.178588867188	79.4055328369141
534.573669433594	79.2615280151367
535.968322753906	79.1878356933594
537.362426757813	78.804573059082
538.756042480469	78.8592987060547
540.149230957031	78.5944671630859
541.541870117188	78.4232864379883
542.934020996094	78.3412780761719
544.32568359375	78.1340942382813
545.716918945313	78.0116500854492
547.107604980469	77.6710739135742
548.497802734375	77.7236709594727
549.887573242188	77.6948776245117
551.276794433594	77.4674758911133
552.66552734375	77.4325714111328
554.053833007813	77.3537368774414
555.441650390625	77.2427291870117
556.828918457031	77.1097717285156
558.215759277344	76.9552536010742
559.602111816406	76.9145278930664
560.987976074219	76.9033126831055
562.373352050781	76.7338790893555
563.758239746094	76.7807083129883
565.142639160156	76.6200180053711
566.526611328125	76.5468444824219
567.910034179688	76.634391784668
569.293029785156	76.3610916137695
570.675537109375	76.4723663330078
572.057556152344	76.5158386230469
573.439086914063	76.2626800537109
574.820129394531	76.4321670532227
576.200744628906	76.4475631713867
577.580871582031	76.2788848876953
578.96044921875	76.2891159057617
580.339660644531	76.3267211914063
581.718322753906	76.4118804931641
583.096557617188	76.2650756835938
584.474243164063	76.2977142333984
585.851501464844	76.0495147705078
587.228332519531	76.2691040039063
588.604614257813	76.1154861450195
589.98046875	76.1118087768555
591.355834960938	76.0896987915039
592.730712890625	75.962532043457
594.105163574219	76.1730728149414
595.479125976563	76.06982421875
596.852600097656	75.9616088867188
598.225646972656	75.9240036010742
599.598205566406	75.9958801269531
600.970275878906	75.7607879638672
602.341857910156	75.7369155883789
603.713012695313	75.7694091796875
605.083679199219	75.6078872680664
606.453918457031	75.5806427001953
607.823608398438	75.3899688720703
609.192932128906	75.3571929931641
610.561706542969	75.1310348510742
611.930053710938	75.1196441650391
613.297912597656	75.0294647216797
614.665344238281	75.0236968994141
616.032287597656	74.8889846801758
617.398803710938	74.8202133178711
618.764831542969	74.6807632446289
620.13037109375	74.6278305053711
621.495483398438	74.4913177490234
622.860107421875	74.2874221801758
624.224304199219	74.1915283203125
625.588012695313	74.1911468505859
626.951232910156	74.0678405761719
628.314025878906	73.7851486206055
629.676391601563	73.8921966552734
631.038269042969	73.484375
632.399658203125	73.4787445068359
633.760620117188	73.4533615112305
635.12109375	73.2353973388672
636.481140136719	73.0011825561523
637.840759277344	72.8591384887695
639.199890136719	72.8616943359375
640.558532714844	72.6183853149414
641.916748046875	72.4125366210938
643.274536132813	72.4706497192383
644.6318359375	72.3541107177734
645.988647460938	72.0800552368164
647.345031738281	71.9685897827148
648.700988769531	72.0302276611328
650.056457519531	71.8495407104492
651.411499023438	71.7308731079102
652.76611328125	71.6557693481445
654.120239257813	71.4669570922852
655.473876953125	71.5440368652344
656.827087402344	71.305793762207
658.179870605469	71.188232421875
659.5322265625	71.1790618896484
660.884094238281	71.1495895385742
662.235473632813	71.1655807495117
663.586486816406	70.8788070678711
664.93701171875	70.8917846679688
666.287048339844	70.8997802734375
667.636657714844	70.7204895019531
668.98583984375	70.6430282592773
670.334594726563	70.8772964477539
671.682861328125	70.6888885498047
673.030700683594	70.6139831542969
674.378051757813	70.6276550292969
675.725036621094	70.4838256835938
677.071533203125	70.6445236206055
678.417541503906	70.5361785888672
679.76318359375	70.6528244018555
681.108337402344	70.3249435424805
682.453002929688	70.5193939208984
683.797302246094	70.6458511352539
685.14111328125	70.4671173095703
686.484497070313	70.4966430664063
687.827453613281	70.4720001220703
689.169921875	70.4100036621094
690.512023925781	70.4123992919922
691.853637695313	70.6890563964844
693.194763183594	70.580192565918
694.535522460938	70.4238815307617
695.875793457031	70.5236053466797
697.215637207031	70.640007019043
698.555053710938	70.4866333007813
699.89404296875	70.6095581054688
701.232543945313	70.652473449707
702.570617675781	70.5592880249023
703.908325195313	70.4730072021484
705.245483398438	70.6174240112305
706.582275390625	70.5612411499023
707.918640136719	70.5933227539063
709.254516601563	70.559196472168
710.589965820313	70.5296783447266
711.924987792969	70.5773086547852
713.259582519531	70.5453338623047
714.59375	70.5551147460938
715.927490234375	70.4985046386719
717.2607421875	70.6770553588867
718.593627929688	70.3870697021484
719.926025390625	70.4338531494141
721.257995605469	70.3801956176758
722.589538574219	70.5023651123047
723.920654296875	70.3330230712891
725.251342773438	70.5651931762695
726.581604003906	70.3100204467773
727.911437988281	70.4590225219727
729.240783691406	70.1903381347656
730.569763183594	70.3305511474609
731.898254394531	70.1978988647461
733.226379394531	70.1543960571289
734.554016113281	70.0657806396484
735.881225585938	69.9762344360352
737.208068847656	70.03564453125
738.534423828125	69.9044647216797
739.8603515625	69.8683242797852
741.185852050781	69.8129043579102
742.510925292969	69.7523345947266
743.835571289063	69.6543350219727
745.159790039063	69.5045623779297
746.483581542969	69.414436340332
747.806945800781	69.4420852661133
749.1298828125	69.3762893676758
750.452453613281	69.1928024291992
751.774536132813	69.219352722168
753.09619140625	69.0571365356445
754.417419433594	69.0145645141602
755.738220214844	68.8371047973633
757.05859375	68.7334289550781
758.378540039063	68.6607513427734
759.698059082031	68.6075668334961
761.017211914063	68.4256591796875
762.335876464844	68.3757705688477
763.654113769531	68.1045303344727
764.971984863281	68.0588912963867
766.289367675781	67.8965759277344
767.606384277344	67.8905334472656
768.922973632813	67.8911972045898
770.239074707031	67.6932525634766
771.554809570313	67.5499649047852
772.8701171875	67.598030090332
774.184997558594	67.3788070678711
775.499450683594	67.1212005615234
776.8134765625	67.2323684692383
778.127136230469	67.0636215209961
779.440307617188	66.9707107543945
780.753112792969	66.9652633666992
782.0654296875	66.662956237793
783.377380371094	66.6592788696289
784.688903808594	66.6134262084961
786	66.4337768554688
787.310668945313	66.3734664916992
788.620971679688	66.2209701538086
789.930786132813	66.273307800293
791.240234375	65.920280456543
792.549255371094	65.8768539428711
793.857788085938	65.8334579467773
795.166015625	65.6534271240234
796.473754882813	65.550537109375
797.781066894531	65.4016723632813
799.088012695313	65.4238052368164
800.39453125	65.422492980957
801.700622558594	65.3229293823242
803.006286621094	65.1699676513672
804.311584472656	65.155158996582
805.616394042969	64.9982452392578
806.920837402344	64.9464797973633
808.224853515625	64.8489456176758
809.528503417969	64.7033538818359
810.831665039063	64.6386795043945
812.134460449219	64.5923385620117
813.436828613281	64.5372314453125
814.73876953125	64.3671340942383
816.040344238281	64.2542953491211
817.341430664063	64.2788009643555
818.642150878906	64.1598968505859
819.942504882813	64.0108795166016
821.242370605469	63.9570579528809
822.541870117188	63.7724266052246
823.840942382813	63.6902389526367
825.139587402344	63.6155052185059
826.437866210938	63.5991401672363
827.735656738281	63.4785003662109
829.033081054688	63.372745513916
830.330139160156	63.3593101501465
831.626770019531	63.110408782959
832.922973632813	63.1540222167969
834.21875	63.0006942749023
835.514099121094	62.9434776306152
836.80908203125	62.8843841552734
838.103637695313	62.6693687438965
839.397827148438	62.7079162597656
840.691589355469	62.6486892700195
841.984924316406	62.5242958068848
843.27783203125	62.241886138916
844.570373535156	62.2288551330566
845.862487792969	62.1153984069824
847.154235839844	62.0349349975586
848.445556640625	61.9016914367676
849.736450195313	61.6661186218262
851.026916503906	61.4179992675781
852.317016601563	61.4172897338867
853.606689453125	61.3064422607422
854.89599609375	61.1386299133301
856.184875488281	60.9491195678711
857.473327636719	60.7844047546387
858.761413574219	60.7001457214355
860.049072265625	60.624080657959
861.336303710938	60.3614883422852
862.623168945313	60.3392219543457
863.909606933594	60.1957817077637
865.195678710938	60.0780754089355
866.481323242188	59.8275985717773
867.766540527344	59.7798728942871
869.051391601563	59.5421981811523
870.335815429688	59.5206184387207
871.619873046875	59.1702079772949
872.903503417969	59.0088233947754
874.186706542969	58.8853759765625
875.469543457031	58.5660858154297
876.752014160156	58.377326965332
878.033996582031	58.3402557373047
879.315612792969	58.1031608581543
880.596862792969	57.8102760314941
881.877685546875	57.7471580505371
883.158081054688	57.3741188049316
884.438110351563	57.1405563354492
885.7177734375	56.9590187072754
886.996948242188	56.7342529296875
888.275817871094	56.5641975402832
889.55419921875	56.3303375244141
890.832275390625	56.0332641601563
892.10986328125	55.8647994995117
893.387084960938	55.6772880554199
894.663940429688	55.4846649169922
895.940368652344	55.2598686218262
897.216369628906	55.088996887207
898.492004394531	54.8210220336914
899.767272949219	54.6042976379395
901.042114257813	54.3466453552246
902.316528320313	54.1457633972168
903.590576171875	53.9959526062012
904.8642578125	53.6117134094238
906.137512207031	53.4150924682617
907.410339355469	53.261531829834
908.682800292969	52.9958114624023
909.954833984375	52.8841857910156
911.226501464844	52.7373428344727
912.497802734375	52.4096069335938
913.768676757813	52.1986351013184
915.039123535156	52.0516510009766
916.309204101563	51.8083419799805
917.578918457031	51.682731628418
918.848205566406	51.4996337890625
920.117126464844	51.3104553222656
921.385620117188	51.2412567138672
922.653747558594	51.0254592895508
923.921447753906	50.7853012084961
925.188781738281	50.6262741088867
926.455688476563	50.5076446533203
927.722229003906	50.4450035095215
928.988342285156	50.2201538085938
930.254089355469	50.0880508422852
931.519470214844	49.9868049621582
932.784423828125	49.9021453857422
934.049011230469	49.5337905883789
935.313171386719	49.4758262634277
936.576965332031	49.5085029602051
937.84033203125	49.4210510253906
939.103332519531	49.1113929748535
940.365966796875	48.9910354614258
941.628173828125	49.0306205749512
942.890014648438	49.0157814025879
944.151428222656	48.7753105163574
945.412475585938	48.6077842712402
946.673095703125	48.6695175170898
947.933349609375	48.5711441040039
949.193237304688	48.4211769104004
950.452697753906	48.4018440246582
951.711791992188	48.3503532409668
952.970520019531	48.170352935791
954.228820800781	48.0771865844727
955.486755371094	48.1119842529297
956.744262695313	47.998291015625
958.001403808594	47.9870338439941
959.258117675781	47.8855476379395
960.514526367188	47.8446197509766
961.770446777344	47.8568420410156
963.026062011719	47.9238891601563
964.28125	47.7099380493164
965.536010742188	47.5961456298828
966.790466308594	47.694278717041
968.044494628906	47.5909881591797
969.298095703125	47.5063743591309
970.551391601563	47.5752334594727
971.80419921875	47.4268531799316
973.056701660156	47.407772064209
974.308776855469	47.2860794067383
975.560485839844	47.117374420166
976.811767578125	47.3900260925293
978.062683105469	47.2129707336426
979.313232421875	47.2467041015625
980.563415527344	47.1783866882324
981.813171386719	47.0472602844238
983.0625	47.0857849121094
984.3115234375	47.1738510131836
985.560119628906	47.0918769836426
986.808349609375	47.0070686340332
988.05615234375	47.0009117126465
989.303588867188	46.9549713134766
990.550659179688	46.9238967895508
991.797302246094	46.9231109619141
993.043579101563	46.9714736938477
994.289489746094	46.7098426818848
995.535034179688	46.741096496582
996.780151367188	46.6198234558105
998.02490234375	46.4814376831055
999.269226074219	46.4847297668457
1000.51318359375	46.2858047485352
1001.75677490234	46.1771583557129
1003	46.213436126709
1004.24279785156	46.1183319091797
1005.48522949219	45.9796257019043
1006.72729492188	45.9950065612793
1007.96893310547	46.0334358215332
1009.21026611328	45.8682975769043
1010.45111083984	45.885425567627
1011.69165039063	45.7854385375977
1012.93176269531	45.6896667480469
1014.17150878906	45.6797828674316
1015.41088867188	45.7381057739258
1016.64984130859	45.657600402832
1017.88842773438	45.5586318969727
1019.12664794922	45.5291862487793
1020.36450195313	45.4445190429688
1021.60192871094	45.4278678894043
1022.83898925781	45.4489440917969
1024.07568359375	45.2818489074707
1025.31201171875	45.2901840209961
1026.5478515625	45.1821479797363
1027.78344726563	45.1011772155762
1029.0185546875	45.1150779724121
1030.25329589844	45.0655555725098
1031.48767089844	45.0072898864746
1032.7216796875	45.0286598205566
1033.95532226563	44.975944519043
1035.18859863281	45.0051536560059
1036.42138671875	44.9945602416992
1037.65393066406	44.921688079834
1038.88598632813	44.9130249023438
1040.11767578125	44.9916343688965
1041.34899902344	44.8433532714844
1042.57995605469	44.9981994628906
1043.810546875	45.1004905700684
1045.04077148438	44.9227027893066
1046.2705078125	44.972240447998
1047.5	44.9690170288086
1048.72900390625	44.9364585876465
1049.95764160156	44.950023651123
1051.18591308594	44.934642791748
1052.41381835938	44.959098815918
1053.64135742188	44.7962493896484
1054.86853027344	44.9787178039551
1056.09521484375	44.8738212585449
1057.32165527344	44.7803688049316
1058.54760742188	44.8921813964844
1059.77331542969	44.8239097595215
1060.99853515625	44.810733795166
1062.22338867188	44.8051986694336
1063.44787597656	44.5917205810547
1064.671875	44.6643486022949
1065.89562988281	44.7030715942383
1067.11901855469	44.4638862609863
1068.34191894531	44.5708694458008
1069.56457519531	44.5804595947266
1070.78674316406	44.4347152709961
1072.00854492188	44.522876739502
1073.22998046875	44.4423370361328
1074.45104980469	44.3804931640625
1075.67175292969	44.2690887451172
1076.89208984375	44.3315734863281
1078.11193847656	44.2356300354004
1079.33154296875	44.151912689209
1080.55065917969	44.1785888671875
1081.76940917969	44.2186393737793
1082.98791503906	44.012523651123
1084.20593261719	43.9740295410156
1085.42358398438	43.9317359924316
1086.64086914063	43.8919258117676
1087.85766601563	43.9654121398926
1089.07421875	43.8228378295898
1090.29040527344	43.8227348327637
1091.50610351563	43.8342819213867
1092.72155761719	43.7645950317383
1093.9365234375	43.7693023681641
1095.15112304688	43.7621955871582
1096.36535644531	43.7779998779297
1097.57922363281	43.7041549682617
1098.79272460938	43.8392066955566
1100.005859375	43.8001098632813
1101.21862792969	43.8123474121094
1102.43090820313	43.9394569396973
1103.64294433594	43.6857528686523
1104.8544921875	43.8483734130859
1106.06579589844	43.8856658935547
1107.27661132813	43.796272277832
1108.48706054688	43.7431449890137
1109.69714355469	43.7881164550781
1110.90686035156	43.8361511230469
1112.1162109375	43.6849670410156
1113.3251953125	43.7523040771484
1114.53369140625	43.8290176391602
1115.74194335938	43.7713813781738
1116.94982910156	43.779224395752
1118.1572265625	43.713207244873
1119.3642578125	43.7607803344727
1120.57104492188	43.8072319030762
1121.77734375	43.733039855957
1122.98327636719	43.7865829467773
1124.18884277344	43.7546119689941
1125.39404296875	43.7751541137695
1126.59875488281	43.7033042907715
1127.80322265625	43.8288993835449
1129.00732421875	43.7910614013672
1130.2109375	43.7142677307129
1131.41430664063	43.7570457458496
1132.6171875	43.7518997192383
1133.81970214844	43.7322616577148
1135.02197265625	43.7454681396484
1136.22375488281	43.7224197387695
1137.42517089844	43.5482749938965
1138.62622070313	43.7271461486816
1139.82690429688	43.6221694946289
1141.02709960938	43.5556030273438
1142.22705078125	43.5475044250488
1143.42663574219	43.551456451416
1144.62573242188	43.4547309875488
1145.82458496094	43.4243087768555
1147.02294921875	43.493465423584
1148.22094726563	43.5236473083496
1149.41857910156	43.5267219543457
1150.61584472656	43.5343856811523
1151.81274414063	43.4480361938477
1153.00927734375	43.3947639465332
1154.20544433594	43.411449432373
1155.40124511719	43.4677276611328
1156.5966796875	43.5439033508301
1157.79162597656	43.4377212524414
1158.986328125	43.4946212768555
1160.18054199219	43.5142555236816
1161.37438964844	43.4352645874023
1162.56799316406	43.3958396911621
1163.76110839844	43.3600692749023
1164.95385742188	43.352611541748
1166.14624023438	43.4132385253906
1167.33825683594	43.3775062561035
1168.52990722656	43.289379119873
1169.72119140625	43.3489189147949
1170.91198730469	43.3661918640137
1172.1025390625	43.3014373779297
1173.29260253906	43.3824577331543
1174.482421875	43.2928428649902
1175.67175292969	43.3486404418945
1176.86071777344	43.479850769043
1178.04943847656	43.4407844543457
1179.23767089844	43.5098495483398
1180.42553710938	43.5077514648438
1181.61303710938	43.5320739746094
1182.80017089844	43.5456924438477
1183.98681640625	43.6741714477539
1185.17321777344	43.5609245300293
1186.35925292969	43.5713424682617
1187.54479980469	43.6725120544434
1188.73010253906	43.6485023498535
1189.91491699219	43.6097717285156
1191.09936523438	43.6185302734375
1192.28356933594	43.6927833557129
1193.46728515625	43.6104316711426
1194.65063476563	43.7684097290039
1195.83361816406	43.5949172973633
1197.01623535156	43.6650352478027
1198.19836425781	43.8386116027832
1199.38024902344	43.8220138549805
1200.56176757813	43.8902969360352
1201.74279785156	43.8708534240723
1202.92358398438	43.9899444580078
1204.10388183594	43.97705078125
1205.28393554688	43.9634017944336
1206.46350097656	44.0394477844238
1207.64270019531	43.9783096313477
1208.82153320313	44.1310577392578
1210	44.2004661560059
1211.17810058594	44.1579742431641
1212.35583496094	44.2385330200195
1213.53308105469	44.2296028137207
1214.71008300781	44.2490615844727
1215.88671875	44.1707611083984
1217.06286621094	44.2661819458008
1218.23864746094	44.2594184875488
1219.41418457031	44.2733764648438
1220.58923339844	44.1747894287109
1221.76391601563	44.2275238037109
1222.93823242188	44.2302169799805
1224.11218261719	44.1876525878906
1225.28576660156	44.3100852966309
1226.458984375	44.384204864502
1227.6318359375	44.3004341125488
1228.80419921875	44.2481422424316
1229.97631835938	44.2378807067871
1231.14794921875	44.24951171875
1232.31921386719	44.367862701416
1233.490234375	44.2371292114258
1234.66076660156	44.3455390930176
1235.83093261719	44.3689575195313
1237.00073242188	44.2535934448242
1238.17016601563	44.3190765380859
1239.33923339844	44.2223434448242
1240.5078125	44.2193183898926
1241.67614746094	44.2537574768066
1242.84411621094	44.1975593566895
1244.01159667969	44.1909332275391
1245.1787109375	44.0323829650879
1246.34558105469	44.1292953491211
1247.51196289063	43.9259948730469
1248.67797851563	43.9119110107422
1249.84362792969	43.8799667358398
1251.00891113281	43.7998085021973
1252.173828125	43.7488555908203
1253.33825683594	43.7874641418457
1254.50244140625	43.8745384216309
1255.66625976563	43.7853698730469
1256.82958984375	43.6110572814941
1257.99255371094	43.6205101013184
1259.1552734375	43.623836517334
1260.31750488281	43.5721817016602
1261.47937011719	43.5941696166992
1262.64086914063	43.5213851928711
1263.80200195313	43.49072265625
1264.96276855469	43.4741020202637
1266.123046875	43.5025100708008
1267.28308105469	43.4687957763672
1268.44262695313	43.4089317321777
1269.60192871094	43.3280982971191
1270.7607421875	43.2334213256836
1271.91918945313	43.1052551269531
1273.07727050781	43.2060928344727
1274.23498535156	43.0278968811035
1275.39233398438	43.0510139465332
1276.54931640625	43.031608581543
1277.70581054688	42.9090309143066
1278.86206054688	42.8642272949219
1280.01794433594	42.8352203369141
1281.17333984375	42.8603286743164
1282.32836914063	42.785514831543
1283.48303222656	42.6690979003906
1284.63732910156	42.6884613037109
1285.79125976563	42.6837768554688
1286.94482421875	42.744213104248
1288.09802246094	42.7071952819824
1289.25073242188	42.6154556274414
1290.40319824219	42.7480163574219
1291.55517578125	42.6237297058105
1292.70690917969	42.652271270752
1293.85815429688	42.6521110534668
1295.00903320313	42.5733184814453
1296.15954589844	42.5417594909668
1297.30969238281	42.4221038818359
1298.45935058594	42.4067459106445
1299.60876464844	42.364990234375
1300.7578125	42.3579559326172
1301.90637207031	42.3333778381348
1303.05456542969	42.2551956176758
1304.20239257813	42.135913848877
1305.34985351563	42.175407409668
1306.49694824219	42.164379119873
1307.64367675781	42.1024055480957
1308.7900390625	42.1131973266602
1309.93591308594	42.0520210266113
1311.08154296875	41.9864044189453
1312.22668457031	42.0526275634766
1313.37145996094	41.9997711181641
1314.51599121094	41.964298248291
1315.66003417969	42.0014305114746
1316.80358886719	41.9870262145996
1317.94689941406	41.9689674377441
1319.08984375	41.9907073974609
1320.23229980469	42.0723495483398
1321.37451171875	42.0692138671875
1322.51623535156	41.9938278198242
1323.65759277344	41.9379615783691
1324.79858398438	41.8869285583496
1325.93920898438	41.8107719421387
1327.07934570313	41.8237228393555
1328.21923828125	41.8156242370605
1329.35864257813	41.7650032043457
1330.49780273438	41.749382019043
1331.63647460938	41.6865882873535
1332.77478027344	41.6473922729492
1333.91271972656	41.5233039855957
1335.05029296875	41.4595489501953
1336.18737792969	41.5223121643066
1337.32421875	41.3376541137695
1338.46057128906	41.3961868286133
1339.5966796875	41.3866348266602
1340.73229980469	41.382511138916
1341.86755371094	41.337760925293
1343.00231933594	41.3998641967773
1344.13684082031	41.3127326965332
1345.27099609375	41.3377075195313
1346.40466308594	41.3717956542969
1347.53796386719	41.3855781555176
1348.6708984375	41.3054389953613
1349.80346679688	41.3209915161133
1350.93566894531	41.278247833252
1352.06750488281	41.1833877563477
1353.19885253906	41.2714385986328
1354.32995605469	41.2541084289551
1355.46057128906	41.1385307312012
1356.5908203125	41.1421356201172
1357.720703125	41.0341033935547
1358.85021972656	41.0330848693848
1359.97924804688	40.9545211791992
1361.10803222656	40.9632186889648
1362.236328125	40.8842658996582
1363.3642578125	40.7440223693848
1364.49182128906	40.8652534484863
1365.61901855469	40.7350845336914
1366.74584960938	40.6553573608398
1367.87231445313	40.8098449707031
1368.99829101563	40.5970001220703
1370.12390136719	40.6372261047363
1371.24914550781	40.5784683227539
1372.3740234375	40.6020317077637
1373.49853515625	40.5475692749023
1374.62255859375	40.5624160766602
1375.74633789063	40.5706787109375
1376.86962890625	40.6349105834961
1377.99255371094	40.5668754577637
1379.11511230469	40.5746116638184
1380.2373046875	40.5503005981445
1381.35900878906	40.5421333312988
1382.48034667969	40.4432106018066
1383.60144042969	40.500171661377
1384.72204589844	40.494758605957
1385.84228515625	40.3536529541016
1386.96203613281	40.3848075866699
1388.08154296875	40.3508338928223
1389.20056152344	40.3705444335938
1390.31921386719	40.3887176513672
1391.4375	40.2038192749023
1392.55541992188	40.2078056335449
1393.6728515625	40.2075309753418
1394.7900390625	40.1932525634766
1395.90673828125	40.1026878356934
1397.02307128906	40.1458473205566
1398.13903808594	40.0097389221191
1399.25463867188	39.8848991394043
1400.36975097656	39.9012107849121
1401.48449707031	39.9467658996582
1402.59899902344	39.9407196044922
1403.712890625	39.9047012329102
1404.82653808594	39.9906387329102
1405.93981933594	40.0705833435059
1407.05261230469	39.9909515380859
1408.1650390625	39.9652938842773
1409.27709960938	40.0150909423828
1410.38879394531	39.9779624938965
1411.5	39.9010620117188
1412.61096191406	39.9598808288574
1413.72143554688	39.9457893371582
1414.83154296875	39.9757957458496
1415.94116210938	39.9086723327637
1417.05053710938	39.9166564941406
1418.15942382813	39.6813316345215
1419.26794433594	39.8985252380371
1420.37609863281	39.7486534118652
1421.48388671875	39.7494621276855
1422.59118652344	39.5940933227539
1423.6982421875	39.7099189758301
1424.80480957031	39.5607833862305
1425.91088867188	39.4694366455078
1427.01672363281	39.6187324523926
1428.1220703125	39.3986511230469
1429.22717285156	39.4186592102051
1430.33166503906	39.457836151123
1431.43591308594	39.4450492858887
1432.53979492188	39.4144859313965
1433.64318847656	39.5119857788086
1434.74621582031	39.4585800170898
1435.84887695313	39.466178894043
1436.95104980469	39.5093955993652
1438.05297851563	39.5544013977051
1439.15441894531	39.5033645629883
1440.25549316406	39.511043548584
1441.35620117188	39.3929023742676
1442.45642089844	39.4634132385254
1443.55627441406	39.3000526428223
1444.65576171875	39.341236114502
1445.7548828125	39.2980461120605
1446.853515625	39.2865943908691
1447.95190429688	39.11669921875
1449.0498046875	39.1467742919922
1450.14721679688	39.059326171875
1451.24438476563	39.0081062316895
1452.34106445313	38.9194641113281
1453.43737792969	39.0620765686035
1454.53332519531	38.9216957092285
1455.62890625	38.855396270752
1456.72399902344	38.843204498291
1457.81872558594	38.9190826416016
1458.9130859375	38.9031982421875
1460.00695800781	38.8526000976563
1461.10046386719	38.8736228942871
1462.19360351563	38.9164390563965
1463.28637695313	38.8958930969238
1464.37878417969	38.9479789733887
1465.470703125	38.8989944458008
1466.56225585938	38.9124526977539
1467.65344238281	38.9206199645996
1468.744140625	38.8408203125
1469.83447265625	38.8945770263672
1470.92443847656	38.838752746582
1472.01403808594	38.7842903137207
1473.10314941406	38.7056541442871
1474.19189453125	38.6763381958008
1475.2802734375	38.6246337890625
1476.3681640625	38.6765251159668
1477.45581054688	38.5947341918945
1478.54296875	38.4979858398438
1479.62963867188	38.6138610839844
1480.71606445313	38.575740814209
1481.80200195313	38.4919776916504
1482.88757324219	38.5302085876465
1483.97265625	38.6294860839844
1485.05737304688	38.6189575195313
1486.14172363281	38.6509666442871
1487.22570800781	38.700138092041
1488.30932617188	38.6333351135254
1489.39245605469	38.7022438049316
1490.47509765625	38.7530632019043
1491.55749511719	38.7849960327148
1492.63940429688	38.8206939697266
1493.72094726563	38.7909851074219
1494.80212402344	38.9041938781738
1495.8828125	38.8774795532227
1496.96313476563	38.8558921813965
1498.04309082031	38.8980102539063
1499.12255859375	38.907413482666
1500.20166015625	38.8337860107422
1501.28039550781	38.7761192321777
1502.35864257813	38.8390426635742
1503.4365234375	38.7948112487793
1504.51403808594	38.8404083251953
1505.59118652344	38.7815818786621
1506.66784667969	38.9081840515137
1507.744140625	38.8742637634277
1508.81994628906	38.8640556335449
1509.89538574219	38.9631195068359
1510.97045898438	39.0250778198242
1512.04516601563	39.1038665771484
1513.11938476563	39.1637268066406
1514.19323730469	39.248722076416
1515.26672363281	39.3820152282715
1516.33972167969	39.3765258789063
1517.41235351563	39.5253372192383
1518.48449707031	39.565803527832
1519.55639648438	39.6175727844238
1520.62768554688	39.7261734008789
1521.69873046875	39.8645133972168
1522.76928710938	39.8510704040527
1523.83947753906	39.8217964172363
1524.90930175781	39.9658088684082
1525.97863769531	39.8442726135254
1527.04760742188	40.0006561279297
1528.11608886719	40.0996398925781
1529.18420410156	39.9796981811523
1530.251953125	40.0918273925781
1531.31921386719	40.1118278503418
1532.38610839844	40.2664794921875
1533.45263671875	40.2815895080566
1534.51867675781	40.2881889343262
1535.58435058594	40.5138168334961
1536.64965820313	40.3903274536133
1537.71447753906	40.6682777404785
1538.77893066406	40.8802375793457
1539.84301757813	40.8798789978027
1540.90661621094	41.0707359313965
1541.9697265625	41.2360649108887
1543.03259277344	41.3500213623047
1544.09497070313	41.4940338134766
1545.15686035156	41.6136627197266
1546.21850585938	41.8404731750488
1547.27966308594	41.8948440551758
1548.34033203125	42.0295715332031
1549.40063476563	42.2232208251953
1550.46057128906	42.3310317993164
1551.52001953125	42.4556198120117
1552.5791015625	42.6130790710449
1553.63781738281	42.7125205993652
1554.69604492188	42.8332939147949
1555.75378417969	42.8267517089844
1556.81127929688	42.8301582336426
1557.86828613281	42.9944763183594
1558.9248046875	43.0644760131836
1559.98095703125	43.2426834106445
1561.03674316406	43.2320976257324
1562.09204101563	43.4596519470215
1563.14697265625	43.5493774414063
1564.20153808594	43.782886505127
1565.25561523438	43.9373359680176
1566.30932617188	44.2320556640625
1567.36254882813	44.3988494873047
1568.41540527344	44.7518615722656
1569.4677734375	44.7707939147949
1570.51977539063	45.1336097717285
1571.57141113281	45.3494644165039
1572.62255859375	45.601749420166
1573.67333984375	45.7183685302734
1574.7236328125	46.10986328125
1575.77355957031	46.2330436706543
1576.82299804688	46.4931488037109
1577.8720703125	46.6532592773438
1578.92077636719	46.8106346130371
1579.96899414063	46.9203224182129
1581.01684570313	47.167423248291
1582.06420898438	47.3654479980469
1583.11120605469	47.6905860900879
1584.15771484375	47.7761764526367
1585.20385742188	47.9476623535156
1586.24951171875	48.3391990661621
1587.29479980469	48.3835792541504
1588.33972167969	48.596378326416
1589.38415527344	48.7952690124512
1590.42810058594	49.1378631591797
1591.47180175781	49.3904571533203
1592.51489257813	49.7068786621094
1593.55773925781	50.1859855651855
1594.59997558594	50.4161338806152
1595.64196777344	50.8504981994629
1596.68334960938	51.2282905578613
1597.72448730469	51.5661392211914
1598.76513671875	51.992618560791
1599.80529785156	52.286247253418
1600.84509277344	52.6173362731934
1601.88452148438	53.0774612426758
1602.92346191406	53.2962417602539
1603.9619140625	53.7502822875977
1605	53.9384002685547
1606.03771972656	54.4371871948242
1607.07495117188	54.6703720092773
1608.11169433594	55.011173248291
1609.14807128906	55.3615951538086
1610.18408203125	55.5121231079102
1611.21960449219	55.7912216186523
1612.25463867188	55.9733200073242
1613.28930664063	56.5015335083008
1614.32360839844	56.4905052185059
1615.357421875	56.9742050170898
1616.39074707031	57.1887741088867
1617.42370605469	57.4300270080566
1618.45629882813	57.829891204834
1619.48840332031	57.990650177002
1620.52001953125	58.0050201416016
1621.55126953125	58.410343170166
1622.58215332031	58.8743171691895
1623.61254882813	58.9667587280273
1624.64245605469	59.2183494567871
1625.67199707031	59.506175994873
1626.70104980469	59.6799583435059
1627.72973632813	59.8726043701172
1628.75793457031	60.030445098877
1629.78576660156	60.4327926635742
1630.81311035156	60.4271202087402
1631.84008789063	60.7140808105469
1632.86657714844	60.7771759033203
1633.89270019531	60.9651794433594
1634.91833496094	60.9243392944336
1635.94348144531	61.0668182373047
1636.96826171875	60.9199066162109
1637.99255371094	60.9838333129883
1639.01647949219	61.1349678039551
1640.03991699219	60.7445030212402
1641.06298828125	60.9062232971191
1642.08557128906	60.5580902099609
1643.10778808594	60.5883140563965
1644.12951660156	60.2885818481445
1645.15075683594	60.0484771728516
1646.17163085938	59.9533042907715
1647.19213867188	59.7655372619629
1648.21203613281	59.5027465820313
1649.23156738281	59.2503929138184
1650.25073242188	58.8915252685547
1651.26940917969	58.5493507385254
1652.28759765625	58.3603553771973
1653.30541992188	58.1690864562988
1654.32275390625	57.785213470459
1655.33972167969	57.5892868041992
1656.35620117188	57.057186126709
1657.37231445313	56.7709274291992
1658.38793945313	56.5127792358398
1659.40307617188	56.3059349060059
1660.41772460938	55.946044921875
1661.43212890625	55.6138458251953
1662.44592285156	55.2325248718262
1663.45935058594	55.2285804748535
1664.47229003906	54.7028846740723
1665.48486328125	54.4476737976074
1666.49694824219	54.2367134094238
1667.50854492188	53.8696212768555
1668.51977539063	53.4791870117188
1669.53051757813	53.1769332885742
1670.54089355469	52.8352737426758
1671.55078125	52.4490623474121
1672.56018066406	51.9910049438477
1673.56909179688	51.5777816772461
1674.57763671875	51.1486892700195
1675.58581542969	50.6495208740234
1676.59350585938	50.0438957214355
1677.60070800781	49.7329139709473
1678.607421875	49.2706565856934
1679.61376953125	48.7223052978516
1680.61962890625	48.376766204834
1681.62512207031	47.9439392089844
1682.63012695313	47.414134979248
1683.63464355469	46.8228607177734
1684.638671875	46.4114646911621
1685.64233398438	45.9120559692383
1686.64562988281	45.6102561950684
1687.64831542969	45.061393737793
1688.65063476563	44.6417198181152
1689.65246582031	44.1136856079102
1690.65393066406	43.6850318908691
1691.65490722656	43.4077911376953
1692.65539550781	43.014820098877
1693.65551757813	42.6761360168457
1694.65502929688	42.2291870117188
1695.654296875	41.7574691772461
1696.65295410156	41.6151313781738
1697.65124511719	41.1436996459961
1698.64904785156	40.8052597045898
1699.646484375	40.5990982055664
1700.64331054688	40.0500259399414
1701.63977050781	39.8879051208496
1702.63586425781	39.3335189819336
1703.63134765625	39.1145515441895
1704.62646484375	38.6401786804199
1705.62121582031	38.3573303222656
1706.61535644531	38.0930366516113
1707.60913085938	37.5760307312012
1708.60241699219	37.224552154541
1709.59521484375	36.9000473022461
1710.58764648438	36.4841423034668
1711.57958984375	36.1872787475586
1712.57104492188	35.8279876708984
1713.56213378906	35.5458602905273
1714.552734375	35.0691986083984
1715.54284667969	34.8087959289551
1716.53247070313	34.4192276000977
1717.52160644531	34.1000900268555
1718.51037597656	33.8184967041016
1719.49865722656	33.3180236816406
1720.48657226563	33.1737442016602
1721.47387695313	32.7967529296875
1722.46081542969	32.4911003112793
1723.447265625	32.2203636169434
1724.43334960938	31.9662055969238
1725.41882324219	31.6465454101563
1726.40393066406	31.5244026184082
1727.38854980469	31.2304992675781
1728.37268066406	31.0087108612061
1729.3564453125	30.7420120239258
1730.33972167969	30.482421875
1731.32250976563	30.4063739776611
1732.30480957031	30.0267353057861
1733.28674316406	29.8331565856934
1734.26806640625	29.7039852142334
1735.2490234375	29.4360008239746
1736.2294921875	29.3823909759521
1737.20959472656	29.2327690124512
1738.18908691406	29.0162315368652
1739.16821289063	28.87473487854
1740.14685058594	28.682035446167
1741.125	28.4480266571045
1742.10266113281	28.3674240112305
1743.07995605469	28.0725288391113
1744.05676269531	28.0367755889893
1745.03308105469	27.736686706543
1746.00891113281	27.6925582885742
1746.98425292969	27.4457607269287
1747.95910644531	27.3482322692871
1748.93359375	27.0948028564453
1749.90759277344	27.019567489624
1750.88110351563	26.7229595184326
1751.85412597656	26.5302696228027
1752.82678222656	26.4214096069336
1753.798828125	26.1722373962402
1754.7705078125	26.0013027191162
1755.74169921875	25.8067951202393
1756.71240234375	25.6756286621094
1757.6826171875	25.5044612884521
1758.65246582031	25.3400688171387
1759.62170410156	25.2201557159424
1760.59057617188	24.9646511077881
1761.55895996094	24.8881053924561
1762.52673339844	24.7332077026367
1763.49426269531	24.6457443237305
1764.46118164063	24.5307312011719
1765.42761230469	24.3758525848389
1766.39367675781	24.2315349578857
1767.35913085938	24.1472129821777
1768.32421875	24.0090293884277
1769.28881835938	23.9863891601563
1770.2529296875	23.8364200592041
1771.21655273438	23.7959880828857
1772.17980957031	23.6669902801514
1773.14245605469	23.6609783172607
1774.10461425781	23.6106700897217
1775.06640625	23.5467510223389
1776.02770996094	23.4510345458984
1776.98852539063	23.3044586181641
1777.94873046875	23.3201274871826
1778.90856933594	23.1671695709229
1779.86804199219	23.1292495727539
1780.82690429688	22.9816188812256
1781.78527832031	22.8020858764648
1782.7431640625	22.7190208435059
1783.70068359375	22.5596561431885
1784.65771484375	22.4440155029297
1785.61413574219	22.356409072876
1786.57019042969	22.2404537200928
1787.52575683594	22.1256942749023
1788.48083496094	22.0159168243408
1789.43530273438	21.9010581970215
1790.38940429688	21.794319152832
1791.34301757813	21.6845932006836
1792.29626464844	21.5935077667236
1793.24890136719	21.4708652496338
1794.20104980469	21.3508930206299
1795.15270996094	21.3174648284912
1796.10400390625	21.2030754089355
1797.0546875	21.1256446838379
1798.0048828125	21.0504875183105
1798.95471191406	20.8934459686279
1799.90393066406	20.8851318359375
1800.85278320313	20.8237648010254
1801.80102539063	20.8122863769531
1802.74890136719	20.7898502349854
1803.6962890625	20.6978721618652
1804.64306640625	20.6969089508057
1805.58947753906	20.7003746032715
1806.53540039063	20.6509113311768
1807.48071289063	20.6292743682861
1808.42565917969	20.5067653656006
1809.3701171875	20.4158515930176
1810.31396484375	20.4551696777344
1811.25744628906	20.4499588012695
1812.20043945313	20.3205146789551
1813.14294433594	20.2793502807617
1814.08483886719	20.2802257537842
1815.0263671875	20.2658863067627
1815.96740722656	20.1870365142822
1816.90783691406	20.1117420196533
1817.84790039063	20.0668849945068
1818.78747558594	19.956600189209
1819.72644042969	19.9485340118408
1820.6650390625	19.8938636779785
1821.60314941406	19.8201026916504
1822.54064941406	19.787633895874
1823.47778320313	19.695369720459
1824.41430664063	19.6424999237061
1825.35034179688	19.4854621887207
1826.28601074219	19.5044364929199
1827.22106933594	19.4268684387207
1828.15563964844	19.2887535095215
1829.08984375	19.2537651062012
1830.0234375	19.1945514678955
1830.95654296875	19.1363735198975
1831.88916015625	19.0873012542725
1832.8212890625	19.0095062255859
1833.7529296875	18.9433670043945
1834.68408203125	18.9661159515381
1835.61474609375	18.932279586792
1836.54479980469	18.8733158111572
1837.47448730469	18.8471069335938
1838.40356445313	18.8605060577393
1839.33227539063	18.8436641693115
1840.26037597656	18.8359813690186
1841.18811035156	18.8295764923096
1842.115234375	18.7856464385986
1843.04187011719	18.7871322631836
1843.96801757813	18.7666416168213
1844.89367675781	18.8161430358887
1845.81872558594	18.7529678344727
1846.74340820313	18.7565975189209
1847.66760253906	18.7595920562744
1848.59118652344	18.7363166809082
1849.51428222656	18.7106761932373
1850.43701171875	18.6670684814453
1851.35913085938	18.6148910522461
1852.28076171875	18.5763759613037
1853.20190429688	18.5423316955566
1854.12243652344	18.4224452972412
1855.04260253906	18.4420909881592
1855.96215820313	18.3891468048096
1856.88122558594	18.2686901092529
1857.79992675781	18.2649612426758
1858.71801757813	18.2316570281982
1859.63549804688	18.130786895752
1860.55261230469	18.0862770080566
1861.46923828125	18.0151386260986
1862.38525390625	18.0175743103027
1863.30078125	17.9382209777832
1864.2158203125	17.8974857330322
1865.13037109375	17.8094615936279
1866.04443359375	17.8681640625
1866.95788574219	17.8527431488037
1867.87084960938	17.925479888916
1868.78332519531	17.8242588043213
1869.6953125	17.7961349487305
1870.60681152344	17.8265361785889
1871.51782226563	17.8511409759521
1872.42822265625	17.8439025878906
1873.33813476563	17.9320869445801
1874.24755859375	17.8507537841797
1875.15649414063	17.8374824523926
1876.06481933594	17.9412860870361
1876.97277832031	17.8752040863037
1877.88012695313	17.9126453399658
1878.78698730469	17.8370304107666
1879.69323730469	17.9053611755371
1880.59912109375	17.9342212677002
1881.50439453125	17.800235748291
1882.4091796875	17.8262767791748
1883.3134765625	17.6545715332031
1884.21716308594	17.6877307891846
1885.12048339844	17.6121311187744
1886.02319335938	17.6089630126953
1886.92541503906	17.5852375030518
1887.82702636719	17.5335731506348
1888.72814941406	17.5057010650635
1889.62878417969	17.4453296661377
1890.52893066406	17.4102725982666
1891.42858886719	17.380184173584
1892.32763671875	17.3177700042725
1893.22619628906	17.2284374237061
1894.12426757813	17.2418823242188
1895.02172851563	17.1539897918701
1895.91870117188	17.2108497619629
1896.81518554688	17.1941318511963
1897.71118164063	17.0952930450439
1898.60656738281	17.078971862793
1899.50146484375	17.065034866333
1900.39587402344	17.0023880004883
1901.28967285156	17.0160484313965
1902.18298339844	17.0329818725586
1903.07580566406	17.0468883514404
1903.96801757813	16.9891796112061
1904.85986328125	16.9508152008057
1905.7509765625	17.0453300476074
1906.64172363281	17.0666751861572
1907.53186035156	17.0834693908691
1908.42150878906	17.0507774353027
1909.31066894531	17.1341114044189
1910.19921875	17.1821556091309
1911.08728027344	17.0811576843262
1911.97473144531	17.1124153137207
1912.86181640625	17.1668376922607
1913.74816894531	17.1369781494141
1914.63415527344	17.1464328765869
1915.51953125	17.0911960601807
1916.40441894531	17.1507320404053
1917.28869628906	17.1873455047607
1918.17260742188	17.0729885101318
1919.05578613281	17.056848526001
1919.93859863281	17.0685176849365
1920.82080078125	17.0685844421387
1921.70239257813	16.9895515441895
1922.58349609375	17.0222587585449
1923.46411132813	16.9433898925781
1924.34423828125	16.8600845336914
1925.22375488281	16.8278484344482
1926.10278320313	16.8015251159668
1926.98120117188	16.7637710571289
1927.85913085938	16.6686744689941
1928.73645019531	16.6200942993164
1929.61328125	16.6015930175781
1930.48962402344	16.6079235076904
1931.36535644531	16.5610427856445
1932.24060058594	16.4696998596191
1933.11535644531	16.5369625091553
1933.98950195313	16.4653701782227
1934.86303710938	16.477409362793
1935.73608398438	16.4861583709717
1936.60864257813	16.5224590301514
1937.48059082031	16.484504699707
1938.35205078125	16.4112548828125
1939.22302246094	16.4352226257324
1940.09338378906	16.4876766204834
1940.96313476563	16.4710845947266
1941.83239746094	16.4672908782959
1942.701171875	16.561559677124
1943.5693359375	16.5496215820313
1944.43701171875	16.5436515808105
1945.30407714844	16.6247863769531
1946.17065429688	16.6467056274414
1947.03662109375	16.7279357910156
1947.90209960938	16.7012271881104
1948.76696777344	16.7201080322266
1949.63134765625	16.6820945739746
1950.4951171875	16.7140579223633
1951.3583984375	16.7225570678711
1952.22106933594	16.7565574645996
1953.08325195313	16.7209548950195
1953.94482421875	16.8066654205322
1954.80590820313	16.6317157745361
1955.66650390625	16.6220169067383
1956.5263671875	16.6109828948975
1957.38586425781	16.6074962615967
1958.24462890625	16.5882339477539
1959.10302734375	16.5569610595703
1959.96069335938	16.56813621521
1960.81799316406	16.4654426574707
1961.67456054688	16.3987255096436
1962.53063964844	16.3842754364014
1963.38623046875	16.3332996368408
1964.2412109375	16.3402061462402
1965.09558105469	16.29075050354
1965.94946289063	16.3223857879639
1966.80285644531	16.2465877532959
1967.65563964844	16.1966094970703
1968.5078125	16.2389621734619
1969.35949707031	16.2581424713135
1970.21057128906	16.2183990478516
1971.06103515625	16.2174835205078
1971.91101074219	16.2757873535156
1972.76049804688	16.2713222503662
1973.60925292969	16.2342205047607
1974.45764160156	16.2601699829102
1975.30529785156	16.3201332092285
1976.15246582031	16.3886566162109
1976.99914550781	16.4388656616211
1977.84521484375	16.4557476043701
1978.69067382813	16.5268535614014
1979.53552246094	16.5527458190918
1980.3798828125	16.6331386566162
1981.22375488281	16.6059417724609
1982.06701660156	16.6756420135498
1982.90966796875	16.6163539886475
1983.75170898438	16.6890354156494
1984.59326171875	16.6256732940674
1985.43420410156	16.6449394226074
1986.27465820313	16.684455871582
1987.11450195313	16.5771942138672
1987.95373535156	16.6072731018066
1988.79248046875	16.6391735076904
1989.63061523438	16.6290130615234
1990.46813964844	16.4792747497559
1991.30517578125	16.5125255584717
1992.1416015625	16.5171852111816
1992.9775390625	16.4411773681641
1993.81274414063	16.3993873596191
1994.6474609375	16.4008617401123
1995.48168945313	16.2987957000732
1996.31518554688	16.2885150909424
1997.14819335938	16.2940235137939
1997.98071289063	16.2945747375488
1998.8125	16.2402362823486
1999.64379882813	16.1976089477539
2000.47448730469	16.2116985321045
2001.3046875	16.2581386566162
2002.13427734375	16.2283744812012
2002.96325683594	16.2547225952148
2003.79162597656	16.2742938995361
2004.61950683594	16.3255920410156
2005.44677734375	16.3153057098389
2006.2734375	16.4366912841797
2007.09948730469	16.3919773101807
2007.92504882813	16.4678916931152
2008.75	16.5792579650879
2009.57434082031	16.5468120574951
2010.39819335938	16.5733776092529
2011.22131347656	16.5847492218018
2012.0439453125	16.5743141174316
2012.86608886719	16.6252422332764
2013.6875	16.6612014770508
2014.50842285156	16.7210788726807
2015.32873535156	16.7022686004639
2016.1484375	16.6930084228516
2016.96752929688	16.7194976806641
2017.7861328125	16.8209362030029
2018.60412597656	16.7640933990479
2019.42150878906	16.8002166748047
2020.23828125	16.7912158966064
2021.05444335938	16.7639636993408
2021.8701171875	16.7563152313232
2022.68518066406	16.6943359375
2023.49963378906	16.7172622680664
2024.3134765625	16.7061672210693
2025.12683105469	16.6596488952637
2025.939453125	16.6974544525146
2026.75158691406	16.6136302947998
2027.56311035156	16.6374950408936
2028.3740234375	16.5426082611084
2029.18432617188	16.5836334228516
2029.994140625	16.533317565918
2030.80322265625	16.5189361572266
2031.61181640625	16.517147064209
2032.41979980469	16.444522857666
2033.22717285156	16.4626655578613
2034.03393554688	16.3677177429199
2034.84008789063	16.3390254974365
2035.64575195313	16.3279972076416
2036.45080566406	16.2664356231689
2037.25512695313	16.1538238525391
2038.05895996094	16.201789855957
2038.86218261719	16.2205924987793
2039.66479492188	16.1966323852539
2040.466796875	16.2607803344727
2041.26831054688	16.2243843078613
2042.06909179688	16.1985607147217
2042.86938476563	16.2436695098877
2043.6689453125	16.1993999481201
2044.46801757813	16.2148017883301
2045.26647949219	16.2705783843994
2046.06433105469	16.2620315551758
2046.86145019531	16.2846374511719
2047.65808105469	16.313268661499
2048.4541015625	16.3435325622559
2049.24951171875	16.3717384338379
2050.04443359375	16.3176937103271
2050.83862304688	16.3794441223145
2051.63232421875	16.4190368652344
2052.42529296875	16.3846206665039
2053.2177734375	16.3807334899902
2054.00952148438	16.3863372802734
2054.80078125	16.4072360992432
2055.59130859375	16.4659233093262
2056.38134765625	16.4704093933105
2057.17065429688	16.5885257720947
2057.95947265625	16.4896068572998
2058.74755859375	16.5006065368652
2059.53515625	16.4572982788086
2060.32202148438	16.4836292266846
2061.1083984375	16.4751319885254
2061.89428710938	16.3418273925781
2062.67919921875	16.2600326538086
2063.4638671875	16.3675079345703
2064.24780273438	16.3140563964844
2065.03100585938	16.2761611938477
2065.81372070313	16.154878616333
2066.595703125	16.1630153656006
2067.37719726563	16.1224613189697
2068.15795898438	15.9692878723145
2068.93823242188	16.0118770599365
2069.7177734375	15.9462633132935
2070.49682617188	15.8694009780884
2071.27514648438	15.7950458526611
2072.05297851563	15.7103633880615
2072.830078125	15.8456964492798
2073.60668945313	15.7331600189209
2074.38256835938	15.678050994873
2075.15795898438	15.6215009689331
2075.9326171875	15.5997772216797
2076.70654296875	15.5082778930664
2077.47998046875	15.499608039856
2078.25268554688	15.4208917617798
2079.02490234375	15.4395971298218
2079.79663085938	15.4658231735229
2080.5673828125	15.4948835372925
2081.337890625	15.5629072189331
2082.107421875	15.4990892410278
2082.87670898438	15.5084762573242
2083.64501953125	15.5047178268433
2084.41284179688	15.4988412857056
2085.18017578125	15.5380907058716
2085.94677734375	15.5275239944458
2086.71264648438	15.5327081680298
2087.47802734375	15.5235404968262
2088.24267578125	15.5475597381592
2089.0068359375	15.6217603683472
2089.77026367188	15.5911827087402
2090.53295898438	15.5542192459106
2091.29516601563	15.5990362167358
2092.056640625	15.5113439559937
2092.81762695313	15.5519342422485
2093.57788085938	15.3772974014282
2094.33764648438	15.4648532867432
2095.0966796875	15.4631948471069
2095.85498046875	15.3478755950928
2096.61279296875	15.3745355606079
2097.36987304688	15.2541303634644
2098.12646484375	15.2057828903198
2098.88232421875	15.1292390823364
2099.63745117188	15.1804819107056
2100.39208984375	15.0351819992065
2101.14624023438	14.9357423782349
2101.8994140625	14.8947734832764
2102.65209960938	14.7629518508911
2103.404296875	14.7365875244141
2104.15551757813	14.6686754226685
2104.90649414063	14.6389350891113
2105.65649414063	14.5046796798706
2106.40600585938	14.489818572998
2107.15502929688	14.4369239807129
2107.90307617188	14.3140840530396
2108.65063476563	14.2798690795898
2109.39770507813	14.2737035751343
2110.14404296875	14.2832403182983
2110.8896484375	14.2639808654785
2111.63452148438	14.2323141098022
2112.37890625	14.258056640625
2113.12280273438	14.256875038147
2113.86572265625	14.2807350158691
2114.60815429688	14.3361110687256
2115.35009765625	14.2994003295898
2116.09106445313	14.3712968826294
2116.83154296875	14.3966722488403
2117.57153320313	14.3205156326294
2118.31079101563	14.3872470855713
2119.04931640625	14.3782243728638
2119.787109375	14.343358039856
2120.5244140625	14.2792682647705
2121.26098632813	14.27880859375
2121.9970703125	14.2421884536743
2122.732421875	14.1624126434326
2123.46704101563	14.1700601577759
2124.20092773438	14.1942558288574
2124.93432617188	14.0779104232788
2125.6669921875	14.0351400375366
2126.39916992188	13.9887323379517
2127.13037109375	13.9057903289795
2127.86108398438	13.8982200622559
2128.59130859375	13.904821395874
2129.32080078125	13.741925239563
2130.04956054688	13.7807035446167
2130.77758789063	13.6850032806396
2131.50512695313	13.5668411254883
2132.23193359375	13.5610456466675
2132.9580078125	13.5022478103638
2133.68334960938	13.4048461914063
2134.408203125	13.3305101394653
2135.13232421875	13.3055582046509
2135.85595703125	13.2359485626221
2136.57885742188	13.1812553405762
2137.30102539063	13.1074333190918
2138.0224609375	13.0282468795776
2138.74340820313	13.0413084030151
2139.46337890625	12.983304977417
2140.18310546875	12.902042388916
2140.90185546875	12.8349847793579
2141.6201171875	12.849684715271
2142.33764648438	12.8225059509277
2143.05444335938	12.7861003875732
2143.77075195313	12.7927989959717
2144.48608398438	12.8038682937622
2145.201171875	12.7611036300659
2145.91528320313	12.7103052139282
2146.62890625	12.738338470459
2147.34155273438	12.7032690048218
2148.05395507813	12.729621887207
2148.76538085938	12.7380132675171
2149.47631835938	12.7262353897095
2150.18627929688	12.6611967086792
2150.89599609375	12.6479167938232
2151.60473632813	12.6991214752197
2152.31298828125	12.6717233657837
2153.02026367188	12.6538047790527
2153.72729492188	12.6519546508789
2154.43334960938	12.573805809021
2155.138671875	12.5516805648804
2155.84350585938	12.5627126693726
2156.54760742188	12.5303115844727
2157.25122070313	12.5240087509155
2157.95385742188	12.5069580078125
2158.65600585938	12.5065002441406
2159.357421875	12.4593620300293
2160.05810546875	12.4283227920532
2160.75805664063	12.4009265899658
2161.45751953125	12.328971862793
2162.15600585938	12.3181581497192
2162.85400390625	12.2965602874756
2163.55151367188	12.1602907180786
2164.248046875	12.1530694961548
2164.94409179688	12.1048984527588
2165.63916015625	12.0454082489014
2166.33374023438	12.0013265609741
2167.02783203125	11.9977130889893
2167.72094726563	11.8469953536987
2168.41357421875	11.8877859115601
2169.10522460938	11.7745037078857
2169.79638671875	11.7457141876221
2170.48706054688	11.6593456268311
2171.1767578125	11.5761051177979
2171.86572265625	11.4950160980225
2172.55419921875	11.4182901382446
2173.24194335938	11.3291864395142
2173.92895507813	11.2742681503296
2174.615234375	11.2577648162842
2175.30078125	11.172438621521
2175.98583984375	11.1474876403809
2176.67016601563	11.1178302764893
2177.35375976563	11.0466642379761
2178.03662109375	11.0043430328369
2178.71875	10.9726133346558
2179.40014648438	10.9707746505737
2180.08081054688	10.9761018753052
2180.76098632813	10.9321975708008
2181.4404296875	10.9533519744873
2182.119140625	10.9675922393799
2182.79711914063	10.9877891540527
2183.47436523438	10.9403429031372
2184.15087890625	10.9317808151245
2184.82690429688	10.9239568710327
2185.501953125	10.9744310379028
2186.17651367188	10.9566841125488
2186.85034179688	10.9667339324951
2187.5234375	10.9169244766235
2188.19580078125	10.8849678039551
2188.86743164063	10.8664064407349
2189.53833007813	10.884388923645
2190.20874023438	10.8292407989502
2190.87817382813	10.7454204559326
2191.54711914063	10.7322483062744
2192.21533203125	10.7108430862427
2192.8828125	10.6841869354248
2193.54956054688	10.6647415161133
2194.21557617188	10.5694589614868
2194.880859375	10.5748949050903
2195.54541015625	10.436821937561
2196.20947265625	10.4337167739868
2196.87255859375	10.3456830978394
2197.53515625	10.2718200683594
2198.19677734375	10.221396446228
2198.85791015625	10.1261653900146
2199.51831054688	10.105658531189
2200.17797851563	10.0093069076538
2200.8369140625	9.96219730377197
2201.4951171875	9.83714771270752
2202.15258789063	9.82526016235352
2202.80932617188	9.70907878875732
2203.46533203125	9.66678810119629
2204.12060546875	9.64628410339355
2204.775390625	9.64132690429688
2205.42919921875	9.57886409759521
2206.08251953125	9.57161140441895
2206.73486328125	9.52690696716309
2207.38671875	9.51887226104736
2208.03759765625	9.44293022155762
2208.68798828125	9.48843669891357
2209.33764648438	9.47055530548096
2209.98657226563	9.44560813903809
2210.63452148438	9.48914909362793
2211.28198242188	9.52213954925537
2211.9287109375	9.47902965545654
2212.57470703125	9.50296115875244
2213.21997070313	9.48780727386475
2213.86450195313	9.46456336975098
2214.50830078125	9.4503870010376
2215.1513671875	9.45464134216309
2215.79370117188	9.41366481781006
2216.43530273438	9.37290477752686
2217.076171875	9.37282848358154
2217.71630859375	9.30267238616943
2218.35571289063	9.24233341217041
2218.99462890625	9.25561332702637
2219.63256835938	9.12707233428955
2220.26977539063	9.1301794052124
2220.90625	9.08690357208252
2221.5419921875	9.08949089050293
2222.17700195313	9.03245830535889
2222.81127929688	8.98959445953369
2223.44482421875	8.85682392120361
2224.07763671875	8.88928127288818
2224.70971679688	8.79193210601807
2225.34106445313	8.7361888885498
2225.9716796875	8.65369987487793
2226.6015625	8.57114505767822
2227.23071289063	8.55621147155762
2227.85913085938	8.48449325561523
2228.48681640625	8.48352146148682
2229.11376953125	8.43796062469482
2229.73999023438	8.37528228759766
2230.36547851563	8.34519100189209
2230.990234375	8.30334091186523
2231.61401367188	8.27191829681396
2232.2373046875	8.18302917480469
2232.85986328125	8.1604700088501
2233.4814453125	8.03824520111084
2234.1025390625	8.09279441833496
2234.72265625	8.07553672790527
2235.34228515625	8.03447437286377
2235.9609375	8.0181999206543
2236.57885742188	7.94559097290039
2237.1962890625	7.98355722427368
2237.81274414063	7.93265008926392
2238.42846679688	7.95474720001221
2239.04345703125	7.94250202178955
2239.65771484375	7.91844606399536
2240.27124023438	7.90950918197632
2240.88403320313	7.95113039016724
2241.49584960938	7.9383430480957
2242.10717773438	7.87005281448364
2242.71752929688	7.91427612304688
2243.32739257813	7.89296913146973
2243.93627929688	7.89633560180664
2244.54443359375	7.89017868041992
2245.15209960938	7.84231996536255
2245.7587890625	7.83021402359009
2246.36474609375	7.78409147262573
2246.9697265625	7.74720525741577
2247.57421875	7.75102710723877
2248.17797851563	7.72518920898438
2248.78076171875	7.73751354217529
2249.38305664063	7.67576694488525
2249.984375	7.6335916519165
2250.5849609375	7.63426733016968
2251.18481445313	7.61193752288818
2251.78393554688	7.52211618423462
2252.38232421875	7.542396068573
2252.97973632813	7.47420597076416
2253.57666015625	7.44504165649414
2254.17260742188	7.37675428390503
2254.76782226563	7.41798210144043
2255.3623046875	7.3221607208252
2255.9560546875	7.26203441619873
2256.54907226563	7.24231576919556
2257.14135742188	7.18003177642822
2257.73266601563	7.1122465133667
2258.32348632813	7.10957717895508
2258.91333007813	7.06820154190063
2259.50244140625	7.01302003860474
2260.09057617188	6.92140102386475
2260.67822265625	6.91786193847656
2261.26513671875	6.8989725112915
2261.85107421875	6.86210966110229
2262.43627929688	6.78355598449707
2263.02075195313	6.80000877380371
2263.6044921875	6.75628089904785
2264.18725585938	6.71851539611816
2264.76953125	6.69192695617676
2265.35083007813	6.69949102401733
2265.93139648438	6.68826866149902
2266.51123046875	6.62613105773926
2267.09033203125	6.6240086555481
2267.66845703125	6.61064863204956
2268.24584960938	6.58263969421387
2268.82250976563	6.58048963546753
2269.3984375	6.60528230667114
2269.9736328125	6.59947490692139
2270.5478515625	6.60648536682129
2271.12133789063	6.61900234222412
2271.69409179688	6.64409923553467
2272.26611328125	6.62099409103394
2272.83740234375	6.62723159790039
2273.40771484375	6.60173416137695
2273.97729492188	6.57254123687744
2274.54614257813	6.53833675384521
2275.11401367188	6.50935649871826
2275.68139648438	6.53893184661865
2276.24780273438	6.43713188171387
2276.8134765625	6.39755725860596
2277.37817382813	6.43658304214478
2277.9423828125	6.37776708602905
2278.50561523438	6.40839004516602
2279.06811523438	6.41691637039185
2279.62963867188	6.35854387283325
2280.19067382813	6.35414361953735
2280.75073242188	6.35105466842651
2281.31005859375	6.3292384147644
2281.86840820313	6.36887216567993
2282.42602539063	6.33780527114868
2282.98291015625	6.29403829574585
2283.5390625	6.32102012634277
2284.09448242188	6.23678398132324
2284.64892578125	6.25265741348267
2285.20263671875	6.19318199157715
2285.75537109375	6.17227840423584
2286.3076171875	6.13018703460693
2286.85888671875	6.15450763702393
2287.40942382813	6.13567543029785
2287.958984375	6.05165863037109
2288.5078125	6.02137327194214
2289.05590820313	5.98947477340698
2289.60302734375	5.9174976348877
2290.14965820313	5.93594169616699
2290.6953125	5.88511991500854
2291.23999023438	5.87169504165649
2291.78393554688	5.82000970840454
2292.3271484375	5.77864408493042
2292.86962890625	5.75107049942017
2293.4111328125	5.73730230331421
2293.95190429688	5.69026470184326
2294.49194335938	5.66075658798218
2295.03100585938	5.62057399749756
2295.5693359375	5.62936401367188
2296.10693359375	5.59473037719727
2296.6435546875	5.60511112213135
2297.17944335938	5.62030172348022
2297.71459960938	5.54533958435059
2298.24877929688	5.55544233322144
2298.7822265625	5.49934530258179
2299.31469726563	5.52866172790527
2299.8466796875	5.53368902206421
2300.37744140625	5.55982780456543
2300.90771484375	5.49348115921021
2301.43701171875	5.51694679260254
2301.96557617188	5.52383899688721
2302.4931640625	5.52217102050781
2303.02001953125	5.50737619400024
2303.54614257813	5.52632284164429
2304.0712890625	5.50562047958374
2304.595703125	5.51653099060059
2305.119140625	5.52181625366211
2305.64184570313	5.48498964309692
2306.16381835938	5.53105068206787
2306.68481445313	5.47996425628662
2307.205078125	5.50188779830933
2307.72436523438	5.49077844619751
2308.24291992188	5.48342180252075
2308.7607421875	5.48492622375488
2309.27758789063	5.46653175354004
2309.79370117188	5.47582960128784
2310.30883789063	5.44314575195313
2310.8232421875	5.47263383865356
2311.3369140625	5.42887687683105
2311.849609375	5.41014528274536
2312.361328125	5.41781139373779
2312.87255859375	5.34943819046021
2313.38256835938	5.37812519073486
2313.89208984375	5.37579727172852
2314.40063476563	5.30273866653442
2314.908203125	5.28849267959595
2315.4150390625	5.29125690460205
2315.92114257813	5.21753740310669
2316.42626953125	5.18512535095215
2316.9306640625	5.18216466903687
2317.43408203125	5.15647602081299
2317.93676757813	5.1193962097168
2318.4384765625	5.08120536804199
2318.939453125	5.05029678344727
2319.439453125	5.06217479705811
2319.93872070313	4.9954514503479
2320.43701171875	5.00649833679199
2320.9345703125	4.9619460105896
2321.43139648438	4.95317602157593
2321.92724609375	4.89010953903198
2322.42211914063	4.87641382217407
2322.91625976563	4.87819242477417
2323.40966796875	4.84409523010254
2323.90209960938	4.82139205932617
2324.3935546875	4.79812669754028
2324.88427734375	4.78626585006714
2325.37426757813	4.77276134490967
2325.86303710938	4.75842905044556
2326.35131835938	4.75279903411865
2326.83862304688	4.75696897506714
2327.32495117188	4.77285861968994
2327.810546875	4.75931406021118
2328.29541015625	4.76948595046997
2328.77905273438	4.77965974807739
2329.26220703125	4.80348873138428
2329.74438476563	4.82105159759521
2330.2255859375	4.78317832946777
2330.7060546875	4.80784606933594
2331.185546875	4.78469657897949
2331.6640625	4.76918506622314
2332.14184570313	4.8280553817749
2332.61889648438	4.76137924194336
2333.09497070313	4.78606939315796
2333.57006835938	4.76860904693604
2334.04443359375	4.76839113235474
2334.51782226563	4.79228115081787
2334.99047851563	4.73039531707764
2335.46215820313	4.74304294586182
2335.93310546875	4.72058773040771
2336.40307617188	4.67835664749146
2336.8720703125	4.6838550567627
2337.34033203125	4.65118741989136
2337.8076171875	4.63909673690796
2338.27416992188	4.62534666061401
2338.73974609375	4.59728956222534
2339.20458984375	4.55656147003174
2339.66845703125	4.56201505661011
2340.13134765625	4.53472471237183
2340.59350585938	4.48016166687012
2341.0546875	4.50871706008911
2341.51489257813	4.48440265655518
2341.97436523438	4.42341947555542
2342.43286132813	4.39739847183228
2342.890625	4.35674476623535
2343.34741210938	4.33205604553223
2343.80322265625	4.3062481880188
2344.25830078125	4.31464433670044
2344.71240234375	4.32470083236694
2345.16577148438	4.3170862197876
2345.61791992188	4.32106781005859
2346.06958007813	4.36540412902832
2346.52001953125	4.41309022903442
2346.9697265625	4.49040222167969
2347.41845703125	4.53345441818237
2347.86645507813	4.64351940155029
2348.3134765625	4.70879936218262
2348.75952148438	4.78907918930054
2349.20483398438	4.88243579864502
2349.64916992188	4.94064998626709
2350.09252929688	5.04187870025635
2350.53515625	5.07411098480225
2350.97680664063	5.15436363220215
2351.41748046875	5.23438930511475
2351.857421875	5.23450374603271
2352.29638671875	5.27516651153564
2352.734375	5.26778697967529
2353.17138671875	5.26373529434204
2353.60766601563	5.23520994186401
2354.04296875	5.21612119674683
2354.4775390625	5.08461809158325
2354.91088867188	4.98558473587036
2355.34350585938	4.96136951446533
2355.775390625	4.87364053726196
2356.2060546875	4.76718473434448
2356.63598632813	4.62609672546387
2357.06494140625	4.52561330795288
2357.4931640625	4.45462083816528
2357.92041015625	4.34535932540894
2358.3466796875	4.27425527572632
2358.77197265625	4.18997812271118
2359.1962890625	4.11960697174072
2359.61987304688	4.03605604171753
2360.04248046875	3.9848620891571
2360.46411132813	3.91210746765137
2360.88500976563	3.87453413009644
2361.30493164063	3.85287642478943
2361.72387695313	3.77888011932373
