# Supplementary material for: Optics miniaturization strategy for demanding Raman spectroscopy applications
Source: Nat Commun. 2024 Apr 8;15:3049. doi: 10.1038/s41467-024-47044-7 (PMC11001912; doi:10.1038/s41467-024-47044-7)
Supplement: Supplementary file 6 — Source Data [file 41467_2024_47044_MOESM6_ESM.zip › Source Data/NCOMMS-23-34016B s3/S3 pHCA, Glucose, Salts/calibraiton/Salts standards 24.08.17/N_0_5g_L_1.csv]

347.42919921875	77.5674819946289
348.892913818359	77.6901245117188
350.356079101563	78.0598297119141
351.818634033203	78.140983581543
353.280670166016	78.6889953613281
354.742095947266	78.9348220825195
356.202972412109	79.1284408569336
357.663299560547	79.3907928466797
359.123046875	79.5904083251953
360.582244873047	79.8446807861328
362.040863037109	79.9840927124023
363.498931884766	80.1857604980469
364.956451416016	80.1827926635742
366.413391113281	80.4672088623047
367.869750976563	80.5874099731445
369.325592041016	80.7368927001953
370.780853271484	80.578971862793
372.235565185547	80.8496246337891
373.689727783203	80.6940841674805
375.143310546875	80.8562393188477
376.596343994141	81.0283050537109
378.048828125	81.0376739501953
379.500762939453	81.0808029174805
380.9521484375	81.2507019042969
382.402954101563	81.1512908935547
383.853240966797	81.3500213623047
385.302947998047	81.4149932861328
386.752136230469	81.6343688964844
388.200744628906	81.7449340820313
389.648803710938	81.9165115356445
391.096343994141	81.8879165649414
392.543304443359	81.9887237548828
393.989715576172	82.2588653564453
395.435607910156	82.5824966430664
396.880920410156	82.6587219238281
398.325714111328	82.6860427856445
399.769927978516	83.0859680175781
401.213623046875	83.3150177001953
402.656768798828	83.3105773925781
404.099395751953	83.5867080688477
405.541442871094	83.7831878662109
406.982971191406	83.8141708374023
408.423950195313	83.9849243164063
409.864379882813	84.2272720336914
411.304290771484	84.4349517822266
412.743621826172	84.4682846069336
414.182434082031	84.6510162353516
415.620727539063	84.6798553466797
417.058471679688	84.7054138183594
418.495666503906	84.8785934448242
419.932342529297	85.005485534668
421.368469238281	84.8227844238281
422.804077148438	84.8705444335938
424.239135742188	84.9245223999023
425.673645019531	84.8198928833008
427.107635498047	84.8671035766602
428.541107177734	84.7471618652344
429.974029541016	84.857177734375
431.406433105469	84.6856231689453
432.838287353516	84.6073608398438
434.269622802734	84.4576568603516
435.700408935547	84.4523315429688
437.130706787109	84.4458465576172
438.560455322266	84.2175979614258
439.989654541016	84.0468673706055
441.418334960938	84.106315612793
442.846496582031	83.8683013916016
444.274139404297	83.8714981079102
445.701263427734	83.7793655395508
447.127838134766	83.560920715332
448.553894042969	83.6045532226563
449.979431152344	83.4789581298828
451.404449462891	83.3706817626953
452.828918457031	83.1386413574219
454.252899169922	83.1474380493164
455.676330566406	83.0233612060547
457.099273681641	83.049674987793
458.521667480469	82.8820114135742
459.943542480469	83.0772933959961
461.364929199219	82.9077606201172
462.785766601563	82.7578582763672
464.206085205078	82.913215637207
465.625885009766	82.6220474243164
467.045196533203	82.8568801879883
468.463958740234	82.7509231567383
469.882202148438	82.8551025390625
471.299957275391	82.7292404174805
472.717193603516	82.7818908691406
474.133911132813	82.7297210693359
475.550109863281	82.7876205444336
476.965789794922	82.7254180908203
478.380950927734	83.0098114013672
479.795623779297	82.8467330932617
481.209777832031	82.9501953125
482.623413085938	83.0226593017578
484.036529541016	83.0846862792969
485.449157714844	83.1519393920898
486.861267089844	83.1669158935547
488.272857666016	83.1811370849609
489.683959960938	83.2282943725586
491.094543457031	83.1393814086914
492.504608154297	83.0384979248047
493.914184570313	83.363410949707
495.3232421875	83.2710723876953
496.731811523438	83.1170272827148
498.139862060547	83.1602020263672
499.547393798828	83.0588684082031
500.954467773438	82.9012756347656
502.360992431641	82.9176254272461
503.767028808594	82.7196807861328
505.172576904297	82.688102722168
506.577606201172	82.4523468017578
507.982147216797	82.4630126953125
509.386169433594	82.1813354492188
510.789703369141	82.1829452514648
512.192749023438	81.9160766601563
513.595275878906	81.7472534179688
514.997314453125	81.4778060913086
516.398803710938	81.5713424682617
517.799865722656	81.1475830078125
519.200378417969	81.1486206054688
520.600463867188	81.0464935302734
522	80.7345886230469
523.399047851563	80.7411270141602
524.797607421875	80.4426651000977
526.195678710938	80.2790908813477
527.59326171875	80.2339553833008
528.990295410156	80.0138702392578
530.386901855469	79.5961303710938
531.782958984375	79.6702423095703
533.178588867188	79.3707733154297
534.573669433594	79.2810287475586
535.968322753906	79.0413208007813
537.362426757813	78.9197998046875
538.756042480469	78.8091278076172
540.149230957031	78.4504928588867
541.541870117188	78.2571334838867
542.934020996094	78.2158584594727
544.32568359375	78.2172470092773
545.716918945313	78.0471420288086
547.107604980469	77.8510513305664
548.497802734375	77.6864471435547
549.887573242188	77.610595703125
551.276794433594	77.3995895385742
552.66552734375	77.3226547241211
554.053833007813	77.2282104492188
555.441650390625	77.3171539306641
556.828918457031	77.0554046630859
558.215759277344	76.8976211547852
559.602111816406	76.9729385375977
560.987976074219	76.7895812988281
562.373352050781	76.7546920776367
563.758239746094	76.6484909057617
565.142639160156	76.5180740356445
566.526611328125	76.4452896118164
567.910034179688	76.6469192504883
569.293029785156	76.2175521850586
570.675537109375	76.4636917114258
572.057556152344	76.3553619384766
573.439086914063	76.260368347168
574.820129394531	76.253044128418
576.200744628906	76.2472686767578
577.580871582031	76.2617340087891
578.96044921875	76.3233871459961
580.339660644531	76.2264022827148
581.718322753906	76.3021469116211
583.096557617188	76.1447525024414
584.474243164063	76.1067581176758
585.851501464844	76.0275802612305
587.228332519531	76.1247482299805
588.604614257813	76.1018218994141
589.98046875	76.0042343139648
591.355834960938	76.0190734863281
592.730712890625	75.9765777587891
594.105163574219	76.0403289794922
595.479125976563	75.9159164428711
596.852600097656	75.9983444213867
598.225646972656	75.9374618530273
599.598205566406	75.8064117431641
600.970275878906	75.7909851074219
602.341857910156	75.7346115112305
603.713012695313	75.5796051025391
605.083679199219	75.4567489624023
606.453918457031	75.4445114135742
607.823608398438	75.3461303710938
609.192932128906	75.3371963500977
610.561706542969	74.9968566894531
611.930053710938	75.1634750366211
613.297912597656	74.9495010375977
614.665344238281	74.7940216064453
616.032287597656	74.8138427734375
617.398803710938	74.7936935424805
618.764831542969	74.6459808349609
620.13037109375	74.4781494140625
621.495483398438	74.3110961914063
622.860107421875	74.2247924804688
624.224304199219	74.0933685302734
625.588012695313	73.9798431396484
626.951232910156	73.8563537597656
628.314025878906	73.5771331787109
629.676391601563	73.7589111328125
631.038269042969	73.505500793457
632.399658203125	73.313591003418
633.760620117188	73.2484741210938
635.12109375	73.1290283203125
636.481140136719	72.9201583862305
637.840759277344	72.8981094360352
639.199890136719	72.8000793457031
640.558532714844	72.6442947387695
641.916748046875	72.550163269043
643.274536132813	72.4165267944336
644.6318359375	72.14453125
645.988647460938	72.0940704345703
647.345031738281	71.9764556884766
648.700988769531	71.9755401611328
650.056457519531	71.6831970214844
651.411499023438	71.7301025390625
652.76611328125	71.6413879394531
654.120239257813	71.3675842285156
655.473876953125	71.4072723388672
656.827087402344	71.2616729736328
658.179870605469	71.1583099365234
659.5322265625	71.1178817749023
660.884094238281	71.1004943847656
662.235473632813	71.0886840820313
663.586486816406	70.8067092895508
664.93701171875	70.7103881835938
666.287048339844	70.7680587768555
667.636657714844	70.6629791259766
668.98583984375	70.6740798950195
670.334594726563	70.6798477172852
671.682861328125	70.5890197753906
673.030700683594	70.4407196044922
674.378051757813	70.4749069213867
675.725036621094	70.4274826049805
677.071533203125	70.4068908691406
678.417541503906	70.4382629394531
679.76318359375	70.5625686645508
681.108337402344	70.3297348022461
682.453002929688	70.3785705566406
683.797302246094	70.5333862304688
685.14111328125	70.3581008911133
686.484497070313	70.3688735961914
687.827453613281	70.3710479736328
689.169921875	70.4107666015625
690.512023925781	70.3258285522461
691.853637695313	70.4232330322266
693.194763183594	70.4915237426758
694.535522460938	70.3627853393555
695.875793457031	70.3987655639648
697.215637207031	70.4759063720703
698.555053710938	70.4401016235352
699.89404296875	70.4458618164063
701.232543945313	70.6161041259766
702.570617675781	70.5028076171875
703.908325195313	70.4446792602539
705.245483398438	70.4675445556641
706.582275390625	70.4896621704102
707.918640136719	70.6092071533203
709.254516601563	70.4629287719727
710.589965820313	70.5316009521484
711.924987792969	70.429573059082
713.259582519531	70.4691772460938
714.59375	70.4242248535156
715.927490234375	70.2845993041992
717.2607421875	70.6554412841797
718.593627929688	70.2483749389648
719.926025390625	70.4445571899414
721.257995605469	70.2916259765625
722.589538574219	70.4019317626953
723.920654296875	70.2932357788086
725.251342773438	70.534782409668
726.581604003906	70.1818771362305
727.911437988281	70.2893753051758
729.240783691406	70.0918579101563
730.569763183594	70.203010559082
731.898254394531	70.1267700195313
733.226379394531	70.0203628540039
734.554016113281	70.0761032104492
735.881225585938	70.0395202636719
737.208068847656	69.883659362793
738.534423828125	69.9660186767578
739.8603515625	69.7463531494141
741.185852050781	69.6506042480469
742.510925292969	69.7336044311523
743.835571289063	69.5683135986328
745.159790039063	69.4969024658203
746.483581542969	69.4692916870117
747.806945800781	69.2460021972656
749.1298828125	69.2962112426758
750.452453613281	69.1501846313477
751.774536132813	69.1822814941406
753.09619140625	68.9571990966797
754.417419433594	68.8703002929688
755.738220214844	68.8697738647461
757.05859375	68.7435607910156
758.378540039063	68.637825012207
759.698059082031	68.6236190795898
761.017211914063	68.2850570678711
762.335876464844	68.2951583862305
763.654113769531	67.9912490844727
764.971984863281	68.1221160888672
766.289367675781	68.0934982299805
767.606384277344	67.8439331054688
768.922973632813	67.7702941894531
770.239074707031	67.7102584838867
771.554809570313	67.5511169433594
772.8701171875	67.5140228271484
774.184997558594	67.3658142089844
775.499450683594	67.1847991943359
776.8134765625	67.3184814453125
778.127136230469	67.0682067871094
779.440307617188	66.9092330932617
780.753112792969	66.8938598632813
782.0654296875	66.7519149780273
783.377380371094	66.5880737304688
784.688903808594	66.5229339599609
786	66.3912048339844
787.310668945313	66.2736282348633
788.620971679688	66.188720703125
789.930786132813	66.1862716674805
791.240234375	66.0176162719727
792.549255371094	65.7640609741211
793.857788085938	65.8960571289063
795.166015625	65.6753692626953
796.473754882813	65.6026229858398
797.781066894531	65.4453735351563
799.088012695313	65.5026168823242
800.39453125	65.3795623779297
801.700622558594	65.3070907592773
803.006286621094	65.2050704956055
804.311584472656	65.0168380737305
805.616394042969	65.0585327148438
806.920837402344	64.8281860351563
808.224853515625	64.8256607055664
809.528503417969	64.6798858642578
810.831665039063	64.6632843017578
812.134460449219	64.5845108032227
813.436828613281	64.5307464599609
814.73876953125	64.3476791381836
816.040344238281	64.2361755371094
817.341430664063	64.266975402832
818.642150878906	64.1127853393555
819.942504882813	64.0398635864258
821.242370605469	63.9799423217773
822.541870117188	63.9404411315918
823.840942382813	63.7781448364258
825.139587402344	63.8088684082031
826.437866210938	63.584831237793
827.735656738281	63.4207229614258
829.033081054688	63.3632125854492
830.330139160156	63.4613189697266
831.626770019531	63.2629432678223
832.922973632813	63.1645164489746
834.21875	63.0573196411133
835.514099121094	62.9976272583008
836.80908203125	62.8594093322754
838.103637695313	62.8018608093262
839.397827148438	62.8386917114258
840.691589355469	62.6322937011719
841.984924316406	62.5967330932617
843.27783203125	62.3455810546875
844.570373535156	62.2521133422852
845.862487792969	62.1647682189941
847.154235839844	62.0372161865234
848.445556640625	62.017578125
849.736450195313	61.819164276123
851.026916503906	61.6964530944824
852.317016601563	61.4574966430664
853.606689453125	61.440803527832
854.89599609375	61.2583198547363
856.184875488281	61.0503158569336
857.473327636719	61.0195732116699
858.761413574219	60.8888130187988
860.049072265625	60.7753944396973
861.336303710938	60.5834884643555
862.623168945313	60.5316886901855
863.909606933594	60.2321815490723
865.195678710938	60.2785301208496
866.481323242188	59.9922256469727
867.766540527344	59.7227096557617
869.051391601563	59.6732902526855
870.335815429688	59.5099487304688
871.619873046875	59.3891181945801
872.903503417969	59.0044326782227
874.186706542969	59.0002517700195
875.469543457031	58.7021179199219
876.752014160156	58.3910522460938
878.033996582031	58.2932052612305
879.315612792969	58.0852546691895
880.596862792969	57.8462867736816
881.877685546875	57.6721038818359
883.158081054688	57.4560356140137
884.438110351563	57.1832275390625
885.7177734375	57.0584564208984
886.996948242188	56.7803497314453
888.275817871094	56.602481842041
889.55419921875	56.397388458252
890.832275390625	56.0361251831055
892.10986328125	55.9480285644531
893.387084960938	55.6776733398438
894.663940429688	55.434757232666
895.940368652344	55.2501564025879
897.216369628906	55.0830917358398
898.492004394531	54.8223609924316
899.767272949219	54.5966835021973
901.042114257813	54.3592109680176
902.316528320313	54.1893768310547
903.590576171875	53.9856643676758
904.8642578125	53.6779899597168
906.137512207031	53.5129852294922
907.410339355469	53.2801933288574
908.682800292969	53.0914154052734
909.954833984375	52.9392242431641
911.226501464844	52.6735458374023
912.497802734375	52.478157043457
913.768676757813	52.2167205810547
915.039123535156	52.1565780639648
916.309204101563	51.9086990356445
917.578918457031	51.7023506164551
918.848205566406	51.5668563842773
920.117126464844	51.3433952331543
921.385620117188	51.2012672424316
922.653747558594	51.0924835205078
923.921447753906	50.9086875915527
925.188781738281	50.7233848571777
926.455688476563	50.5084037780762
927.722229003906	50.4358711242676
928.988342285156	50.2390060424805
930.254089355469	50.1367950439453
931.519470214844	49.9407234191895
932.784423828125	49.8907241821289
934.049011230469	49.6546936035156
935.313171386719	49.6275787353516
936.576965332031	49.4965057373047
937.84033203125	49.3702087402344
939.103332519531	49.1399612426758
940.365966796875	49.0091209411621
941.628173828125	49.0203399658203
942.890014648438	48.9247665405273
944.151428222656	48.8449974060059
945.412475585938	48.7848625183105
946.673095703125	48.6912269592285
947.933349609375	48.6596755981445
949.193237304688	48.5030555725098
950.452697753906	48.5151405334473
951.711791992188	48.3933868408203
952.970520019531	48.1895866394043
954.228820800781	48.1870460510254
955.486755371094	48.2231712341309
956.744262695313	48.0696868896484
958.001403808594	48.0757637023926
959.258117675781	47.9567565917969
960.514526367188	47.9613342285156
961.770446777344	47.9396553039551
963.026062011719	47.901611328125
964.28125	47.8352127075195
965.536010742188	47.7874984741211
966.790466308594	47.7283630371094
968.044494628906	47.744068145752
969.298095703125	47.6029014587402
970.551391601563	47.7300224304199
971.80419921875	47.5957412719727
973.056701660156	47.5789489746094
974.308776855469	47.5545463562012
975.560485839844	47.4996910095215
976.811767578125	47.5762329101563
978.062683105469	47.741340637207
979.313232421875	47.6983413696289
980.563415527344	47.6188011169434
981.813171386719	47.7504234313965
983.0625	47.7935333251953
984.3115234375	47.8248481750488
985.560119628906	47.9614791870117
986.808349609375	47.9739723205566
988.05615234375	48.0457038879395
989.303588867188	47.9380760192871
990.550659179688	47.8923416137695
991.797302246094	47.8194007873535
993.043579101563	47.8001670837402
994.289489746094	47.5876770019531
995.535034179688	47.5341911315918
996.780151367188	47.1935653686523
998.02490234375	46.9971008300781
999.269226074219	46.9634590148926
1000.51318359375	46.7424545288086
1001.75677490234	46.5610656738281
1003	46.4790916442871
1004.24279785156	46.3365707397461
1005.48522949219	46.2418594360352
1006.72729492188	46.3890190124512
1007.96893310547	46.2204475402832
1009.21026611328	45.9941787719727
1010.45111083984	45.9768371582031
1011.69165039063	45.8867607116699
1012.93176269531	45.8623962402344
1014.17150878906	45.9022331237793
1015.41088867188	45.6371612548828
1016.64984130859	45.7474937438965
1017.88842773438	45.7287101745605
1019.12664794922	45.6015663146973
1020.36450195313	45.482048034668
1021.60192871094	45.5040664672852
1022.83898925781	45.4736976623535
1024.07568359375	45.3622245788574
1025.31201171875	45.3587532043457
1026.5478515625	45.2667198181152
1027.78344726563	45.2865219116211
1029.0185546875	45.1451759338379
1030.25329589844	45.1192779541016
1031.48767089844	44.9429054260254
1032.7216796875	45.0484733581543
1033.95532226563	45.0203323364258
1035.18859863281	44.9554328918457
1036.42138671875	44.9575996398926
1037.65393066406	44.8925399780273
1038.88598632813	44.9189300537109
1040.11767578125	45.0082092285156
1041.34899902344	44.9993896484375
1042.57995605469	44.9261856079102
1043.810546875	45.0383758544922
1045.04077148438	44.8771629333496
1046.2705078125	44.9928207397461
1047.5	45.0174102783203
1048.72900390625	45.0166778564453
1049.95764160156	44.955738067627
1051.18591308594	45.0299224853516
1052.41381835938	44.9432792663574
1053.64135742188	44.8528442382813
1054.86853027344	45.021785736084
1056.09521484375	44.9559555053711
1057.32165527344	44.8030433654785
1058.54760742188	44.8902778625488
1059.77331542969	44.8940467834473
1060.99853515625	44.8286514282227
1062.22338867188	44.8896255493164
1063.44787597656	44.6490898132324
1064.671875	44.7232475280762
1065.89562988281	44.7057418823242
1067.11901855469	44.6636505126953
1068.34191894531	44.6015586853027
1069.56457519531	44.6609115600586
1070.78674316406	44.4308967590332
1072.00854492188	44.6641311645508
1073.22998046875	44.4762649536133
1074.45104980469	44.4664764404297
1075.67175292969	44.4055938720703
1076.89208984375	44.4082145690918
1078.11193847656	44.3873977661133
1079.33154296875	44.17822265625
1080.55065917969	44.3010025024414
1081.76940917969	44.1654357910156
1082.98791503906	44.048942565918
1084.20593261719	44.0030097961426
1085.42358398438	44.0610313415527
1086.64086914063	44.0328598022461
1087.85766601563	43.9678916931152
1089.07421875	43.8745193481445
1090.29040527344	43.8120536804199
1091.50610351563	43.8829193115234
1092.72155761719	43.8668327331543
1093.9365234375	43.8196563720703
1095.15112304688	43.856616973877
1096.36535644531	43.8661270141602
1097.57922363281	43.7957191467285
1098.79272460938	43.8311996459961
1100.005859375	43.7648162841797
1101.21862792969	43.8636627197266
1102.43090820313	43.911792755127
1103.64294433594	43.7893524169922
1104.8544921875	43.9101982116699
1106.06579589844	43.8992156982422
1107.27661132813	43.8657379150391
1108.48706054688	43.864128112793
1109.69714355469	43.832576751709
1110.90686035156	43.8924446105957
1112.1162109375	43.7019500732422
1113.3251953125	43.8051643371582
1114.53369140625	43.8668098449707
1115.74194335938	43.7505760192871
1116.94982910156	43.7914390563965
1118.1572265625	43.7615013122559
1119.3642578125	43.7918968200684
1120.57104492188	43.8309059143066
1121.77734375	43.8687782287598
1122.98327636719	43.7569999694824
1124.18884277344	43.8481597900391
1125.39404296875	43.7959747314453
1126.59875488281	43.761344909668
1127.80322265625	43.8273696899414
1129.00732421875	43.9434432983398
1130.2109375	43.7581977844238
1131.41430664063	43.7665901184082
1132.6171875	43.8433799743652
1133.81970214844	43.7754173278809
1135.02197265625	43.744701385498
1136.22375488281	43.7821998596191
1137.42517089844	43.6189460754395
1138.62622070313	43.7628707885742
1139.82690429688	43.6972465515137
1141.02709960938	43.6106224060059
1142.22705078125	43.7183036804199
1143.42663574219	43.6473693847656
1144.62573242188	43.5334548950195
1145.82458496094	43.700611114502
1147.02294921875	43.5914916992188
1148.22094726563	43.4796981811523
1149.41857910156	43.5572967529297
1150.61584472656	43.4923477172852
1151.81274414063	43.4811058044434
1153.00927734375	43.457836151123
1154.20544433594	43.537410736084
1155.40124511719	43.5657920837402
1156.5966796875	43.5930290222168
1157.79162597656	43.4943046569824
1158.986328125	43.4789428710938
1160.18054199219	43.5175094604492
1161.37438964844	43.4974021911621
1162.56799316406	43.4772987365723
1163.76110839844	43.3795738220215
1164.95385742188	43.4692573547363
1166.14624023438	43.4662132263184
1167.33825683594	43.3105659484863
1168.52990722656	43.4033737182617
1169.72119140625	43.4296340942383
1170.91198730469	43.2301940917969
1172.1025390625	43.3995666503906
1173.29260253906	43.4583969116211
1174.482421875	43.294376373291
1175.67175292969	43.4255523681641
1176.86071777344	43.4524879455566
1178.04943847656	43.465087890625
1179.23767089844	43.5928955078125
1180.42553710938	43.5456390380859
1181.61303710938	43.4951362609863
1182.80017089844	43.674877166748
1183.98681640625	43.6234474182129
1185.17321777344	43.578914642334
1186.35925292969	43.6281929016113
1187.54479980469	43.7607612609863
1188.73010253906	43.5956649780273
1189.91491699219	43.6382942199707
1191.09936523438	43.7221145629883
1192.28356933594	43.7374038696289
1193.46728515625	43.6627044677734
1194.65063476563	43.8222198486328
1195.83361816406	43.7475547790527
1197.01623535156	43.7466239929199
1198.19836425781	43.7966651916504
1199.38024902344	43.9980506896973
1200.56176757813	43.8628997802734
1201.74279785156	44.101318359375
1202.92358398438	44.0884170532227
1204.10388183594	44.0624961853027
1205.28393554688	44.0467529296875
1206.46350097656	44.2341423034668
1207.64270019531	44.1906433105469
1208.82153320313	44.209831237793
1210	44.2915077209473
1211.17810058594	44.2141304016113
1212.35583496094	44.2554054260254
1213.53308105469	44.3940849304199
1214.71008300781	44.2655563354492
1215.88671875	44.28369140625
1217.06286621094	44.3589820861816
1218.23864746094	44.2952728271484
1219.41418457031	44.2823944091797
1220.58923339844	44.296573638916
1221.76391601563	44.2796859741211
1222.93823242188	44.3105773925781
1224.11218261719	44.3545379638672
1225.28576660156	44.3649520874023
1226.458984375	44.462085723877
1227.6318359375	44.2789459228516
1228.80419921875	44.3955039978027
1229.97631835938	44.2632141113281
1231.14794921875	44.325122833252
1232.31921386719	44.3945388793945
1233.490234375	44.3528594970703
1234.66076660156	44.3628120422363
1235.83093261719	44.3273048400879
1237.00073242188	44.3157920837402
1238.17016601563	44.3384666442871
1239.33923339844	44.3626976013184
1240.5078125	44.2855644226074
1241.67614746094	44.2643165588379
1242.84411621094	44.3087539672852
1244.01159667969	44.1509819030762
1245.1787109375	44.148006439209
1246.34558105469	44.1556167602539
1247.51196289063	43.9801635742188
1248.67797851563	43.9365005493164
1249.84362792969	43.8989868164063
1251.00891113281	43.9277687072754
1252.173828125	43.7957458496094
1253.33825683594	43.8545379638672
1254.50244140625	43.8212966918945
1255.66625976563	43.7094497680664
1256.82958984375	43.7411956787109
1257.99255371094	43.7129783630371
1259.1552734375	43.7482261657715
1260.31750488281	43.7913665771484
1261.47937011719	43.6957015991211
1262.64086914063	43.6773414611816
1263.80200195313	43.5347557067871
1264.96276855469	43.6529655456543
1266.123046875	43.6113739013672
1267.28308105469	43.5072708129883
1268.44262695313	43.383731842041
1269.60192871094	43.3733139038086
1270.7607421875	43.3746528625488
1271.91918945313	43.2994194030762
1273.07727050781	43.2555541992188
1274.23498535156	43.1266250610352
1275.39233398438	43.1510963439941
1276.54931640625	43.0768432617188
1277.70581054688	42.8978614807129
1278.86206054688	42.9602966308594
1280.01794433594	42.9155120849609
1281.17333984375	42.8749618530273
1282.32836914063	42.8654289245605
1283.48303222656	42.7871627807617
1284.63732910156	42.7687835693359
1285.79125976563	42.7598571777344
1286.94482421875	42.813175201416
1288.09802246094	42.7424507141113
1289.25073242188	42.7778854370117
1290.40319824219	42.8152770996094
1291.55517578125	42.702938079834
1292.70690917969	42.6875419616699
1293.85815429688	42.5522651672363
1295.00903320313	42.7007369995117
1296.15954589844	42.5720291137695
1297.30969238281	42.4899711608887
1298.45935058594	42.474235534668
1299.60876464844	42.584831237793
1300.7578125	42.4370346069336
1301.90637207031	42.4871025085449
1303.05456542969	42.3227005004883
1304.20239257813	42.2902374267578
1305.34985351563	42.2251815795898
1306.49694824219	42.2126083374023
1307.64367675781	42.171875
1308.7900390625	42.1749572753906
1309.93591308594	42.1147422790527
1311.08154296875	42.134449005127
1312.22668457031	42.0553321838379
1313.37145996094	42.1546058654785
1314.51599121094	42.0063896179199
1315.66003417969	42.1445159912109
1316.80358886719	42.0872573852539
1317.94689941406	42.0935440063477
1319.08984375	41.9797019958496
1320.23229980469	42.2112350463867
1321.37451171875	42.1236953735352
1322.51623535156	42.0921745300293
1323.65759277344	42.0863609313965
1324.79858398438	41.93408203125
1325.93920898438	42.0123519897461
1327.07934570313	41.9686889648438
1328.21923828125	41.8631782531738
1329.35864257813	41.8351860046387
1330.49780273438	41.7988815307617
1331.63647460938	41.8260078430176
1332.77478027344	41.6516494750977
1333.91271972656	41.6229095458984
1335.05029296875	41.6787033081055
1336.18737792969	41.6730117797852
1337.32421875	41.5539512634277
1338.46057128906	41.5147972106934
1339.5966796875	41.5880813598633
1340.73229980469	41.517406463623
1341.86755371094	41.3886642456055
1343.00231933594	41.5618782043457
1344.13684082031	41.4395370483398
1345.27099609375	41.4852447509766
1346.40466308594	41.5059852600098
1347.53796386719	41.5298538208008
1348.6708984375	41.4615440368652
1349.80346679688	41.4589004516602
1350.93566894531	41.4237289428711
1352.06750488281	41.3792610168457
1353.19885253906	41.360767364502
1354.32995605469	41.3587493896484
1355.46057128906	41.2214775085449
1356.5908203125	41.2239303588867
1357.720703125	41.1823997497559
1358.85021972656	41.1548385620117
1359.97924804688	41.0250968933105
1361.10803222656	41.1169891357422
1362.236328125	41.0277786254883
1363.3642578125	40.9290580749512
1364.49182128906	40.9954071044922
1365.61901855469	40.8862152099609
1366.74584960938	40.7752647399902
1367.87231445313	40.8410835266113
1368.99829101563	40.7765159606934
1370.12390136719	40.7309684753418
1371.24914550781	40.6351470947266
1372.3740234375	40.7891807556152
1373.49853515625	40.7716217041016
1374.62255859375	40.637565612793
1375.74633789063	40.7677955627441
1376.86962890625	40.7487258911133
1377.99255371094	40.6842041015625
1379.11511230469	40.6806831359863
1380.2373046875	40.6161651611328
1381.35900878906	40.6115112304688
1382.48034667969	40.6799278259277
1383.60144042969	40.6132965087891
1384.72204589844	40.5964241027832
1385.84228515625	40.4697189331055
1386.96203613281	40.4349670410156
1388.08154296875	40.5023193359375
1389.20056152344	40.5304107666016
1390.31921386719	40.3926086425781
1391.4375	40.3409652709961
1392.55541992188	40.3021659851074
1393.6728515625	40.3022918701172
1394.7900390625	40.3353157043457
1395.90673828125	40.1579627990723
1397.02307128906	40.1960716247559
1398.13903808594	40.176383972168
1399.25463867188	40.0542907714844
1400.36975097656	40.0827026367188
1401.48449707031	40.0809478759766
1402.59899902344	40.0462951660156
1403.712890625	40.0517730712891
1404.82653808594	40.1088981628418
1405.93981933594	40.173656463623
1407.05261230469	40.0591506958008
1408.1650390625	40.0623550415039
1409.27709960938	40.1905212402344
1410.38879394531	40.1296348571777
1411.5	40.0268249511719
1412.61096191406	40.1197891235352
1413.72143554688	40.0887451171875
1414.83154296875	40.1006278991699
1415.94116210938	40.1023864746094
1417.05053710938	39.9673843383789
1418.15942382813	39.8987083435059
1419.26794433594	40.040210723877
1420.37609863281	39.8575668334961
1421.48388671875	39.7875289916992
1422.59118652344	39.6694564819336
1423.6982421875	39.7884140014648
1424.80480957031	39.5736694335938
1425.91088867188	39.5489273071289
1427.01672363281	39.6286926269531
1428.1220703125	39.6053466796875
1429.22717285156	39.5669593811035
1430.33166503906	39.5893516540527
1431.43591308594	39.5615386962891
1432.53979492188	39.6167984008789
1433.64318847656	39.6028900146484
1434.74621582031	39.625358581543
1435.84887695313	39.6093254089355
1436.95104980469	39.5823516845703
1438.05297851563	39.6027145385742
1439.15441894531	39.6348342895508
1440.25549316406	39.543327331543
1441.35620117188	39.6230354309082
1442.45642089844	39.6145095825195
1443.55627441406	39.3507499694824
1444.65576171875	39.3889999389648
1445.7548828125	39.4286460876465
1446.853515625	39.3657112121582
1447.95190429688	39.2479248046875
1449.0498046875	39.2341384887695
1450.14721679688	39.194896697998
1451.24438476563	39.0386734008789
1452.34106445313	39.0382194519043
1453.43737792969	39.0383682250977
1454.53332519531	39.1243896484375
1455.62890625	38.9146041870117
1456.72399902344	39.0106620788574
1457.81872558594	39.0389060974121
1458.9130859375	38.9781227111816
1460.00695800781	38.9771690368652
1461.10046386719	39.0521621704102
1462.19360351563	39.0751838684082
1463.28637695313	39.0262069702148
1464.37878417969	39.0471038818359
1465.470703125	38.9961700439453
1466.56225585938	39.0357513427734
1467.65344238281	39.0849838256836
1468.744140625	38.9482498168945
1469.83447265625	39.0157699584961
1470.92443847656	38.9495582580566
1472.01403808594	38.8330192565918
1473.10314941406	38.8646354675293
1474.19189453125	38.8190307617188
1475.2802734375	38.734317779541
1476.3681640625	38.8180809020996
1477.45581054688	38.7380867004395
1478.54296875	38.6543388366699
1479.62963867188	38.6769981384277
1480.71606445313	38.6870918273926
1481.80200195313	38.6135711669922
1482.88757324219	38.6896095275879
1483.97265625	38.7694244384766
1485.05737304688	38.7051773071289
1486.14172363281	38.6584510803223
1487.22570800781	38.8269538879395
1488.30932617188	38.821418762207
1489.39245605469	38.9315223693848
1490.47509765625	38.9278106689453
1491.55749511719	38.9792747497559
1492.63940429688	39.0124397277832
1493.72094726563	38.8850021362305
1494.80212402344	39.0260238647461
1495.8828125	39.0657691955566
1496.96313476563	39.0160064697266
1498.04309082031	38.9605293273926
1499.12255859375	39.0387916564941
1500.20166015625	38.9330253601074
1501.28039550781	38.8584060668945
1502.35864257813	39.0608711242676
1503.4365234375	38.9361381530762
1504.51403808594	38.9511642456055
1505.59118652344	38.9494132995605
1506.66784667969	39.0300331115723
1507.744140625	38.9945526123047
1508.81994628906	39.1084213256836
1509.89538574219	39.0670433044434
1510.97045898438	39.0946388244629
1512.04516601563	39.2323379516602
1513.11938476563	39.2872695922852
1514.19323730469	39.3337364196777
1515.26672363281	39.5781745910645
1516.33972167969	39.4884643554688
1517.41235351563	39.6517372131348
1518.48449707031	39.7179412841797
1519.55639648438	39.7426261901855
1520.62768554688	39.8633232116699
1521.69873046875	39.9280548095703
1522.76928710938	39.930061340332
1523.83947753906	39.9920806884766
1524.90930175781	40.095531463623
1525.97863769531	40.1770439147949
1527.04760742188	40.1080360412598
1528.11608886719	40.1481857299805
1529.18420410156	40.0857200622559
1530.251953125	40.1312675476074
1531.31921386719	40.1994476318359
1532.38610839844	40.347972869873
1533.45263671875	40.4628448486328
1534.51867675781	40.5077590942383
1535.58435058594	40.5999145507813
1536.64965820313	40.6905364990234
1537.71447753906	40.8786354064941
1538.77893066406	40.996753692627
1539.84301757813	41.0277824401855
1540.90661621094	41.2748527526855
1541.9697265625	41.3252296447754
1543.03259277344	41.4749565124512
1544.09497070313	41.6386604309082
1545.15686035156	41.7018852233887
1546.21850585938	41.9521675109863
1547.27966308594	42.0319976806641
1548.34033203125	42.2015419006348
1549.40063476563	42.3468971252441
1550.46057128906	42.5303039550781
1551.52001953125	42.5522880554199
1552.5791015625	42.7065887451172
1553.63781738281	42.8128051757813
1554.69604492188	42.8647384643555
1555.75378417969	42.928466796875
1556.81127929688	42.953800201416
1557.86828613281	43.1854438781738
1558.9248046875	43.1839752197266
1559.98095703125	43.3383026123047
1561.03674316406	43.3805274963379
1562.09204101563	43.5359764099121
1563.14697265625	43.6713562011719
1564.20153808594	43.8576431274414
1565.25561523438	44.047004699707
1566.30932617188	44.3399505615234
1567.36254882813	44.5326919555664
1568.41540527344	44.7009887695313
1569.4677734375	44.9266319274902
1570.51977539063	45.2589340209961
1571.57141113281	45.4802055358887
1572.62255859375	45.6903877258301
1573.67333984375	45.8240051269531
1574.7236328125	46.1707801818848
1575.77355957031	46.2831840515137
1576.82299804688	46.6044387817383
1577.8720703125	46.7509803771973
1578.92077636719	46.9657402038574
1579.96899414063	47.0288772583008
1581.01684570313	47.3003921508789
1582.06420898438	47.532642364502
1583.11120605469	47.7911949157715
1584.15771484375	47.8065872192383
1585.20385742188	48.0985450744629
1586.24951171875	48.3556060791016
1587.29479980469	48.4886779785156
1588.33972167969	48.7283210754395
1589.38415527344	48.8577461242676
1590.42810058594	49.1516799926758
1591.47180175781	49.4717903137207
1592.51489257813	49.9038505554199
1593.55773925781	50.2948188781738
1594.59997558594	50.4876899719238
1595.64196777344	50.9351005554199
1596.68334960938	51.2507514953613
1597.72448730469	51.4841041564941
1598.76513671875	52.0772857666016
1599.80529785156	52.3171463012695
1600.84509277344	52.7441825866699
1601.88452148438	53.0527610778809
1602.92346191406	53.2791786193848
1603.9619140625	53.7834129333496
1605	54.0048789978027
1606.03771972656	54.3604469299316
1607.07495117188	54.7511405944824
1608.11169433594	55.063232421875
1609.14807128906	55.3865165710449
1610.18408203125	55.5875091552734
1611.21960449219	55.8593978881836
1612.25463867188	56.0704612731934
1613.28930664063	56.5339164733887
1614.32360839844	56.6049995422363
1615.357421875	57.0311584472656
1616.39074707031	57.1956214904785
1617.42370605469	57.4817733764648
1618.45629882813	57.8665504455566
1619.48840332031	58.0273094177246
1620.52001953125	58.2641105651855
1621.55126953125	58.4961853027344
1622.58215332031	58.8400535583496
1623.61254882813	58.987720489502
1624.64245605469	59.3102989196777
1625.67199707031	59.4456748962402
1626.70104980469	59.6868171691895
1627.72973632813	59.9052886962891
1628.75793457031	60.1305313110352
1629.78576660156	60.3710289001465
1630.81311035156	60.5082817077637
1631.84008789063	60.7419471740723
1632.86657714844	60.9425888061523
1633.89270019531	60.964771270752
1634.91833496094	60.931209564209
1635.94348144531	61.0753059387207
1636.96826171875	61.130744934082
1637.99255371094	61.0932159423828
1639.01647949219	61.1464996337891
1640.03991699219	60.8098373413086
1641.06298828125	61.0007019042969
1642.08557128906	60.7319145202637
1643.10778808594	60.6921463012695
1644.12951660156	60.4659271240234
1645.15075683594	60.1353416442871
1646.17163085938	60.0156898498535
1647.19213867188	59.8078765869141
1648.21203613281	59.4950485229492
1649.23156738281	59.304500579834
1650.25073242188	59.024299621582
1651.26940917969	58.8074531555176
1652.28759765625	58.4286994934082
1653.30541992188	58.2145156860352
1654.32275390625	57.9389953613281
1655.33972167969	57.639820098877
1656.35620117188	57.1426429748535
1657.37231445313	56.8748741149902
1658.38793945313	56.5875015258789
1659.40307617188	56.4712600708008
1660.41772460938	56.0551376342773
1661.43212890625	55.77294921875
1662.44592285156	55.4394264221191
1663.45935058594	55.3769760131836
1664.47229003906	54.9214706420898
1665.48486328125	54.6262474060059
1666.49694824219	54.3353805541992
1667.50854492188	53.9585456848145
1668.51977539063	53.7329711914063
1669.53051757813	53.1968841552734
1670.54089355469	52.9608993530273
1671.55078125	52.6270561218262
1672.56018066406	52.129322052002
1673.56909179688	51.7521896362305
1674.57763671875	51.2177696228027
1675.58581542969	50.9332695007324
1676.59350585938	50.4367904663086
1677.60070800781	49.9865989685059
1678.607421875	49.4158897399902
1679.61376953125	48.9053192138672
1680.61962890625	48.5259475708008
1681.62512207031	47.9706764221191
1682.63012695313	47.532356262207
1683.63464355469	46.9937858581543
1684.638671875	46.5438346862793
1685.64233398438	45.9901084899902
1686.64562988281	45.6639976501465
1687.64831542969	45.2917594909668
1688.65063476563	44.8521041870117
1689.65246582031	44.2850570678711
1690.65393066406	43.8863067626953
1691.65490722656	43.5923385620117
1692.65539550781	43.2249946594238
1693.65551757813	42.7424545288086
1694.65502929688	42.3917541503906
1695.654296875	42.0114135742188
1696.65295410156	41.7318878173828
1697.65124511719	41.3502197265625
1698.64904785156	40.9636726379395
1699.646484375	40.7093772888184
1700.64331054688	40.2380447387695
1701.63977050781	39.9164161682129
1702.63586425781	39.5525970458984
1703.63134765625	39.2399101257324
1704.62646484375	38.7967681884766
1705.62121582031	38.3439865112305
1706.61535644531	38.2228088378906
1707.60913085938	37.7185592651367
1708.60241699219	37.3595161437988
1709.59521484375	36.9616889953613
1710.58764648438	36.6795883178711
1711.57958984375	36.392650604248
1712.57104492188	35.9234008789063
1713.56213378906	35.5649871826172
1714.552734375	35.2599105834961
1715.54284667969	34.8896675109863
1716.53247070313	34.5344886779785
1717.52160644531	34.2847557067871
1718.51037597656	33.8771858215332
1719.49865722656	33.5017547607422
1720.48657226563	33.3672027587891
1721.47387695313	32.9871635437012
1722.46081542969	32.6417808532715
1723.447265625	32.305305480957
1724.43334960938	32.1029357910156
1725.41882324219	31.9159469604492
1726.40393066406	31.5644283294678
1727.38854980469	31.3916893005371
1728.37268066406	31.0345134735107
1729.3564453125	30.8987369537354
1730.33972167969	30.6026287078857
1731.32250976563	30.4371566772461
1732.30480957031	30.1990756988525
1733.28674316406	29.9491100311279
1734.26806640625	29.9405002593994
1735.2490234375	29.6891193389893
1736.2294921875	29.5743465423584
1737.20959472656	29.2977352142334
1738.18908691406	29.1759986877441
1739.16821289063	29.0140495300293
1740.14685058594	28.7528476715088
1741.125	28.6613540649414
1742.10266113281	28.5567684173584
1743.07995605469	28.2907257080078
1744.05676269531	28.2092247009277
1745.03308105469	27.9481582641602
1746.00891113281	27.8437347412109
1746.98425292969	27.5474052429199
1747.95910644531	27.4306030273438
1748.93359375	27.2633209228516
1749.90759277344	27.1852226257324
1750.88110351563	26.9187660217285
1751.85412597656	26.62912940979
1752.82678222656	26.4932899475098
1753.798828125	26.369649887085
1754.7705078125	26.1472206115723
1755.74169921875	25.9151172637939
1756.71240234375	25.7615203857422
1757.6826171875	25.6486186981201
1758.65246582031	25.4376583099365
1759.62170410156	25.349193572998
1760.59057617188	25.0806102752686
1761.55895996094	24.9899311065674
1762.52673339844	24.8450584411621
1763.49426269531	24.7292900085449
1764.46118164063	24.6443099975586
1765.42761230469	24.4869594573975
1766.39367675781	24.45339012146
1767.35913085938	24.2809028625488
1768.32421875	24.1851043701172
1769.28881835938	24.0882225036621
1770.2529296875	23.9791927337646
1771.21655273438	23.8897304534912
1772.17980957031	23.8244571685791
1773.14245605469	23.7305393218994
1774.10461425781	23.7489986419678
1775.06640625	23.68678855896
1776.02770996094	23.5210704803467
1776.98852539063	23.4972667694092
1777.94873046875	23.3418827056885
1778.90856933594	23.3475284576416
1779.86804199219	23.2791023254395
1780.82690429688	23.1511878967285
1781.78527832031	22.8818683624268
1782.7431640625	22.8786296844482
1783.70068359375	22.7069454193115
1784.65771484375	22.5578155517578
1785.61413574219	22.4469680786133
1786.57019042969	22.3136348724365
1787.52575683594	22.3304023742676
1788.48083496094	22.1629886627197
1789.43530273438	21.9885654449463
1790.38940429688	21.9015884399414
1791.34301757813	21.8114166259766
1792.29626464844	21.6693305969238
1793.24890136719	21.6492328643799
1794.20104980469	21.5017776489258
1795.15270996094	21.4658699035645
1796.10400390625	21.3107299804688
1797.0546875	21.2726573944092
1798.0048828125	21.1142330169678
1798.95471191406	21.0068683624268
1799.90393066406	21.0044841766357
1800.85278320313	20.948413848877
1801.80102539063	20.9352836608887
1802.74890136719	20.8517875671387
1803.6962890625	20.8474903106689
1804.64306640625	20.7797470092773
1805.58947753906	20.7973651885986
1806.53540039063	20.6753768920898
1807.48071289063	20.7539577484131
1808.42565917969	20.6373882293701
1809.3701171875	20.5842971801758
1810.31396484375	20.5702457427979
1811.25744628906	20.5188102722168
1812.20043945313	20.4713573455811
1813.14294433594	20.4917278289795
1814.08483886719	20.4298858642578
1815.0263671875	20.3872547149658
1815.96740722656	20.2331447601318
1816.90783691406	20.1796531677246
1817.84790039063	20.1678276062012
1818.78747558594	20.053337097168
1819.72644042969	20.0823554992676
1820.6650390625	19.9811267852783
1821.60314941406	19.93239402771
1822.54064941406	19.8734645843506
1823.47778320313	19.7566337585449
1824.41430664063	19.7500095367432
1825.35034179688	19.6328754425049
1826.28601074219	19.5388088226318
1827.22106933594	19.5166416168213
1828.15563964844	19.4144287109375
1829.08984375	19.3333950042725
1830.0234375	19.2302360534668
1830.95654296875	19.2508964538574
1831.88916015625	19.1612644195557
1832.8212890625	19.1251602172852
1833.7529296875	19.1196613311768
1834.68408203125	19.1205501556396
1835.61474609375	19.0450572967529
1836.54479980469	18.9446201324463
1837.47448730469	19.0063629150391
1838.40356445313	18.9914798736572
1839.33227539063	18.9365482330322
1840.26037597656	18.9553146362305
1841.18811035156	18.8598461151123
1842.115234375	18.947696685791
1843.04187011719	18.9703407287598
1843.96801757813	18.881420135498
1844.89367675781	18.9136734008789
1845.81872558594	18.8962078094482
1846.74340820313	18.9065017700195
1847.66760253906	18.8326435089111
1848.59118652344	18.8925018310547
1849.51428222656	18.8720417022705
1850.43701171875	18.8064594268799
1851.35913085938	18.6841773986816
1852.28076171875	18.7387390136719
1853.20190429688	18.6441860198975
1854.12243652344	18.5346069335938
1855.04260253906	18.4782733917236
1855.96215820313	18.4422607421875
1856.88122558594	18.382022857666
1857.79992675781	18.3163948059082
1858.71801757813	18.2528781890869
1859.63549804688	18.2206344604492
1860.55261230469	18.1958847045898
1861.46923828125	18.1050395965576
1862.38525390625	18.044189453125
1863.30078125	18.0762691497803
1864.2158203125	17.9857482910156
1865.13037109375	17.9591941833496
1866.04443359375	17.9968795776367
1866.95788574219	17.9410877227783
1867.87084960938	18.0015964508057
1868.78332519531	17.9300804138184
1869.6953125	17.9749221801758
1870.60681152344	17.9492073059082
1871.51782226563	17.9251976013184
1872.42822265625	17.9896907806396
1873.33813476563	18.0363464355469
1874.24755859375	17.9625835418701
1875.15649414063	17.9745674133301
1876.06481933594	18.0564231872559
1876.97277832031	17.9944744110107
1877.88012695313	17.9823303222656
1878.78698730469	17.9997520446777
1879.69323730469	18.0219306945801
1880.59912109375	17.9309825897217
1881.50439453125	17.9110488891602
1882.4091796875	17.881591796875
1883.3134765625	17.8078174591064
1884.21716308594	17.8014583587646
1885.12048339844	17.7323799133301
1886.02319335938	17.6701889038086
1886.92541503906	17.6386909484863
1887.82702636719	17.5866107940674
1888.72814941406	17.6113777160645
1889.62878417969	17.5817966461182
1890.52893066406	17.4778785705566
1891.42858886719	17.5080661773682
1892.32763671875	17.3830318450928
1893.22619628906	17.4080200195313
1894.12426757813	17.3338718414307
1895.02172851563	17.2592468261719
1895.91870117188	17.1891384124756
1896.81518554688	17.3183498382568
1897.71118164063	17.1600284576416
1898.60656738281	17.1815376281738
1899.50146484375	17.126766204834
1900.39587402344	17.0865325927734
1901.28967285156	17.1265411376953
1902.18298339844	17.1654834747314
1903.07580566406	17.0629920959473
1903.96801757813	17.1076145172119
1904.85986328125	17.0496864318848
1905.7509765625	17.120922088623
1906.64172363281	17.1771640777588
1907.53186035156	17.2212390899658
1908.42150878906	17.1493396759033
1909.31066894531	17.2366333007813
1910.19921875	17.1832466125488
1911.08728027344	17.2487888336182
1911.97473144531	17.292760848999
1912.86181640625	17.2563896179199
1913.74816894531	17.2634792327881
1914.63415527344	17.2205219268799
1915.51953125	17.2263011932373
1916.40441894531	17.2368965148926
1917.28869628906	17.2330684661865
1918.17260742188	17.2279205322266
1919.05578613281	17.1190185546875
1919.93859863281	17.1988067626953
1920.82080078125	17.0981540679932
1921.70239257813	17.1019592285156
1922.58349609375	17.0468101501465
1923.46411132813	16.989652633667
1924.34423828125	16.9497909545898
1925.22375488281	16.907054901123
1926.10278320313	16.8781223297119
1926.98120117188	16.7606964111328
1927.85913085938	16.8061580657959
1928.73645019531	16.6627159118652
1929.61328125	16.6897163391113
1930.48962402344	16.6681575775146
1931.36535644531	16.6285533905029
1932.24060058594	16.5717716217041
1933.11535644531	16.5741519927979
1933.98950195313	16.5609035491943
1934.86303710938	16.5804634094238
1935.73608398438	16.5187606811523
1936.60864257813	16.5332584381104
1937.48059082031	16.5285892486572
1938.35205078125	16.4837970733643
1939.22302246094	16.5324897766113
1940.09338378906	16.5225353240967
1940.96313476563	16.5514240264893
1941.83239746094	16.6534118652344
1942.701171875	16.6426124572754
1943.5693359375	16.6742248535156
1944.43701171875	16.7021102905273
1945.30407714844	16.7355461120605
1946.17065429688	16.6725788116455
1947.03662109375	16.747184753418
1947.90209960938	16.8167457580566
1948.76696777344	16.7491073608398
1949.63134765625	16.7886085510254
1950.4951171875	16.7574768066406
1951.3583984375	16.8176212310791
1952.22106933594	16.7729606628418
1953.08325195313	16.7786083221436
1953.94482421875	16.7705078125
1954.80590820313	16.7224674224854
1955.66650390625	16.7234573364258
1956.5263671875	16.7140121459961
1957.38586425781	16.6499214172363
1958.24462890625	16.6511154174805
1959.10302734375	16.6821002960205
1959.96069335938	16.5736923217773
1960.81799316406	16.5484046936035
1961.67456054688	16.483943939209
1962.53063964844	16.4902191162109
1963.38623046875	16.4110050201416
1964.2412109375	16.4012317657471
1965.09558105469	16.3640480041504
1965.94946289063	16.3665161132813
1966.80285644531	16.3103523254395
1967.65563964844	16.2795753479004
1968.5078125	16.274435043335
1969.35949707031	16.2773342132568
1970.21057128906	16.3262329101563
1971.06103515625	16.2898445129395
1971.91101074219	16.2929878234863
1972.76049804688	16.3587093353271
1973.60925292969	16.3498058319092
1974.45764160156	16.3766860961914
1975.30529785156	16.4662246704102
1976.15246582031	16.4262561798096
1976.99914550781	16.4957294464111
1977.84521484375	16.5542869567871
1978.69067382813	16.592716217041
1979.53552246094	16.6468715667725
1980.3798828125	16.7104816436768
1981.22375488281	16.7064113616943
1982.06701660156	16.769193649292
1982.90966796875	16.7038745880127
1983.75170898438	16.7303409576416
1984.59326171875	16.7110118865967
1985.43420410156	16.7103137969971
1986.27465820313	16.6671504974365
1987.11450195313	16.6695919036865
1987.95373535156	16.6823883056641
1988.79248046875	16.7100391387939
1989.63061523438	16.6913528442383
1990.46813964844	16.5436611175537
1991.30517578125	16.611837387085
1992.1416015625	16.587474822998
1992.9775390625	16.5644493103027
1993.81274414063	16.4521389007568
1994.6474609375	16.398832321167
1995.48168945313	16.363317489624
1996.31518554688	16.3866844177246
1997.14819335938	16.3743934631348
1997.98071289063	16.3069953918457
1998.8125	16.3455123901367
1999.64379882813	16.3182907104492
2000.47448730469	16.2937641143799
2001.3046875	16.3164863586426
2002.13427734375	16.2403659820557
2002.96325683594	16.270112991333
2003.79162597656	16.3431167602539
2004.61950683594	16.3919506072998
2005.44677734375	16.4013977050781
2006.2734375	16.4885921478271
2007.09948730469	16.485387802124
2007.92504882813	16.4930667877197
2008.75	16.6101150512695
2009.57434082031	16.6294250488281
2010.39819335938	16.6433086395264
2011.22131347656	16.6590175628662
2012.0439453125	16.6256618499756
2012.86608886719	16.7343368530273
2013.6875	16.69167137146
2014.50842285156	16.7395038604736
2015.32873535156	16.7675685882568
2016.1484375	16.7867851257324
2016.96752929688	16.8110294342041
2017.7861328125	16.8350582122803
2018.60412597656	16.8315391540527
2019.42150878906	16.8148040771484
2020.23828125	16.8742141723633
2021.05444335938	16.8358154296875
2021.8701171875	16.7816410064697
2022.68518066406	16.7020950317383
2023.49963378906	16.743293762207
2024.3134765625	16.7068519592285
2025.12683105469	16.7128944396973
2025.939453125	16.701566696167
2026.75158691406	16.717679977417
2027.56311035156	16.6622009277344
2028.3740234375	16.6471900939941
2029.18432617188	16.5891265869141
2029.994140625	16.6530895233154
2030.80322265625	16.5693359375
2031.61181640625	16.5359401702881
2032.41979980469	16.5355415344238
2033.22717285156	16.4709205627441
2034.03393554688	16.4397583007813
2034.84008789063	16.369779586792
2035.64575195313	16.3424625396729
2036.45080566406	16.2923908233643
2037.25512695313	16.2661781311035
2038.05895996094	16.2918910980225
2038.86218261719	16.2537040710449
2039.66479492188	16.2067527770996
2040.466796875	16.232479095459
2041.26831054688	16.2623672485352
2042.06909179688	16.2476100921631
2042.86938476563	16.2685470581055
2043.6689453125	16.2503261566162
2044.46801757813	16.316463470459
2045.26647949219	16.312780380249
2046.06433105469	16.3432369232178
2046.86145019531	16.281177520752
2047.65808105469	16.3855285644531
2048.4541015625	16.4033470153809
2049.24951171875	16.4241847991943
2050.04443359375	16.3932704925537
2050.83862304688	16.4608268737793
2051.63232421875	16.4134864807129
2052.42529296875	16.5000762939453
2053.2177734375	16.4325790405273
2054.00952148438	16.4379711151123
2054.80078125	16.4961833953857
2055.59130859375	16.560697555542
2056.38134765625	16.5777339935303
2057.17065429688	16.6015110015869
2057.95947265625	16.5114097595215
2058.74755859375	16.5073375701904
2059.53515625	16.5736045837402
2060.32202148438	16.4892024993896
2061.1083984375	16.4584045410156
2061.89428710938	16.4229373931885
2062.67919921875	16.3546581268311
2063.4638671875	16.344482421875
2064.24780273438	16.3873462677002
2065.03100585938	16.3427295684814
2065.81372070313	16.1432342529297
2066.595703125	16.1984214782715
2067.37719726563	16.1737232208252
2068.15795898438	16.0723209381104
2068.93823242188	16.0636463165283
2069.7177734375	15.9758901596069
2070.49682617188	15.9737148284912
2071.27514648438	15.860179901123
2072.05297851563	15.8100852966309
2072.830078125	15.8513031005859
2073.60668945313	15.753493309021
2074.38256835938	15.6836633682251
2075.15795898438	15.6004505157471
2075.9326171875	15.6168584823608
2076.70654296875	15.6566791534424
2077.47998046875	15.5981884002686
2078.25268554688	15.5045175552368
2079.02490234375	15.4794330596924
2079.79663085938	15.5952253341675
2080.5673828125	15.4988679885864
2081.337890625	15.5673666000366
2082.107421875	15.5983619689941
2082.87670898438	15.5573091506958
2083.64501953125	15.5735340118408
2084.41284179688	15.5944671630859
2085.18017578125	15.5641794204712
2085.94677734375	15.6161680221558
2086.71264648438	15.6253862380981
2087.47802734375	15.6157827377319
2088.24267578125	15.5885200500488
2089.0068359375	15.6476650238037
2089.77026367188	15.7471370697021
2090.53295898438	15.6678133010864
2091.29516601563	15.5980930328369
2092.056640625	15.5637016296387
2092.81762695313	15.6300287246704
2093.57788085938	15.4794969558716
2094.33764648438	15.4858694076538
2095.0966796875	15.4686288833618
2095.85498046875	15.3880453109741
2096.61279296875	15.3842267990112
2097.36987304688	15.2463274002075
2098.12646484375	15.2393760681152
2098.88232421875	15.1988172531128
2099.63745117188	15.1764574050903
2100.39208984375	15.1128673553467
2101.14624023438	15.0345458984375
2101.8994140625	14.9153938293457
2102.65209960938	14.8483123779297
2103.404296875	14.7750148773193
2104.15551757813	14.6886081695557
2104.90649414063	14.6408338546753
2105.65649414063	14.5583515167236
2106.40600585938	14.5627527236938
2107.15502929688	14.4400157928467
2107.90307617188	14.4201202392578
2108.65063476563	14.3873748779297
2109.39770507813	14.3555545806885
2110.14404296875	14.308235168457
2110.8896484375	14.2937440872192
2111.63452148438	14.3059225082397
2112.37890625	14.3478956222534
2113.12280273438	14.3007411956787
2113.86572265625	14.315315246582
2114.60815429688	14.3432683944702
2115.35009765625	14.3590688705444
2116.09106445313	14.4658460617065
2116.83154296875	14.4766864776611
2117.57153320313	14.3835964202881
2118.31079101563	14.4219074249268
2119.04931640625	14.4482889175415
2119.787109375	14.4084272384644
2120.5244140625	14.3386182785034
2121.26098632813	14.3362674713135
2121.9970703125	14.3020648956299
2122.732421875	14.2203950881958
2123.46704101563	14.2088899612427
2124.20092773438	14.1671600341797
2124.93432617188	14.1232461929321
2125.6669921875	14.1176881790161
2126.39916992188	14.0374641418457
2127.13037109375	14.0102558135986
2127.86108398438	13.9075918197632
2128.59130859375	13.9968709945679
2129.32080078125	13.8142948150635
2130.04956054688	13.8057174682617
2130.77758789063	13.6886119842529
2131.50512695313	13.6255760192871
2132.23193359375	13.5803089141846
2132.9580078125	13.5328426361084
2133.68334960938	13.4127998352051
2134.408203125	13.3890953063965
2135.13232421875	13.3154449462891
2135.85595703125	13.2895126342773
2136.57885742188	13.1798057556152
2137.30102539063	13.1279592514038
2138.0224609375	13.0555438995361
2138.74340820313	13.0985794067383
2139.46337890625	12.9741182327271
2140.18310546875	12.9750776290894
2140.90185546875	12.8761129379272
2141.6201171875	12.8593654632568
2142.33764648438	12.8123359680176
2143.05444335938	12.883472442627
2143.77075195313	12.8070955276489
2144.48608398438	12.7602338790894
2145.201171875	12.8471927642822
2145.91528320313	12.7500905990601
2146.62890625	12.7890625
2147.34155273438	12.8071851730347
2148.05395507813	12.7298641204834
2148.76538085938	12.8075046539307
2149.47631835938	12.7646408081055
2150.18627929688	12.7210149765015
2150.89599609375	12.7617673873901
2151.60473632813	12.7348966598511
2152.31298828125	12.7605867385864
2153.02026367188	12.7261409759521
2153.72729492188	12.7006855010986
2154.43334960938	12.6708154678345
2155.138671875	12.6236124038696
2155.84350585938	12.6471138000488
2156.54760742188	12.5901012420654
2157.25122070313	12.5635576248169
2157.95385742188	12.5072021484375
2158.65600585938	12.5407056808472
2159.357421875	12.4918689727783
2160.05810546875	12.4967861175537
2160.75805664063	12.4412889480591
2161.45751953125	12.2917757034302
2162.15600585938	12.3012666702271
2162.85400390625	12.3061113357544
2163.55151367188	12.251428604126
2164.248046875	12.1479234695435
2164.94409179688	12.1956195831299
2165.63916015625	12.1415586471558
2166.33374023438	12.0511388778687
2167.02783203125	11.9991846084595
2167.72094726563	11.8703241348267
2168.41357421875	11.8479862213135
2169.10522460938	11.7973613739014
2169.79638671875	11.7889862060547
2170.48706054688	11.7018976211548
2171.1767578125	11.6098165512085
2171.86572265625	11.4972305297852
2172.55419921875	11.4887189865112
2173.24194335938	11.3863382339478
2173.92895507813	11.309757232666
2174.615234375	11.2543144226074
2175.30078125	11.1971015930176
2175.98583984375	11.169695854187
2176.67016601563	11.0714244842529
2177.35375976563	11.1037063598633
2178.03662109375	11.0068130493164
2178.71875	11.0771493911743
2179.40014648438	11.007363319397
2180.08081054688	10.9812965393066
2180.76098632813	10.9972705841064
2181.4404296875	11.0055799484253
2182.119140625	10.9940881729126
2182.79711914063	10.9791193008423
2183.47436523438	10.9685955047607
2184.15087890625	10.9647560119629
2184.82690429688	10.9941453933716
2185.501953125	11.0059394836426
2186.17651367188	11.0048351287842
2186.85034179688	11.0054702758789
2187.5234375	10.9708271026611
2188.19580078125	10.9634952545166
2188.86743164063	10.9514284133911
2189.53833007813	10.8861293792725
2190.20874023438	10.8608369827271
2190.87817382813	10.787483215332
2191.54711914063	10.8059501647949
2192.21533203125	10.7913007736206
2192.8828125	10.6602640151978
2193.54956054688	10.6839370727539
2194.21557617188	10.5876655578613
2194.880859375	10.595850944519
2195.54541015625	10.5266733169556
2196.20947265625	10.4429550170898
2196.87255859375	10.3549242019653
2197.53515625	10.3360414505005
2198.19677734375	10.2183952331543
2198.85791015625	10.1299161911011
2199.51831054688	10.105658531189
2200.17797851563	9.99704170227051
2200.8369140625	9.98698329925537
2201.4951171875	9.85517978668213
2202.15258789063	9.84806251525879
2202.80932617188	9.77876758575439
2203.46533203125	9.7533073425293
2204.12060546875	9.67312908172607
2204.775390625	9.6641674041748
2205.42919921875	9.56656169891357
2206.08251953125	9.59497165679932
2206.73486328125	9.57691097259521
2207.38671875	9.530686378479
2208.03759765625	9.52113819122314
2208.68798828125	9.45673656463623
2209.33764648438	9.52844047546387
2209.98657226563	9.48010158538818
2210.63452148438	9.52995300292969
2211.28198242188	9.5055103302002
2211.9287109375	9.43768882751465
2212.57470703125	9.53448295593262
2213.21997070313	9.48755550384521
2213.86450195313	9.49535369873047
2214.50830078125	9.48421955108643
2215.1513671875	9.47510051727295
2215.79370117188	9.40103054046631
2216.43530273438	9.44241809844971
2217.076171875	9.426438331604
2217.71630859375	9.33252429962158
2218.35571289063	9.26915836334229
2218.99462890625	9.24725914001465
2219.63256835938	9.21799659729004
2220.26977539063	9.1572904586792
2220.90625	9.12593936920166
2221.5419921875	9.09582901000977
2222.17700195313	9.06467628479004
2222.81127929688	9.00076103210449
2223.44482421875	8.91496086120605
2224.07763671875	8.88775730133057
2224.70971679688	8.85519790649414
2225.34106445313	8.71915817260742
2225.9716796875	8.73379898071289
2226.6015625	8.62481880187988
2227.23071289063	8.52007389068604
2227.85913085938	8.47482013702393
2228.48681640625	8.47664451599121
2229.11376953125	8.44815158843994
2229.73999023438	8.36126327514648
2230.36547851563	8.33575630187988
2230.990234375	8.28854560852051
2231.61401367188	8.24104022979736
2232.2373046875	8.19221973419189
2232.85986328125	8.15791606903076
2233.4814453125	8.09496402740479
2234.1025390625	8.09586143493652
2234.72265625	8.07195663452148
2235.34228515625	8.05826377868652
2235.9609375	8.01871109008789
2236.57885742188	8.00267791748047
2237.1962890625	7.98944711685181
2237.81274414063	7.96339416503906
2238.42846679688	7.99293565750122
2239.04345703125	7.89224815368652
2239.65771484375	7.93768405914307
2240.27124023438	7.93029356002808
2240.88403320313	7.95985794067383
2241.49584960938	7.89622735977173
2242.10717773438	7.92836999893188
2242.71752929688	7.96619176864624
2243.32739257813	7.90016794204712
2243.93627929688	7.91279745101929
2244.54443359375	7.89300966262817
2245.15209960938	7.8868522644043
2245.7587890625	7.86291837692261
2246.36474609375	7.80701923370361
2246.9697265625	7.8149847984314
2247.57421875	7.75747299194336
2248.17797851563	7.76413583755493
2248.78076171875	7.77157163619995
2249.38305664063	7.72274446487427
2249.984375	7.65863943099976
2250.5849609375	7.67999029159546
2251.18481445313	7.5866117477417
2251.78393554688	7.53530120849609
2252.38232421875	7.55429363250732
2252.97973632813	7.44574642181396
2253.57666015625	7.4828314781189
2254.17260742188	7.44951438903809
2254.76782226563	7.42109060287476
2255.3623046875	7.29313802719116
2255.9560546875	7.32451105117798
2256.54907226563	7.24698448181152
2257.14135742188	7.23269844055176
2257.73266601563	7.15792655944824
2258.32348632813	7.13813781738281
2258.91333007813	7.09131908416748
2259.50244140625	7.0226354598999
2260.09057617188	6.93179893493652
2260.67822265625	6.96181154251099
2261.26513671875	6.93669462203979
2261.85107421875	6.86523246765137
2262.43627929688	6.8338041305542
2263.02075195313	6.81016731262207
2263.6044921875	6.80578756332397
2264.18725585938	6.73076629638672
2264.76953125	6.70548677444458
2265.35083007813	6.68696880340576
2265.93139648438	6.66191148757935
2266.51123046875	6.63709592819214
2267.09033203125	6.62557554244995
2267.66845703125	6.63233423233032
2268.24584960938	6.6022424697876
2268.82250976563	6.61814117431641
2269.3984375	6.63614845275879
2269.9736328125	6.60104465484619
2270.5478515625	6.64208793640137
2271.12133789063	6.70568466186523
2271.69409179688	6.66741561889648
2272.26611328125	6.7124605178833
2272.83740234375	6.63326072692871
2273.40771484375	6.62481451034546
2273.97729492188	6.57726430892944
2274.54614257813	6.5892596244812
2275.11401367188	6.52747488021851
2275.68139648438	6.50478172302246
2276.24780273438	6.48285722732544
2276.8134765625	6.42884206771851
2277.37817382813	6.41238737106323
2277.9423828125	6.42249393463135
2278.50561523438	6.39180850982666
2279.06811523438	6.42534208297729
2279.62963867188	6.38251399993896
2280.19067382813	6.39445877075195
2280.75073242188	6.35869884490967
2281.31005859375	6.41916275024414
2281.86840820313	6.39235019683838
2282.42602539063	6.34651470184326
2282.98291015625	6.35951280593872
2283.5390625	6.30306053161621
2284.09448242188	6.23863315582275
2284.64892578125	6.27512359619141
2285.20263671875	6.22755527496338
2285.75537109375	6.21116209030151
2286.3076171875	6.17358446121216
2286.85888671875	6.12829971313477
2287.40942382813	6.10098314285278
2287.958984375	6.07921028137207
2288.5078125	6.06828260421753
2289.05590820313	5.99875402450562
2289.60302734375	5.96576881408691
2290.14965820313	5.95637178421021
2290.6953125	5.87476778030396
2291.23999023438	5.85948038101196
2291.78393554688	5.80938482284546
2292.3271484375	5.78502178192139
2292.86962890625	5.77526187896729
2293.4111328125	5.7256007194519
2293.95190429688	5.70596218109131
2294.49194335938	5.70812940597534
2295.03100585938	5.65704917907715
2295.5693359375	5.67623949050903
2296.10693359375	5.61151599884033
2296.6435546875	5.60377836227417
2297.17944335938	5.60376882553101
2297.71459960938	5.55787706375122
2298.24877929688	5.55837774276733
2298.7822265625	5.59010696411133
2299.31469726563	5.53961038589478
2299.8466796875	5.51846218109131
2300.37744140625	5.55020618438721
2300.90771484375	5.56112051010132
2301.43701171875	5.56963443756104
2301.96557617188	5.56290149688721
2302.4931640625	5.58506870269775
2303.02001953125	5.53709697723389
2303.54614257813	5.5541787147522
2304.0712890625	5.54768896102905
2304.595703125	5.52618074417114
2305.119140625	5.54461002349854
2305.64184570313	5.55312490463257
2306.16381835938	5.54688405990601
2306.68481445313	5.49446058273315
2307.205078125	5.50323057174683
2307.72436523438	5.47976398468018
2308.24291992188	5.47213411331177
2308.7607421875	5.51154375076294
2309.27758789063	5.48535776138306
2309.79370117188	5.4691047668457
2310.30883789063	5.50720500946045
2310.8232421875	5.46590328216553
2311.3369140625	5.46550941467285
2311.849609375	5.43736028671265
2312.361328125	5.40649032592773
2312.87255859375	5.38772964477539
2313.38256835938	5.40186309814453
2313.89208984375	5.40710163116455
2314.40063476563	5.34404134750366
2314.908203125	5.32576036453247
2315.4150390625	5.26694297790527
2315.92114257813	5.25753545761108
2316.42626953125	5.20486068725586
2316.9306640625	5.19622802734375
2317.43408203125	5.16215753555298
2317.93676757813	5.11073589324951
2318.4384765625	5.11207103729248
2318.939453125	5.04758882522583
2319.439453125	4.98441171646118
2319.93872070313	5.01930379867554
2320.43701171875	4.98860216140747
2320.9345703125	4.96438694000244
2321.43139648438	4.95154857635498
2321.92724609375	4.94548463821411
2322.42211914063	4.9160590171814
2322.91625976563	4.90236854553223
2323.40966796875	4.85387849807739
2323.90209960938	4.80997467041016
2324.3935546875	4.82994365692139
2324.88427734375	4.79361057281494
2325.37426757813	4.7937159538269
2325.86303710938	4.81178760528564
2326.35131835938	4.77349662780762
2326.83862304688	4.76377964019775
2327.32495117188	4.78403282165527
2327.810546875	4.79939126968384
2328.29541015625	4.79212188720703
2328.77905273438	4.81430912017822
2329.26220703125	4.81249570846558
2329.74438476563	4.814772605896
2330.2255859375	4.82797050476074
2330.7060546875	4.8163161277771
2331.185546875	4.81640148162842
2331.6640625	4.80090093612671
2332.14184570313	4.83544015884399
2332.61889648438	4.82430934906006
2333.09497070313	4.78798580169678
2333.57006835938	4.80529975891113
2334.04443359375	4.759352684021
2334.51782226563	4.79502153396606
2334.99047851563	4.74437379837036
2335.46215820313	4.70273590087891
2335.93310546875	4.71811866760254
2336.40307617188	4.71814346313477
2336.8720703125	4.70746088027954
2337.34033203125	4.67397785186768
2337.8076171875	4.64459037780762
2338.27416992188	4.6377124786377
2338.73974609375	4.59783887863159
2339.20458984375	4.59148359298706
2339.66845703125	4.53780889511108
2340.13134765625	4.53224754333496
2340.59350585938	4.52888250350952
2341.0546875	4.49604988098145
2341.51489257813	4.43840169906616
2341.97436523438	4.42645025253296
2342.43286132813	4.38775110244751
2342.890625	4.37659788131714
2343.34741210938	4.34281396865845
2343.80322265625	4.33853197097778
2344.25830078125	4.30995273590088
2344.71240234375	4.32000732421875
2345.16577148438	4.3029990196228
2345.61791992188	4.35312080383301
2346.06958007813	4.36650991439819
2346.52001953125	4.43051052093506
2346.9697265625	4.48238086700439
2347.41845703125	4.55199337005615
2347.86645507813	4.62801885604858
2348.3134765625	4.69467782974243
2348.75952148438	4.81096076965332
2349.20483398438	4.93341875076294
2349.64916992188	5.02047634124756
2350.09252929688	5.08540964126587
2350.53515625	5.11848974227905
2350.97680664063	5.20569372177124
2351.41748046875	5.25270795822144
2351.857421875	5.29586410522461
2352.29638671875	5.30155229568481
2352.734375	5.25861930847168
2353.17138671875	5.26651430130005
2353.60766601563	5.25439357757568
2354.04296875	5.18024396896362
2354.4775390625	5.10492753982544
2354.91088867188	5.01647710800171
2355.34350585938	4.94466638565063
2355.775390625	4.89619922637939
2356.2060546875	4.74935483932495
2356.63598632813	4.65396499633789
2357.06494140625	4.55349111557007
2357.4931640625	4.44653415679932
2357.92041015625	4.34759092330933
2358.3466796875	4.3144383430481
2358.77197265625	4.21789216995239
2359.1962890625	4.15060234069824
2359.61987304688	4.02600049972534
2360.04248046875	3.99855422973633
2360.46411132813	3.91350531578064
2360.88500976563	3.8859977722168
2361.30493164063	3.86266589164734
2361.72387695313	3.80741930007935
