# Supplementary material for: Optics miniaturization strategy for demanding Raman spectroscopy applications
Source: Nat Commun. 2024 Apr 8;15:3049. doi: 10.1038/s41467-024-47044-7 (PMC11001912; doi:10.1038/s41467-024-47044-7)
Supplement: Supplementary file 6 — Source Data [file 41467_2024_47044_MOESM6_ESM.zip › Source Data/NCOMMS-23-34016B s3/S3 pHCA, Glucose, Salts/calibraiton/Salts standards 24.08.17/N_0_5g_L_2.csv]

347.42919921875	77.57177734375
348.892913818359	77.6959915161133
350.356079101563	78.2001724243164
351.818634033203	78.2725143432617
353.280670166016	78.6979904174805
354.742095947266	78.8482666015625
356.202972412109	79.1845092773438
357.663299560547	79.4533081054688
359.123046875	79.6863098144531
360.582244873047	79.8778762817383
362.040863037109	80.0817337036133
363.498931884766	80.0976943969727
364.956451416016	80.3179016113281
366.413391113281	80.6505279541016
367.869750976563	80.6120071411133
369.325592041016	80.9318771362305
370.780853271484	80.6800689697266
372.235565185547	80.9032974243164
373.689727783203	80.8097915649414
375.143310546875	80.9972991943359
376.596343994141	81.0688858032227
378.048828125	81.0378723144531
379.500762939453	81.1202011108398
380.9521484375	81.1533889770508
382.402954101563	81.2630157470703
383.853240966797	81.401496887207
385.302947998047	81.410514831543
386.752136230469	81.6445083618164
388.200744628906	81.783332824707
389.648803710938	82.1474533081055
391.096343994141	81.9966583251953
392.543304443359	82.1216201782227
393.989715576172	82.3422393798828
395.435607910156	82.6479568481445
396.880920410156	82.7617721557617
398.325714111328	82.7770080566406
399.769927978516	82.9862442016602
401.213623046875	83.2585525512695
402.656768798828	83.3814468383789
404.099395751953	83.5612030029297
405.541442871094	83.7923431396484
406.982971191406	83.8392868041992
408.423950195313	84.016845703125
409.864379882813	84.4250030517578
411.304290771484	84.3394088745117
412.743621826172	84.5455169677734
414.182434082031	84.7675552368164
415.620727539063	84.7946319580078
417.058471679688	84.7254409790039
418.495666503906	84.9538726806641
419.932342529297	84.9551086425781
421.368469238281	84.9441146850586
422.804077148438	84.962890625
424.239135742188	84.9569854736328
425.673645019531	84.7794494628906
427.107635498047	84.9572982788086
428.541107177734	84.8066329956055
429.974029541016	84.6640014648438
431.406433105469	84.8272857666016
432.838287353516	84.715217590332
434.269622802734	84.3789749145508
435.700408935547	84.5593719482422
437.130706787109	84.2747192382813
438.560455322266	84.3673477172852
439.989654541016	84.087272644043
441.418334960938	84.1620635986328
442.846496582031	83.8764572143555
444.274139404297	83.9943923950195
445.701263427734	83.8799285888672
447.127838134766	83.6344833374023
448.553894042969	83.6719055175781
449.979431152344	83.4723587036133
451.404449462891	83.2786865234375
452.828918457031	83.0914840698242
454.252899169922	83.2110748291016
455.676330566406	83.0260772705078
457.099273681641	83.0050430297852
458.521667480469	82.8401107788086
459.943542480469	83.053825378418
461.364929199219	82.8131103515625
462.785766601563	82.7950897216797
464.206085205078	82.7633285522461
465.625885009766	82.6305694580078
467.045196533203	82.852409362793
468.463958740234	82.7821197509766
469.882202148438	82.7223358154297
471.299957275391	82.7482299804688
472.717193603516	82.893913269043
474.133911132813	82.7144241333008
475.550109863281	82.7223281860352
476.965789794922	82.8736343383789
478.380950927734	82.9141082763672
479.795623779297	82.9559860229492
481.209777832031	82.8337860107422
482.623413085938	82.9798583984375
484.036529541016	83.1148986816406
485.449157714844	83.0154266357422
486.861267089844	83.2066040039063
488.272857666016	83.1035079956055
489.683959960938	83.2172470092773
491.094543457031	83.2679061889648
492.504608154297	83.2059097290039
493.914184570313	83.2544479370117
495.3232421875	83.3906555175781
496.731811523438	83.1214752197266
498.139862060547	83.1412506103516
499.547393798828	83.0341033935547
500.954467773438	82.8478851318359
502.360992431641	82.8953857421875
503.767028808594	82.6632080078125
505.172576904297	82.5210189819336
506.577606201172	82.4606628417969
507.982147216797	82.4297485351563
509.386169433594	82.1764984130859
510.789703369141	82.1775436401367
512.192749023438	81.9988021850586
513.595275878906	81.8688354492188
514.997314453125	81.5384902954102
516.398803710938	81.495002746582
517.799865722656	81.3665237426758
519.200378417969	81.2185668945313
520.600463867188	80.9570388793945
522	80.7318878173828
523.399047851563	80.7519378662109
524.797607421875	80.5205078125
526.195678710938	80.2775497436523
527.59326171875	80.2457427978516
528.990295410156	80.0271987915039
530.386901855469	79.636100769043
531.782958984375	79.6011123657227
533.178588867188	79.5246505737305
534.573669433594	79.2188568115234
535.968322753906	78.9843673706055
537.362426757813	78.80322265625
538.756042480469	78.7434997558594
540.149230957031	78.5230560302734
541.541870117188	78.3596038818359
542.934020996094	78.1963806152344
544.32568359375	78.1308135986328
545.716918945313	77.995246887207
547.107604980469	77.8267440795898
548.497802734375	77.7882919311523
549.887573242188	77.6368179321289
551.276794433594	77.5050888061523
552.66552734375	77.374137878418
554.053833007813	77.3680038452148
555.441650390625	77.2246017456055
556.828918457031	76.9734649658203
558.215759277344	76.9772415161133
559.602111816406	76.7680282592773
560.987976074219	76.9075546264648
562.373352050781	76.6228485107422
563.758239746094	76.6386642456055
565.142639160156	76.5076675415039
566.526611328125	76.4637908935547
567.910034179688	76.4151229858398
569.293029785156	76.2285385131836
570.675537109375	76.3976135253906
572.057556152344	76.3366775512695
573.439086914063	76.1771621704102
574.820129394531	76.1975784301758
576.200744628906	76.203369140625
577.580871582031	76.1415710449219
578.96044921875	76.2692794799805
580.339660644531	76.173454284668
581.718322753906	76.2416839599609
583.096557617188	76.0806350708008
584.474243164063	76.2291793823242
585.851501464844	76.0375823974609
587.228332519531	76.1493759155273
588.604614257813	76.0221328735352
589.98046875	75.9351425170898
591.355834960938	76.0421676635742
592.730712890625	75.9242477416992
594.105163574219	75.9995346069336
595.479125976563	75.9355316162109
596.852600097656	75.7996215820313
598.225646972656	75.7510528564453
599.598205566406	75.7071685791016
600.970275878906	75.7517395019531
602.341857910156	75.5551834106445
603.713012695313	75.5655670166016
605.083679199219	75.5142440795898
606.453918457031	75.5118026733398
607.823608398438	75.3517074584961
609.192932128906	75.3045196533203
610.561706542969	74.9876174926758
611.930053710938	75.1775054931641
613.297912597656	74.8876113891602
614.665344238281	74.8680114746094
616.032287597656	74.8457489013672
617.398803710938	74.6536026000977
618.764831542969	74.4838104248047
620.13037109375	74.4683456420898
621.495483398438	74.2978439331055
622.860107421875	74.2634048461914
624.224304199219	74.0044174194336
625.588012695313	73.9884948730469
626.951232910156	73.9020767211914
628.314025878906	73.6591491699219
629.676391601563	73.6281204223633
631.038269042969	73.447509765625
632.399658203125	73.3575668334961
633.760620117188	73.1755065917969
635.12109375	73.0190048217773
636.481140136719	72.8571853637695
637.840759277344	72.8111419677734
639.199890136719	72.6964111328125
640.558532714844	72.5137710571289
641.916748046875	72.3703079223633
643.274536132813	72.3000183105469
644.6318359375	72.1598892211914
645.988647460938	72.0134582519531
647.345031738281	71.8684234619141
648.700988769531	71.8740310668945
650.056457519531	71.6724472045898
651.411499023438	71.597526550293
652.76611328125	71.5266494750977
654.120239257813	71.3173141479492
655.473876953125	71.3203659057617
656.827087402344	71.2862243652344
658.179870605469	71.2026214599609
659.5322265625	71.0674438476563
660.884094238281	71.0166931152344
662.235473632813	71.0526351928711
663.586486816406	70.8692321777344
664.93701171875	70.7349319458008
666.287048339844	70.7481231689453
667.636657714844	70.7099456787109
668.98583984375	70.5860977172852
670.334594726563	70.5529556274414
671.682861328125	70.5621948242188
673.030700683594	70.4088973999023
674.378051757813	70.48046875
675.725036621094	70.4499053955078
677.071533203125	70.4565353393555
678.417541503906	70.3048706054688
679.76318359375	70.4529647827148
681.108337402344	70.2917938232422
682.453002929688	70.3059616088867
683.797302246094	70.5383682250977
685.14111328125	70.3278350830078
686.484497070313	70.3491516113281
687.827453613281	70.4846343994141
689.169921875	70.2416458129883
690.512023925781	70.3649063110352
691.853637695313	70.5655288696289
693.194763183594	70.3616790771484
694.535522460938	70.2641677856445
695.875793457031	70.4560165405273
697.215637207031	70.4839401245117
698.555053710938	70.4299545288086
699.89404296875	70.3177795410156
701.232543945313	70.5140533447266
702.570617675781	70.4844284057617
703.908325195313	70.39892578125
705.245483398438	70.4809417724609
706.582275390625	70.3755798339844
707.918640136719	70.6285400390625
709.254516601563	70.4173812866211
710.589965820313	70.4123764038086
711.924987792969	70.4907989501953
713.259582519531	70.3679504394531
714.59375	70.5118637084961
715.927490234375	70.3215255737305
717.2607421875	70.5054321289063
718.593627929688	70.3954925537109
719.926025390625	70.4388122558594
721.257995605469	70.4783325195313
722.589538574219	70.3858642578125
723.920654296875	70.2260971069336
725.251342773438	70.3360443115234
726.581604003906	70.2891693115234
727.911437988281	70.22607421875
729.240783691406	70.080192565918
730.569763183594	70.1624603271484
731.898254394531	70.1122360229492
733.226379394531	69.980583190918
734.554016113281	69.9187469482422
735.881225585938	69.8865585327148
737.208068847656	69.8484802246094
738.534423828125	69.8989105224609
739.8603515625	69.7756042480469
741.185852050781	69.6194381713867
742.510925292969	69.6231155395508
743.835571289063	69.4501876831055
745.159790039063	69.4367065429688
746.483581542969	69.4434967041016
747.806945800781	69.3513107299805
749.1298828125	69.2302856445313
750.452453613281	69.1412124633789
751.774536132813	69.0618896484375
753.09619140625	68.7989807128906
754.417419433594	68.8305511474609
755.738220214844	68.7243728637695
757.05859375	68.6124954223633
758.378540039063	68.5509033203125
759.698059082031	68.4751815795898
761.017211914063	68.3580322265625
762.335876464844	68.2940063476563
763.654113769531	68.0376663208008
764.971984863281	67.9599456787109
766.289367675781	67.960563659668
767.606384277344	67.7822494506836
768.922973632813	67.6679229736328
770.239074707031	67.5735092163086
771.554809570313	67.5591354370117
772.8701171875	67.390266418457
774.184997558594	67.2900161743164
775.499450683594	67.2285232543945
776.8134765625	67.1311645507813
778.127136230469	66.9996643066406
779.440307617188	66.9537200927734
780.753112792969	66.9635467529297
782.0654296875	66.5352401733398
783.377380371094	66.6478271484375
784.688903808594	66.4958343505859
786	66.4652786254883
787.310668945313	66.3704071044922
788.620971679688	66.0810623168945
789.930786132813	66.1475219726563
791.240234375	65.9483337402344
792.549255371094	65.8446044921875
793.857788085938	65.7370758056641
795.166015625	65.6337738037109
796.473754882813	65.5022506713867
797.781066894531	65.430290222168
799.088012695313	65.4384994506836
800.39453125	65.2824478149414
801.700622558594	65.2706527709961
803.006286621094	65.0732269287109
804.311584472656	65.0210342407227
805.616394042969	64.8826370239258
806.920837402344	64.7969055175781
808.224853515625	64.7611846923828
809.528503417969	64.6693878173828
810.831665039063	64.5490264892578
812.134460449219	64.5492324829102
813.436828613281	64.3638381958008
814.73876953125	64.3665618896484
816.040344238281	64.2394180297852
817.341430664063	64.1691360473633
818.642150878906	64.0302047729492
819.942504882813	63.9984893798828
821.242370605469	63.8266067504883
822.541870117188	63.7306671142578
823.840942382813	63.710262298584
825.139587402344	63.5520057678223
826.437866210938	63.581787109375
827.735656738281	63.4764060974121
829.033081054688	63.3229827880859
830.330139160156	63.3850517272949
831.626770019531	63.1296691894531
832.922973632813	63.0834846496582
834.21875	62.9778137207031
835.514099121094	62.955493927002
836.80908203125	62.8199501037598
838.103637695313	62.7227478027344
839.397827148438	62.5653228759766
840.691589355469	62.5947456359863
841.984924316406	62.5050354003906
843.27783203125	62.3204193115234
844.570373535156	62.2305717468262
845.862487792969	62.1569519042969
847.154235839844	62.0090103149414
848.445556640625	61.947437286377
849.736450195313	61.7393074035645
851.026916503906	61.5327339172363
852.317016601563	61.4251022338867
853.606689453125	61.3144493103027
854.89599609375	61.2461128234863
856.184875488281	61.0411643981934
857.473327636719	60.8665466308594
858.761413574219	60.676326751709
860.049072265625	60.6884956359863
861.336303710938	60.4066543579102
862.623168945313	60.4367866516113
863.909606933594	60.1511917114258
865.195678710938	60.1279983520508
866.481323242188	59.9222946166992
867.766540527344	59.7364273071289
869.051391601563	59.6532859802246
870.335815429688	59.4628829956055
871.619873046875	59.2580337524414
872.903503417969	59.0615921020508
874.186706542969	59.0004463195801
875.469543457031	58.5889472961426
876.752014160156	58.3849601745605
878.033996582031	58.1834716796875
879.315612792969	58.0985908508301
880.596862792969	57.7719841003418
881.877685546875	57.6187629699707
883.158081054688	57.3708839416504
884.438110351563	57.1365623474121
885.7177734375	56.974250793457
886.996948242188	56.8087348937988
888.275817871094	56.5135269165039
889.55419921875	56.2863349914551
890.832275390625	56.0909805297852
892.10986328125	55.8181266784668
893.387084960938	55.7045249938965
894.663940429688	55.5450401306152
895.940368652344	55.3008270263672
897.216369628906	55.0387191772461
898.492004394531	54.8274993896484
899.767272949219	54.6044807434082
901.042114257813	54.3908309936523
902.316528320313	54.1528167724609
903.590576171875	53.9294853210449
904.8642578125	53.6339912414551
906.137512207031	53.5103187561035
907.410339355469	53.2781028747559
908.682800292969	53.028377532959
909.954833984375	52.9199867248535
911.226501464844	52.6644134521484
912.497802734375	52.4299774169922
913.768676757813	52.207202911377
915.039123535156	52.2201881408691
916.309204101563	51.8235778808594
917.578918457031	51.6423568725586
918.848205566406	51.5411415100098
920.117126464844	51.1708717346191
921.385620117188	51.1641387939453
922.653747558594	51.0205078125
923.921447753906	50.6714248657227
925.188781738281	50.6879653930664
926.455688476563	50.5065040588379
927.722229003906	50.4233016967773
928.988342285156	50.1677932739258
930.254089355469	50.0095977783203
931.519470214844	49.9314002990723
932.784423828125	49.9449920654297
934.049011230469	49.6377487182617
935.313171386719	49.4672584533691
936.576965332031	49.4258689880371
937.84033203125	49.3604927062988
939.103332519531	49.128345489502
940.365966796875	49.0571060180664
941.628173828125	49.0247230529785
942.890014648438	48.8607902526855
944.151428222656	48.816822052002
945.412475585938	48.6986045837402
946.673095703125	48.5777473449707
947.933349609375	48.5452537536621
949.193237304688	48.4398384094238
950.452697753906	48.4290809631348
951.711791992188	48.2970428466797
952.970520019531	48.1777801513672
954.228820800781	48.106502532959
955.486755371094	48.1856651306152
956.744262695313	48.112907409668
958.001403808594	48.0599632263184
959.258117675781	47.9283905029297
960.514526367188	47.9243927001953
961.770446777344	47.8979606628418
963.026062011719	47.9416007995605
964.28125	47.7105026245117
965.536010742188	47.7345657348633
966.790466308594	47.7649230957031
968.044494628906	47.6591491699219
969.298095703125	47.6327972412109
970.551391601563	47.6753730773926
971.80419921875	47.543384552002
973.056701660156	47.5223960876465
974.308776855469	47.5410270690918
975.560485839844	47.4364852905273
976.811767578125	47.5650024414063
978.062683105469	47.5972099304199
979.313232421875	47.5639152526855
980.563415527344	47.738941192627
981.813171386719	47.6580810546875
983.0625	47.7280311584473
984.3115234375	47.9086303710938
985.560119628906	47.8590431213379
986.808349609375	47.9735946655273
988.05615234375	48.0824546813965
989.303588867188	47.9997634887695
990.550659179688	47.9597511291504
991.797302246094	47.8112144470215
993.043579101563	47.8534889221191
994.289489746094	47.5196990966797
995.535034179688	47.433277130127
996.780151367188	47.2529830932617
998.02490234375	46.997486114502
999.269226074219	46.9230880737305
1000.51318359375	46.8056755065918
1001.75677490234	46.5254554748535
1003	46.4055862426758
1004.24279785156	46.2651596069336
1005.48522949219	46.1643524169922
1006.72729492188	46.2328567504883
1007.96893310547	46.075138092041
1009.21026611328	45.9343872070313
1010.45111083984	46.0404434204102
1011.69165039063	45.8442878723145
1012.93176269531	45.7890739440918
1014.17150878906	45.7382583618164
1015.41088867188	45.5866851806641
1016.64984130859	45.6198844909668
1017.88842773438	45.6150016784668
1019.12664794922	45.5175704956055
1020.36450195313	45.4557571411133
1021.60192871094	45.4130172729492
1022.83898925781	45.48779296875
1024.07568359375	45.2365074157715
1025.31201171875	45.313419342041
1026.5478515625	45.2457695007324
1027.78344726563	45.2114677429199
1029.0185546875	45.2068939208984
1030.25329589844	45.1072769165039
1031.48767089844	44.9802436828613
1032.7216796875	44.969799041748
1033.95532226563	44.9770851135254
1035.18859863281	44.9430465698242
1036.42138671875	44.9997024536133
1037.65393066406	44.9068298339844
1038.88598632813	44.911693572998
1040.11767578125	44.9062805175781
1041.34899902344	44.7888679504395
1042.57995605469	45.0252571105957
1043.810546875	45.0675239562988
1045.04077148438	44.8550682067871
1046.2705078125	45.0217781066895
1047.5	44.9093742370605
1048.72900390625	44.9692306518555
1049.95764160156	44.9727020263672
1051.18591308594	44.9249267578125
1052.41381835938	45.0324668884277
1053.64135742188	44.8332138061523
1054.86853027344	44.9945373535156
1056.09521484375	44.9306106567383
1057.32165527344	44.731201171875
1058.54760742188	44.8008995056152
1059.77331542969	44.7429122924805
1060.99853515625	44.7947196960449
1062.22338867188	44.732006072998
1063.44787597656	44.6195487976074
1064.671875	44.7139053344727
1065.89562988281	44.7427139282227
1067.11901855469	44.4669342041016
1068.34191894531	44.5089225769043
1069.56457519531	44.5244216918945
1070.78674316406	44.497428894043
1072.00854492188	44.569580078125
1073.22998046875	44.4897994995117
1074.45104980469	44.3452224731445
1075.67175292969	44.385383605957
1076.89208984375	44.3151702880859
1078.11193847656	44.2651863098145
1079.33154296875	44.176887512207
1080.55065917969	44.2415084838867
1081.76940917969	44.1515197753906
1082.98791503906	44.039981842041
1084.20593261719	44.046875
1085.42358398438	43.9164772033691
1086.64086914063	44.006160736084
1087.85766601563	43.9234619140625
1089.07421875	43.8790969848633
1090.29040527344	43.7548408508301
1091.50610351563	43.9243087768555
1092.72155761719	43.8019790649414
1093.9365234375	43.7385940551758
1095.15112304688	43.860050201416
1096.36535644531	43.8159561157227
1097.57922363281	43.7840881347656
1098.79272460938	43.8569526672363
1100.005859375	43.7545127868652
1101.21862792969	43.8045196533203
1102.43090820313	43.7753791809082
1103.64294433594	43.718376159668
1104.8544921875	43.710620880127
1106.06579589844	43.8887252807617
1107.27661132813	43.7966537475586
1108.48706054688	43.7629890441895
1109.69714355469	43.7678871154785
1110.90686035156	43.7871055603027
1112.1162109375	43.6322898864746
1113.3251953125	43.8017311096191
1114.53369140625	43.8381805419922
1115.74194335938	43.7057228088379
1116.94982910156	43.8238868713379
1118.1572265625	43.7090072631836
1119.3642578125	43.774528503418
1120.57104492188	43.745189666748
1121.77734375	43.7488861083984
1122.98327636719	43.7657737731934
1124.18884277344	43.7254028320313
1125.39404296875	43.6917190551758
1126.59875488281	43.7617301940918
1127.80322265625	43.8756828308105
1129.00732421875	43.9169006347656
1130.2109375	43.6965179443359
1131.41430664063	43.7051010131836
1132.6171875	43.7446441650391
1133.81970214844	43.7060890197754
1135.02197265625	43.7154808044434
1136.22375488281	43.7050323486328
1137.42517089844	43.5564842224121
1138.62622070313	43.6727027893066
1139.82690429688	43.6330604553223
1141.02709960938	43.4713592529297
1142.22705078125	43.4943962097168
1143.42663574219	43.5654029846191
1144.62573242188	43.4671478271484
1145.82458496094	43.4925308227539
1147.02294921875	43.5173492431641
1148.22094726563	43.5397033691406
1149.41857910156	43.5643692016602
1150.61584472656	43.4911956787109
1151.81274414063	43.4315986633301
1153.00927734375	43.3385696411133
1154.20544433594	43.4882888793945
1155.40124511719	43.4187889099121
1156.5966796875	43.5072021484375
1157.79162597656	43.4432678222656
1158.986328125	43.3969268798828
1160.18054199219	43.4685668945313
1161.37438964844	43.4197731018066
1162.56799316406	43.4281616210938
1163.76110839844	43.3593063354492
1164.95385742188	43.3723068237305
1166.14624023438	43.3419075012207
1167.33825683594	43.2927856445313
1168.52990722656	43.3048706054688
1169.72119140625	43.4062957763672
1170.91198730469	43.3562469482422
1172.1025390625	43.4173583984375
1173.29260253906	43.4918823242188
1174.482421875	43.3276634216309
1175.67175292969	43.4052734375
1176.86071777344	43.4438819885254
1178.04943847656	43.3627166748047
1179.23767089844	43.5027694702148
1180.42553710938	43.4524421691895
1181.61303710938	43.610538482666
1182.80017089844	43.6105728149414
1183.98681640625	43.5017127990723
1185.17321777344	43.5628395080566
1186.35925292969	43.5931663513184
1187.54479980469	43.6950988769531
1188.73010253906	43.5317230224609
1189.91491699219	43.5948333740234
1191.09936523438	43.6740531921387
1192.28356933594	43.6858901977539
1193.46728515625	43.6456604003906
1194.65063476563	43.7917785644531
1195.83361816406	43.647575378418
1197.01623535156	43.7678871154785
1198.19836425781	43.8016471862793
1199.38024902344	43.8572616577148
1200.56176757813	43.7996826171875
1201.74279785156	43.9129981994629
1202.92358398438	43.9129180908203
1204.10388183594	44.0029182434082
1205.28393554688	43.9829483032227
1206.46350097656	44.0860176086426
1207.64270019531	44.1348762512207
1208.82153320313	44.1530990600586
1210	44.2138824462891
1211.17810058594	44.1585502624512
1212.35583496094	44.2613487243652
1213.53308105469	44.2618103027344
1214.71008300781	44.2112922668457
1215.88671875	44.0988655090332
1217.06286621094	44.3050994873047
1218.23864746094	44.1792640686035
1219.41418457031	44.3021469116211
1220.58923339844	44.1661529541016
1221.76391601563	44.1834144592285
1222.93823242188	44.2329063415527
1224.11218261719	44.1859321594238
1225.28576660156	44.3329086303711
1226.458984375	44.2899971008301
1227.6318359375	44.2572631835938
1228.80419921875	44.2510223388672
1229.97631835938	44.1885719299316
1231.14794921875	44.3164863586426
1232.31921386719	44.3763084411621
1233.490234375	44.2724380493164
1234.66076660156	44.3311424255371
1235.83093261719	44.2242202758789
1237.00073242188	44.256275177002
1238.17016601563	44.2895126342773
1239.33923339844	44.257869720459
1240.5078125	44.3327941894531
1241.67614746094	44.2374305725098
1242.84411621094	44.1725997924805
1244.01159667969	44.0816497802734
1245.1787109375	44.0851936340332
1246.34558105469	44.0173110961914
1247.51196289063	43.9955291748047
1248.67797851563	43.9334259033203
1249.84362792969	43.8690147399902
1251.00891113281	43.8828163146973
1252.173828125	43.7790298461914
1253.33825683594	43.8016929626465
1254.50244140625	43.778247833252
1255.66625976563	43.6500625610352
1256.82958984375	43.7154388427734
1257.99255371094	43.7437362670898
1259.1552734375	43.7141876220703
1260.31750488281	43.6923446655273
1261.47937011719	43.6101303100586
1262.64086914063	43.6150321960449
1263.80200195313	43.4734115600586
1264.96276855469	43.6008453369141
1266.123046875	43.474235534668
1267.28308105469	43.2783546447754
1268.44262695313	43.3404388427734
1269.60192871094	43.3529243469238
1270.7607421875	43.2032089233398
1271.91918945313	43.1733741760254
1273.07727050781	43.2245635986328
1274.23498535156	43.1289367675781
1275.39233398438	42.9513130187988
1276.54931640625	42.9497947692871
1277.70581054688	42.8957405090332
1278.86206054688	42.9052352905273
1280.01794433594	42.917049407959
1281.17333984375	42.7765655517578
1282.32836914063	42.8024559020996
1283.48303222656	42.7738723754883
1284.63732910156	42.8313827514648
1285.79125976563	42.7213363647461
1286.94482421875	42.7627029418945
1288.09802246094	42.6071968078613
1289.25073242188	42.6769256591797
1290.40319824219	42.7547607421875
1291.55517578125	42.5514678955078
1292.70690917969	42.5329704284668
1293.85815429688	42.6046905517578
1295.00903320313	42.5519256591797
1296.15954589844	42.4295616149902
1297.30969238281	42.4795570373535
1298.45935058594	42.4262237548828
1299.60876464844	42.3786811828613
1300.7578125	42.3012580871582
1301.90637207031	42.3310699462891
1303.05456542969	42.3063049316406
1304.20239257813	42.2254257202148
1305.34985351563	42.1962394714355
1306.49694824219	42.257568359375
1307.64367675781	42.1558609008789
1308.7900390625	42.0049324035645
1309.93591308594	41.9881324768066
1311.08154296875	42.0423774719238
1312.22668457031	41.9925956726074
1313.37145996094	42.0741004943848
1314.51599121094	42.0645027160645
1315.66003417969	42.0802116394043
1316.80358886719	42.0758590698242
1317.94689941406	42.0537567138672
1319.08984375	41.9881973266602
1320.23229980469	42.0874137878418
1321.37451171875	42.0889205932617
1322.51623535156	42.0344009399414
1323.65759277344	41.9781532287598
1324.79858398438	41.9369773864746
1325.93920898438	41.9661598205566
1327.07934570313	41.7361640930176
1328.21923828125	41.8475189208984
1329.35864257813	41.7599792480469
1330.49780273438	41.7662048339844
1331.63647460938	41.7620048522949
1332.77478027344	41.6870384216309
1333.91271972656	41.5405197143555
1335.05029296875	41.6404075622559
1336.18737792969	41.5006561279297
1337.32421875	41.3687973022461
1338.46057128906	41.4048919677734
1339.5966796875	41.4886131286621
1340.73229980469	41.3091621398926
1341.86755371094	41.3271102905273
1343.00231933594	41.4283103942871
1344.13684082031	41.3371276855469
1345.27099609375	41.3731384277344
1346.40466308594	41.2885322570801
1347.53796386719	41.3999061584473
1348.6708984375	41.3368148803711
1349.80346679688	41.3250541687012
1350.93566894531	41.3472137451172
1352.06750488281	41.3052520751953
1353.19885253906	41.3119354248047
1354.32995605469	41.3190231323242
1355.46057128906	41.1509323120117
1356.5908203125	41.1696586608887
1357.720703125	41.1004028320313
1358.85021972656	41.0957069396973
1359.97924804688	40.9917526245117
1361.10803222656	40.9831848144531
1362.236328125	40.9116134643555
1363.3642578125	40.9325523376465
1364.49182128906	40.8613739013672
1365.61901855469	40.7713623046875
1366.74584960938	40.6462440490723
1367.87231445313	40.7520217895508
1368.99829101563	40.7367286682129
1370.12390136719	40.715446472168
1371.24914550781	40.6190299987793
1372.3740234375	40.6701736450195
1373.49853515625	40.7188148498535
1374.62255859375	40.5806694030762
1375.74633789063	40.6017532348633
1376.86962890625	40.6813316345215
1377.99255371094	40.5897941589355
1379.11511230469	40.5812149047852
1380.2373046875	40.6202507019043
1381.35900878906	40.580997467041
1382.48034667969	40.505989074707
1383.60144042969	40.5219421386719
1384.72204589844	40.560848236084
1385.84228515625	40.4835205078125
1386.96203613281	40.5034141540527
1388.08154296875	40.394588470459
1389.20056152344	40.3785171508789
1390.31921386719	40.2844581604004
1391.4375	40.1915626525879
1392.55541992188	40.1986618041992
1393.6728515625	40.2446937561035
1394.7900390625	40.1942253112793
1395.90673828125	40.1636047363281
1397.02307128906	40.1588897705078
1398.13903808594	40.0841026306152
1399.25463867188	40.0383224487305
1400.36975097656	39.9401626586914
1401.48449707031	40.0075302124023
1402.59899902344	40.0162963867188
1403.712890625	40.0167121887207
1404.82653808594	39.9703788757324
1405.93981933594	40.1058502197266
1407.05261230469	39.9888076782227
1408.1650390625	39.9475593566895
1409.27709960938	40.0801963806152
1410.38879394531	40.1093597412109
1411.5	39.9086685180664
1412.61096191406	40.0714263916016
1413.72143554688	39.9838218688965
1414.83154296875	40.0807342529297
1415.94116210938	39.9714889526367
1417.05053710938	39.9630928039551
1418.15942382813	39.8563652038574
1419.26794433594	39.9391174316406
1420.37609863281	39.7599754333496
1421.48388671875	39.8056869506836
1422.59118652344	39.6462249755859
1423.6982421875	39.7606887817383
1424.80480957031	39.5719146728516
1425.91088867188	39.5407257080078
1427.01672363281	39.6841735839844
1428.1220703125	39.4724998474121
1429.22717285156	39.5083465576172
1430.33166503906	39.531120300293
1431.43591308594	39.4950828552246
1432.53979492188	39.5648040771484
1433.64318847656	39.563793182373
1434.74621582031	39.6038513183594
1435.84887695313	39.4992294311523
1436.95104980469	39.4906196594238
1438.05297851563	39.5467720031738
1439.15441894531	39.5352554321289
1440.25549316406	39.4496040344238
1441.35620117188	39.490161895752
1442.45642089844	39.486701965332
1443.55627441406	39.3812866210938
1444.65576171875	39.3893928527832
1445.7548828125	39.3056831359863
1446.853515625	39.3314437866211
1447.95190429688	39.1002502441406
1449.0498046875	39.2603874206543
1450.14721679688	39.0759773254395
1451.24438476563	39.0420036315918
1452.34106445313	38.8843879699707
1453.43737792969	39.0058288574219
1454.53332519531	38.990306854248
1455.62890625	38.8965644836426
1456.72399902344	38.8745803833008
1457.81872558594	38.8494644165039
1458.9130859375	38.9547805786133
1460.00695800781	38.9722671508789
1461.10046386719	38.9426803588867
1462.19360351563	38.9327239990234
1463.28637695313	38.900993347168
1464.37878417969	39.0639839172363
1465.470703125	39.01953125
1466.56225585938	39.0009956359863
1467.65344238281	39.0093803405762
1468.744140625	38.9402008056641
1469.83447265625	38.9218788146973
1470.92443847656	38.9279441833496
1472.01403808594	38.7886123657227
1473.10314941406	38.7412261962891
1474.19189453125	38.8027191162109
1475.2802734375	38.6319046020508
1476.3681640625	38.6977577209473
1477.45581054688	38.6289520263672
1478.54296875	38.5355529785156
1479.62963867188	38.5987167358398
1480.71606445313	38.7002716064453
1481.80200195313	38.5476531982422
1482.88757324219	38.6221122741699
1483.97265625	38.7180519104004
1485.05737304688	38.6835289001465
1486.14172363281	38.6873931884766
1487.22570800781	38.7706336975098
1488.30932617188	38.7406730651855
1489.39245605469	38.8088035583496
1490.47509765625	38.8403358459473
1491.55749511719	38.8305130004883
1492.63940429688	38.9539108276367
1493.72094726563	38.8595771789551
1494.80212402344	38.8474235534668
1495.8828125	38.9399833679199
1496.96313476563	38.8736343383789
1498.04309082031	38.9909019470215
1499.12255859375	38.8411407470703
1500.20166015625	38.930061340332
1501.28039550781	38.9312171936035
1502.35864257813	38.9217376708984
1503.4365234375	38.850471496582
1504.51403808594	38.9134521484375
1505.59118652344	38.9549407958984
1506.66784667969	38.9121360778809
1507.744140625	38.9050788879395
1508.81994628906	38.979621887207
1509.89538574219	39.07080078125
1510.97045898438	39.1187438964844
1512.04516601563	39.1963653564453
1513.11938476563	39.3801803588867
1514.19323730469	39.3256301879883
1515.26672363281	39.508373260498
1516.33972167969	39.4671058654785
1517.41235351563	39.6422348022461
1518.48449707031	39.6027984619141
1519.55639648438	39.7038383483887
1520.62768554688	39.8466987609863
1521.69873046875	39.9098434448242
1522.76928710938	39.7683181762695
1523.83947753906	39.9489135742188
1524.90930175781	39.9155082702637
1525.97863769531	40.000358581543
1527.04760742188	40.0793075561523
1528.11608886719	40.092113494873
1529.18420410156	40.0581741333008
1530.251953125	40.0672454833984
1531.31921386719	40.1138038635254
1532.38610839844	40.3235778808594
1533.45263671875	40.3444557189941
1534.51867675781	40.4218711853027
1535.58435058594	40.5189781188965
1536.64965820313	40.4871559143066
1537.71447753906	40.7274131774902
1538.77893066406	40.8566207885742
1539.84301757813	41.0341300964355
1540.90661621094	41.2166748046875
1541.9697265625	41.2996101379395
1543.03259277344	41.3452568054199
1544.09497070313	41.4819145202637
1545.15686035156	41.6790351867676
1546.21850585938	41.8837966918945
1547.27966308594	42.0673751831055
1548.34033203125	42.0560188293457
1549.40063476563	42.2942085266113
1550.46057128906	42.3027877807617
1551.52001953125	42.5073318481445
1552.5791015625	42.6451110839844
1553.63781738281	42.7393836975098
1554.69604492188	42.8504104614258
1555.75378417969	42.8378944396973
1556.81127929688	42.9048194885254
1557.86828613281	43.0958366394043
1558.9248046875	43.0610885620117
1559.98095703125	43.3510513305664
1561.03674316406	43.3384857177734
1562.09204101563	43.4449005126953
1563.14697265625	43.6390647888184
1564.20153808594	43.7924537658691
1565.25561523438	43.9389305114746
1566.30932617188	44.2145118713379
1567.36254882813	44.4834251403809
1568.41540527344	44.7013893127441
1569.4677734375	44.900089263916
1570.51977539063	45.1224365234375
1571.57141113281	45.3829956054688
1572.62255859375	45.6406784057617
1573.67333984375	45.7175712585449
1574.7236328125	46.1070709228516
1575.77355957031	46.2326431274414
1576.82299804688	46.3738746643066
1577.8720703125	46.6610565185547
1578.92077636719	46.8779983520508
1579.96899414063	46.9645004272461
1581.01684570313	47.1864242553711
1582.06420898438	47.3860473632813
1583.11120605469	47.6431732177734
1584.15771484375	47.7775764465332
1585.20385742188	48.0395088195801
1586.24951171875	48.272346496582
1587.29479980469	48.4606437683105
1588.33972167969	48.6982841491699
1589.38415527344	48.7135620117188
1590.42810058594	49.0068626403809
1591.47180175781	49.437931060791
1592.51489257813	49.831916809082
1593.55773925781	50.1242561340332
1594.59997558594	50.3517875671387
1595.64196777344	50.8474884033203
1596.68334960938	51.2106475830078
1597.72448730469	51.4983406066895
1598.76513671875	51.9823951721191
1599.80529785156	52.2635765075684
1600.84509277344	52.644832611084
1601.88452148438	53.0186386108398
1602.92346191406	53.252872467041
1603.9619140625	53.7896385192871
1605	53.9472312927246
1606.03771972656	54.3258972167969
1607.07495117188	54.7007102966309
1608.11169433594	55.1146774291992
1609.14807128906	55.3815002441406
1610.18408203125	55.5326232910156
1611.21960449219	55.6938934326172
1612.25463867188	56.0380821228027
1613.28930664063	56.3711700439453
1614.32360839844	56.4365768432617
1615.357421875	56.8357353210449
1616.39074707031	57.1235542297363
1617.42370605469	57.389762878418
1618.45629882813	57.7618293762207
1619.48840332031	57.9590263366699
1620.52001953125	58.101318359375
1621.55126953125	58.3738746643066
1622.58215332031	58.8021621704102
1623.61254882813	58.9490165710449
1624.64245605469	59.2504196166992
1625.67199707031	59.5366249084473
1626.70104980469	59.6607933044434
1627.72973632813	59.8968162536621
1628.75793457031	60.1024894714355
1629.78576660156	60.3746681213379
1630.81311035156	60.5187797546387
1631.84008789063	60.6694564819336
1632.86657714844	60.8139343261719
1633.89270019531	60.9770965576172
1634.91833496094	60.9825325012207
1635.94348144531	61.0067939758301
1636.96826171875	61.0502891540527
1637.99255371094	60.9338912963867
1639.01647949219	61.126880645752
1640.03991699219	60.9427299499512
1641.06298828125	60.8910484313965
1642.08557128906	60.612720489502
1643.10778808594	60.6026840209961
1644.12951660156	60.3987121582031
1645.15075683594	60.0843162536621
1646.17163085938	59.9140129089355
1647.19213867188	59.7450752258301
1648.21203613281	59.3738784790039
1649.23156738281	59.3180847167969
1650.25073242188	58.9780883789063
1651.26940917969	58.6882362365723
1652.28759765625	58.3492012023926
1653.30541992188	58.1427154541016
1654.32275390625	57.9109954833984
1655.33972167969	57.5519485473633
1656.35620117188	56.9826965332031
1657.37231445313	56.9138526916504
1658.38793945313	56.4983596801758
1659.40307617188	56.3861656188965
1660.41772460938	56.0403060913086
1661.43212890625	55.7164573669434
1662.44592285156	55.2573165893555
1663.45935058594	55.2578506469727
1664.47229003906	54.8055725097656
1665.48486328125	54.5949325561523
1666.49694824219	54.2708930969238
1667.50854492188	53.8439865112305
1668.51977539063	53.5540809631348
1669.53051757813	53.15576171875
1670.54089355469	52.893913269043
1671.55078125	52.5838813781738
1672.56018066406	51.9824485778809
1673.56909179688	51.6368675231934
1674.57763671875	51.1548042297363
1675.58581542969	50.764892578125
1676.59350585938	50.2948875427246
1677.60070800781	49.8766860961914
1678.607421875	49.274528503418
1679.61376953125	48.930004119873
1680.61962890625	48.4335060119629
1681.62512207031	47.9739418029785
1682.63012695313	47.4357795715332
1683.63464355469	46.9137344360352
1684.638671875	46.5732460021973
1685.64233398438	45.9490356445313
1686.64562988281	45.7189674377441
1687.64831542969	45.2212448120117
1688.65063476563	44.7104148864746
1689.65246582031	44.1740074157715
1690.65393066406	43.890193939209
1691.65490722656	43.5070266723633
1692.65539550781	43.1292190551758
1693.65551757813	42.7451171875
1694.65502929688	42.3346290588379
1695.654296875	41.9432144165039
1696.65295410156	41.6860084533691
1697.65124511719	41.3209266662598
1698.64904785156	40.962028503418
1699.646484375	40.6790351867676
1700.64331054688	40.2515716552734
1701.63977050781	39.849967956543
1702.63586425781	39.4596748352051
1703.63134765625	39.2068786621094
1704.62646484375	38.7938919067383
1705.62121582031	38.4474487304688
1706.61535644531	38.1903648376465
1707.60913085938	37.7454643249512
1708.60241699219	37.3040542602539
1709.59521484375	37.0206565856934
1710.58764648438	36.570255279541
1711.57958984375	36.3013763427734
1712.57104492188	35.8290176391602
1713.56213378906	35.5259094238281
1714.552734375	35.2327537536621
1715.54284667969	34.8166160583496
1716.53247070313	34.4929084777832
1717.52160644531	34.2032318115234
1718.51037597656	33.7929611206055
1719.49865722656	33.4323387145996
1720.48657226563	33.3210563659668
1721.47387695313	32.8898963928223
1722.46081542969	32.6176605224609
1723.447265625	32.2822151184082
1724.43334960938	31.993839263916
1725.41882324219	31.7490653991699
1726.40393066406	31.5574111938477
1727.38854980469	31.2278175354004
1728.37268066406	31.0254287719727
1729.3564453125	30.8171768188477
1730.33972167969	30.591682434082
1731.32250976563	30.4167022705078
1732.30480957031	30.2178821563721
1733.28674316406	29.9778385162354
1734.26806640625	29.8228645324707
1735.2490234375	29.6320457458496
1736.2294921875	29.5100173950195
1737.20959472656	29.2710494995117
1738.18908691406	29.0961151123047
1739.16821289063	28.9761734008789
1740.14685058594	28.7903289794922
1741.125	28.5627708435059
1742.10266113281	28.377779006958
1743.07995605469	28.2950763702393
1744.05676269531	28.1847667694092
1745.03308105469	27.8822288513184
1746.00891113281	27.7775802612305
1746.98425292969	27.5480251312256
1747.95910644531	27.3888969421387
1748.93359375	27.2079105377197
1749.90759277344	27.070426940918
1750.88110351563	26.8168144226074
1751.85412597656	26.6106452941895
1752.82678222656	26.5101184844971
1753.798828125	26.2441368103027
1754.7705078125	26.0965003967285
1755.74169921875	25.9190635681152
1756.71240234375	25.780445098877
1757.6826171875	25.6159610748291
1758.65246582031	25.4112319946289
1759.62170410156	25.3000736236572
1760.59057617188	25.1028861999512
1761.55895996094	24.9628601074219
1762.52673339844	24.8419342041016
1763.49426269531	24.657413482666
1764.46118164063	24.5788688659668
1765.42761230469	24.5088443756104
1766.39367675781	24.3868770599365
1767.35913085938	24.2220878601074
1768.32421875	24.1195964813232
1769.28881835938	24.1067943572998
1770.2529296875	24.0021514892578
1771.21655273438	23.8680152893066
1772.17980957031	23.7672348022461
1773.14245605469	23.7693977355957
1774.10461425781	23.6921615600586
1775.06640625	23.6614952087402
1776.02770996094	23.488037109375
1776.98852539063	23.4667377471924
1777.94873046875	23.4284801483154
1778.90856933594	23.3161449432373
1779.86804199219	23.2100372314453
1780.82690429688	23.0731010437012
1781.78527832031	22.845853805542
1782.7431640625	22.768871307373
1783.70068359375	22.7149066925049
1784.65771484375	22.5697631835938
1785.61413574219	22.4587097167969
1786.57019042969	22.2855319976807
1787.52575683594	22.2714653015137
1788.48083496094	22.0662708282471
1789.43530273438	21.9465923309326
1790.38940429688	21.8780746459961
1791.34301757813	21.7795028686523
1792.29626464844	21.6506366729736
1793.24890136719	21.5175075531006
1794.20104980469	21.4219245910645
1795.15270996094	21.4639778137207
1796.10400390625	21.2716217041016
1797.0546875	21.18874168396
1798.0048828125	21.1508369445801
1798.95471191406	21.0102386474609
1799.90393066406	20.9609107971191
1800.85278320313	20.8759841918945
1801.80102539063	20.869571685791
1802.74890136719	20.806282043457
1803.6962890625	20.8217792510986
1804.64306640625	20.7283153533936
1805.58947753906	20.7845001220703
1806.53540039063	20.7099647521973
1807.48071289063	20.7277984619141
1808.42565917969	20.6485767364502
1809.3701171875	20.5346908569336
1810.31396484375	20.5541973114014
1811.25744628906	20.5086727142334
1812.20043945313	20.4489631652832
1813.14294433594	20.3790950775146
1814.08483886719	20.4294624328613
1815.0263671875	20.2895679473877
1815.96740722656	20.2432956695557
1816.90783691406	20.2657604217529
1817.84790039063	20.1430683135986
1818.78747558594	20.0738716125488
1819.72644042969	20.0080337524414
1820.6650390625	19.9603691101074
1821.60314941406	19.8355731964111
1822.54064941406	19.8340473175049
1823.47778320313	19.7426433563232
1824.41430664063	19.6255378723145
1825.35034179688	19.5382785797119
1826.28601074219	19.5311698913574
1827.22106933594	19.3867568969727
1828.15563964844	19.400842666626
1829.08984375	19.3873348236084
1830.0234375	19.1849956512451
1830.95654296875	19.2946681976318
1831.88916015625	19.1023921966553
1832.8212890625	19.0919952392578
1833.7529296875	19.1249771118164
1834.68408203125	19.0212097167969
1835.61474609375	19.0144138336182
1836.54479980469	18.997615814209
1837.47448730469	18.8824501037598
1838.40356445313	18.989990234375
1839.33227539063	18.9231262207031
1840.26037597656	18.9210052490234
1841.18811035156	18.8737030029297
1842.115234375	18.9193382263184
1843.04187011719	18.8914279937744
1843.96801757813	18.8579540252686
1844.89367675781	18.9405632019043
1845.81872558594	18.8558616638184
1846.74340820313	18.8710556030273
1847.66760253906	18.8672466278076
1848.59118652344	18.7860984802246
1849.51428222656	18.803861618042
1850.43701171875	18.7019176483154
1851.35913085938	18.703426361084
1852.28076171875	18.6873989105225
1853.20190429688	18.6221466064453
1854.12243652344	18.485372543335
1855.04260253906	18.4889812469482
1855.96215820313	18.4476165771484
1856.88122558594	18.3987331390381
1857.79992675781	18.2696762084961
1858.71801757813	18.2443046569824
1859.63549804688	18.1595211029053
1860.55261230469	18.1291732788086
1861.46923828125	18.078218460083
1862.38525390625	18.062858581543
1863.30078125	18.0099296569824
1864.2158203125	17.9644870758057
1865.13037109375	17.9308376312256
1866.04443359375	17.9710922241211
1866.95788574219	17.9155101776123
1867.87084960938	17.9435386657715
1868.78332519531	17.8509292602539
1869.6953125	17.8888626098633
1870.60681152344	17.9425354003906
1871.51782226563	17.9118518829346
1872.42822265625	17.9427471160889
1873.33813476563	17.9525508880615
1874.24755859375	17.9901657104492
1875.15649414063	17.9842681884766
1876.06481933594	17.9729804992676
1876.97277832031	17.9867115020752
1877.88012695313	17.9719753265381
1878.78698730469	17.9540004730225
1879.69323730469	17.9308338165283
1880.59912109375	17.9698524475098
1881.50439453125	17.8985195159912
1882.4091796875	17.8539352416992
1883.3134765625	17.7325992584229
1884.21716308594	17.7128124237061
1885.12048339844	17.7321643829346
1886.02319335938	17.7056694030762
1886.92541503906	17.596923828125
1887.82702636719	17.6037120819092
1888.72814941406	17.5912399291992
1889.62878417969	17.5428066253662
1890.52893066406	17.5038776397705
1891.42858886719	17.4510593414307
1892.32763671875	17.4144725799561
1893.22619628906	17.3555335998535
1894.12426757813	17.2967720031738
1895.02172851563	17.2269096374512
1895.91870117188	17.224308013916
1896.81518554688	17.2564601898193
1897.71118164063	17.1778411865234
1898.60656738281	17.1011371612549
1899.50146484375	17.1198120117188
1900.39587402344	17.1213245391846
1901.28967285156	17.0934810638428
1902.18298339844	17.1086978912354
1903.07580566406	17.0767059326172
1903.96801757813	17.1182823181152
1904.85986328125	17.0496864318848
1905.7509765625	17.1141700744629
1906.64172363281	17.1414241790771
1907.53186035156	17.198787689209
1908.42150878906	17.1299343109131
1909.31066894531	17.2137317657471
1910.19921875	17.1649169921875
1911.08728027344	17.2175750732422
1911.97473144531	17.2504062652588
1912.86181640625	17.3064022064209
1913.74816894531	17.2143211364746
1914.63415527344	17.2240180969238
1915.51953125	17.251443862915
1916.40441894531	17.2384262084961
1917.28869628906	17.2433490753174
1918.17260742188	17.1738700866699
1919.05578613281	17.1240539550781
1919.93859863281	17.1313629150391
1920.82080078125	17.0790977478027
1921.70239257813	17.1181735992432
1922.58349609375	17.0704822540283
1923.46411132813	16.9723300933838
1924.34423828125	16.9046096801758
1925.22375488281	16.9092483520508
1926.10278320313	16.8471755981445
1926.98120117188	16.7585010528564
1927.85913085938	16.738073348999
1928.73645019531	16.6671104431152
1929.61328125	16.6567516326904
1930.48962402344	16.6349639892578
1931.36535644531	16.5951290130615
1932.24060058594	16.5975093841553
1933.11535644531	16.5624885559082
1933.98950195313	16.5646476745605
1934.86303710938	16.5467739105225
1935.73608398438	16.5143547058105
1936.60864257813	16.512544631958
1937.48059082031	16.5303535461426
1938.35205078125	16.5195159912109
1939.22302246094	16.490364074707
1940.09338378906	16.5644550323486
1940.96313476563	16.5333251953125
1941.83239746094	16.5818767547607
1942.701171875	16.6808204650879
1943.5693359375	16.664945602417
1944.43701171875	16.6769161224365
1945.30407714844	16.7492542266846
1946.17065429688	16.7497615814209
1947.03662109375	16.7540416717529
1947.90209960938	16.6729011535645
1948.76696777344	16.8192825317383
1949.63134765625	16.7726669311523
1950.4951171875	16.8022232055664
1951.3583984375	16.8098640441895
1952.22106933594	16.8102016448975
1953.08325195313	16.7318210601807
1953.94482421875	16.69508934021
1954.80590820313	16.640811920166
1955.66650390625	16.7361106872559
1956.5263671875	16.6900329589844
1957.38586425781	16.7612037658691
1958.24462890625	16.6053409576416
1959.10302734375	16.6169738769531
1959.96069335938	16.536340713501
1960.81799316406	16.520824432373
1961.67456054688	16.5362281799316
1962.53063964844	16.5031280517578
1963.38623046875	16.344877243042
1964.2412109375	16.4108104705811
1965.09558105469	16.3034477233887
1965.94946289063	16.3134708404541
1966.80285644531	16.3003196716309
1967.65563964844	16.2548179626465
1968.5078125	16.2793445587158
1969.35949707031	16.2380523681641
1970.21057128906	16.2992172241211
1971.06103515625	16.2554492950439
1971.91101074219	16.2646160125732
1972.76049804688	16.3435115814209
1973.60925292969	16.3147068023682
1974.45764160156	16.3733329772949
1975.30529785156	16.4031352996826
1976.15246582031	16.4598255157471
1976.99914550781	16.4717750549316
1977.84521484375	16.5285301208496
1978.69067382813	16.6151218414307
1979.53552246094	16.6242351531982
1980.3798828125	16.6600379943848
1981.22375488281	16.6409282684326
1982.06701660156	16.6709308624268
1982.90966796875	16.7278900146484
1983.75170898438	16.7411193847656
1984.59326171875	16.7233638763428
1985.43420410156	16.6840286254883
1986.27465820313	16.7213115692139
1987.11450195313	16.6023731231689
1987.95373535156	16.6857604980469
1988.79248046875	16.6648197174072
1989.63061523438	16.7073307037354
1990.46813964844	16.6051197052002
1991.30517578125	16.5735549926758
1992.1416015625	16.5732803344727
1992.9775390625	16.4666423797607
1993.81274414063	16.48415184021
1994.6474609375	16.3814678192139
1995.48168945313	16.3874549865723
1996.31518554688	16.3501243591309
1997.14819335938	16.3822937011719
1997.98071289063	16.2749290466309
1998.8125	16.2998790740967
1999.64379882813	16.2923011779785
2000.47448730469	16.2569122314453
2001.3046875	16.3097019195557
2002.13427734375	16.2261142730713
2002.96325683594	16.3133373260498
2003.79162597656	16.3469676971436
2004.61950683594	16.3674907684326
2005.44677734375	16.3311653137207
2006.2734375	16.4226398468018
2007.09948730469	16.4411754608154
2007.92504882813	16.47265625
2008.75	16.5731334686279
2009.57434082031	16.6307888031006
2010.39819335938	16.6651039123535
2011.22131347656	16.6667404174805
2012.0439453125	16.6208896636963
2012.86608886719	16.6791095733643
2013.6875	16.6973552703857
2014.50842285156	16.7008361816406
2015.32873535156	16.6815624237061
2016.1484375	16.7389850616455
2016.96752929688	16.741584777832
2017.7861328125	16.762170791626
2018.60412597656	16.7925758361816
2019.42150878906	16.8503646850586
2020.23828125	16.8099136352539
2021.05444335938	16.7714900970459
2021.8701171875	16.7218589782715
2022.68518066406	16.7146511077881
2023.49963378906	16.7572231292725
2024.3134765625	16.6746444702148
2025.12683105469	16.7419166564941
2025.939453125	16.6915092468262
2026.75158691406	16.6342124938965
2027.56311035156	16.635892868042
2028.3740234375	16.549015045166
2029.18432617188	16.6111030578613
2029.994140625	16.6317939758301
2030.80322265625	16.5505523681641
2031.61181640625	16.4791049957275
2032.41979980469	16.4878540039063
2033.22717285156	16.5163307189941
2034.03393554688	16.4537544250488
2034.84008789063	16.3931903839111
2035.64575195313	16.3681755065918
2036.45080566406	16.3410835266113
2037.25512695313	16.2882347106934
2038.05895996094	16.2204093933105
2038.86218261719	16.235538482666
2039.66479492188	16.1931819915771
2040.466796875	16.1940536499023
2041.26831054688	16.2441825866699
2042.06909179688	16.3060989379883
2042.86938476563	16.2065811157227
2043.6689453125	16.2222137451172
2044.46801757813	16.2627506256104
2045.26647949219	16.2546653747559
2046.06433105469	16.3381595611572
2046.86145019531	16.2444839477539
2047.65808105469	16.3192691802979
2048.4541015625	16.2670879364014
2049.24951171875	16.3601894378662
2050.04443359375	16.3789405822754
2050.83862304688	16.394702911377
2051.63232421875	16.4937438964844
2052.42529296875	16.4339046478271
2053.2177734375	16.4166088104248
2054.00952148438	16.4317207336426
2054.80078125	16.5181884765625
2055.59130859375	16.4863147735596
2056.38134765625	16.5225658416748
2057.17065429688	16.5771636962891
2057.95947265625	16.5617485046387
2058.74755859375	16.4959659576416
2059.53515625	16.5058174133301
2060.32202148438	16.4415950775146
2061.1083984375	16.4953441619873
2061.89428710938	16.3404331207275
2062.67919921875	16.2756099700928
2063.4638671875	16.3698348999023
2064.24780273438	16.2921848297119
2065.03100585938	16.2926845550537
2065.81372070313	16.1339225769043
2066.595703125	16.1390228271484
2067.37719726563	16.1532192230225
2068.15795898438	16.0525054931641
2068.93823242188	15.9927558898926
2069.7177734375	15.9422979354858
2070.49682617188	15.9515466690063
2071.27514648438	15.8344993591309
2072.05297851563	15.7890663146973
2072.830078125	15.7978019714355
2073.60668945313	15.7670488357544
2074.38256835938	15.6820259094238
2075.15795898438	15.6577548980713
2075.9326171875	15.6294927597046
2076.70654296875	15.5410480499268
2077.47998046875	15.5724306106567
2078.25268554688	15.4803895950317
2079.02490234375	15.4813089370728
2079.79663085938	15.4805908203125
2080.5673828125	15.4486827850342
2081.337890625	15.5150508880615
2082.107421875	15.4537944793701
2082.87670898438	15.5274934768677
2083.64501953125	15.548168182373
2084.41284179688	15.5658025741577
2085.18017578125	15.5940313339233
2085.94677734375	15.554328918457
2086.71264648438	15.6136255264282
2087.47802734375	15.5762500762939
2088.24267578125	15.5866374969482
2089.0068359375	15.6033926010132
2089.77026367188	15.6472501754761
2090.53295898438	15.5768432617188
2091.29516601563	15.6025705337524
2092.056640625	15.6052112579346
2092.81762695313	15.5342378616333
2093.57788085938	15.4667520523071
2094.33764648438	15.5019245147705
2095.0966796875	15.4268207550049
2095.85498046875	15.4218368530273
2096.61279296875	15.3648433685303
2097.36987304688	15.3276767730713
2098.12646484375	15.2081480026245
2098.88232421875	15.1318426132202
2099.63745117188	15.1911344528198
2100.39208984375	15.0761566162109
2101.14624023438	14.9378776550293
2101.8994140625	14.884105682373
2102.65209960938	14.7688789367676
2103.404296875	14.7256765365601
2104.15551757813	14.6715230941772
2104.90649414063	14.6434450149536
2105.65649414063	14.5448141098022
2106.40600585938	14.5235538482666
2107.15502929688	14.3853521347046
2107.90307617188	14.4068059921265
2108.65063476563	14.3164978027344
2109.39770507813	14.3300933837891
2110.14404296875	14.2918100357056
2110.8896484375	14.2756471633911
2111.63452148438	14.2825775146484
2112.37890625	14.2416143417358
2113.12280273438	14.3257722854614
2113.86572265625	14.3052988052368
2114.60815429688	14.3179788589478
2115.35009765625	14.3383026123047
2116.09106445313	14.4223928451538
2116.83154296875	14.3570213317871
2117.57153320313	14.4036684036255
2118.31079101563	14.4188013076782
2119.04931640625	14.4167242050171
2119.787109375	14.3794822692871
2120.5244140625	14.3986854553223
2121.26098632813	14.2780904769897
2121.9970703125	14.2357225418091
2122.732421875	14.2256650924683
2123.46704101563	14.1237993240356
2124.20092773438	14.1479768753052
2124.93432617188	14.1167707443237
2125.6669921875	14.1294469833374
2126.39916992188	14.0072183609009
2127.13037109375	13.9802360534668
2127.86108398438	13.9006233215332
2128.59130859375	13.9173183441162
2129.32080078125	13.7236528396606
2130.04956054688	13.7852716445923
2130.77758789063	13.6582937240601
2131.50512695313	13.5983753204346
2132.23193359375	13.5791044235229
2132.9580078125	13.5087518692017
2133.68334960938	13.422438621521
2134.408203125	13.3444938659668
2135.13232421875	13.2667264938354
2135.85595703125	13.303505897522
2136.57885742188	13.2104587554932
2137.30102539063	13.1132307052612
2138.0224609375	13.0470895767212
2138.74340820313	13.0113439559937
2139.46337890625	13.0362462997437
2140.18310546875	12.9351749420166
2140.90185546875	12.9044198989868
2141.6201171875	12.8583965301514
2142.33764648438	12.8377590179443
2143.05444335938	12.8318796157837
2143.77075195313	12.7867422103882
2144.48608398438	12.7532052993774
2145.201171875	12.840160369873
2145.91528320313	12.7694997787476
2146.62890625	12.7783851623535
2147.34155273438	12.7282781600952
2148.05395507813	12.6931896209717
2148.76538085938	12.7659549713135
2149.47631835938	12.723804473877
2150.18627929688	12.7180995941162
2150.89599609375	12.7099523544312
2151.60473632813	12.6906023025513
2152.31298828125	12.6931495666504
2153.02026367188	12.636025428772
2153.72729492188	12.608829498291
2154.43334960938	12.5996427536011
2155.138671875	12.6245889663696
2155.84350585938	12.5868606567383
2156.54760742188	12.5944910049438
2157.25122070313	12.5215673446655
2157.95385742188	12.4542045593262
2158.65600585938	12.4920845031738
2159.357421875	12.4649820327759
2160.05810546875	12.4684219360352
2160.75805664063	12.3449115753174
2161.45751953125	12.304744720459
2162.15600585938	12.3046941757202
2162.85400390625	12.2750101089478
2163.55151367188	12.241138458252
2164.248046875	12.1773328781128
2164.94409179688	12.1789464950562
2165.63916015625	12.0910310745239
2166.33374023438	12.0339622497559
2167.02783203125	11.9709558486938
2167.72094726563	11.8329973220825
2168.41357421875	11.8300523757935
2169.10522460938	11.8155479431152
2169.79638671875	11.7058849334717
2170.48706054688	11.6723823547363
2171.1767578125	11.5468263626099
2171.86572265625	11.5181531906128
2172.55419921875	11.4168119430542
2173.24194335938	11.3907737731934
2173.92895507813	11.3095111846924
2174.615234375	11.277735710144
2175.30078125	11.1985807418823
2175.98583984375	11.1260223388672
2176.67016601563	11.0800647735596
2177.35375976563	11.1061744689941
2178.03662109375	11.0784530639648
2178.71875	10.9768142700195
2179.40014648438	10.9665718078613
2180.08081054688	10.959282875061
2180.76098632813	10.9618892669678
2181.4404296875	10.9454317092896
2182.119140625	10.9425830841064
2182.79711914063	10.9337854385376
2183.47436523438	11.0412044525146
2184.15087890625	10.9662418365479
2184.82690429688	10.9886875152588
2185.501953125	10.9709568023682
2186.17651367188	10.9417915344238
2186.85034179688	11.0375022888184
2187.5234375	10.9474773406982
2188.19580078125	10.905345916748
2188.86743164063	10.9270648956299
2189.53833007813	10.8965768814087
2190.20874023438	10.8755159378052
2190.87817382813	10.7526388168335
2191.54711914063	10.7790584564209
2192.21533203125	10.7673873901367
2192.8828125	10.6851825714111
2193.54956054688	10.6657381057739
2194.21557617188	10.518084526062
2194.880859375	10.5319814682007
2195.54541015625	10.4615316390991
2196.20947265625	10.4596834182739
2196.87255859375	10.3414344787598
2197.53515625	10.3030557632446
2198.19677734375	10.2148971557617
2198.85791015625	10.1186618804932
2199.51831054688	10.0853939056396
2200.17797851563	10.0002946853638
2200.8369140625	9.9564380645752
2201.4951171875	9.85793590545654
2202.15258789063	9.84656047821045
2202.80932617188	9.75971603393555
2203.46533203125	9.69387340545654
2204.12060546875	9.65983200073242
2204.775390625	9.6016731262207
2205.42919921875	9.54873466491699
2206.08251953125	9.56231784820557
2206.73486328125	9.57088088989258
2207.38671875	9.50730895996094
2208.03759765625	9.47838687896729
2208.68798828125	9.54579639434814
2209.33764648438	9.50931358337402
2209.98657226563	9.494704246521
2210.63452148438	9.49468994140625
2211.28198242188	9.4810676574707
2211.9287109375	9.49667263031006
2212.57470703125	9.53700542449951
2213.21997070313	9.46560668945313
2213.86450195313	9.45042991638184
2214.50830078125	9.49760150909424
2215.1513671875	9.45363140106201
2215.79370117188	9.43210983276367
2216.43530273438	9.36127758026123
2217.076171875	9.33262157440186
2217.71630859375	9.32518768310547
2218.35571289063	9.24233341217041
2218.99462890625	9.30346488952637
2219.63256835938	9.15239906311035
2220.26977539063	9.14208698272705
2220.90625	9.08310222625732
2221.5419921875	8.98552322387695
2222.17700195313	8.99288463592529
2222.81127929688	8.95076656341553
2223.44482421875	8.88830471038818
2224.07763671875	8.79683208465576
2224.70971679688	8.76245880126953
2225.34106445313	8.68077659606934
2225.9716796875	8.62267780303955
2226.6015625	8.60090732574463
2227.23071289063	8.53279876708984
2227.85913085938	8.50893402099609
2228.48681640625	8.44964790344238
2229.11376953125	8.42267322540283
2229.73999023438	8.37681198120117
2230.36547851563	8.32249736785889
2230.990234375	8.30946254730225
2231.61401367188	8.18872737884521
2232.2373046875	8.1889009475708
2232.85986328125	8.11884117126465
2233.4814453125	8.11080360412598
2234.1025390625	8.05599021911621
2234.72265625	8.05712699890137
2235.34228515625	8.0493106842041
2235.9609375	8.0194787979126
2236.57885742188	7.94687080383301
2237.1962890625	8.00327682495117
2237.81274414063	7.94494724273682
2238.42846679688	7.95013380050659
2239.04345703125	7.93942546844482
2239.65771484375	7.93332386016846
2240.27124023438	7.9197735786438
2240.88403320313	7.93932247161865
2241.49584960938	7.86310005187988
2242.10717773438	7.86851167678833
2242.71752929688	7.906822681427
2243.32739257813	7.92587900161743
2243.93627929688	7.90379524230957
2244.54443359375	7.90793418884277
2245.15209960938	7.8204402923584
2245.7587890625	7.81527805328369
2246.36474609375	7.82968950271606
2246.9697265625	7.81730461120605
2247.57421875	7.7533483505249
2248.17797851563	7.73473262786865
2248.78076171875	7.72229051589966
2249.38305664063	7.69796514511108
2249.984375	7.67129278182983
2250.5849609375	7.63530015945435
2251.18481445313	7.59152221679688
2251.78393554688	7.49109268188477
2252.38232421875	7.51213598251343
2252.97973632813	7.49154138565063
2253.57666015625	7.45384311676025
2254.17260742188	7.39539766311646
2254.76782226563	7.40347623825073
2255.3623046875	7.31827402114868
2255.9560546875	7.29055118560791
2256.54907226563	7.29833316802979
2257.14135742188	7.24100065231323
2257.73266601563	7.15792655944824
2258.32348632813	7.10957717895508
2258.91333007813	7.09131908416748
2259.50244140625	7.00496530532837
2260.09057617188	6.93465805053711
2260.67822265625	6.9061598777771
2261.26513671875	6.89793252944946
2261.85107421875	6.888916015625
2262.43627929688	6.78954315185547
2263.02075195313	6.83803558349609
2263.6044921875	6.72970342636108
2264.18725585938	6.74406003952026
2264.76953125	6.67210912704468
2265.35083007813	6.65149116516113
2265.93139648438	6.69113922119141
2266.51123046875	6.65302085876465
2267.09033203125	6.57934951782227
2267.66845703125	6.59680223464966
2268.24584960938	6.6106071472168
2268.82250976563	6.56192493438721
2269.3984375	6.60318946838379
2269.9736328125	6.56702709197998
2270.5478515625	6.61617088317871
2271.12133789063	6.6535701751709
2271.69409179688	6.66951179504395
2272.26611328125	6.64877510070801
2272.83740234375	6.66026592254639
2273.40771484375	6.60435581207275
2273.97729492188	6.58907127380371
2274.54614257813	6.58663511276245
2275.11401367188	6.55478525161743
2275.68139648438	6.54444789886475
2276.24780273438	6.48706197738647
2276.8134765625	6.43409967422485
2277.37817382813	6.42001438140869
2277.9423828125	6.3903956413269
2278.50561523438	6.37785816192627
2279.06811523438	6.4019079208374
2279.62963867188	6.40437602996826
2280.19067382813	6.42765998840332
2280.75073242188	6.36581659317017
2281.31005859375	6.34585189819336
2281.86840820313	6.39103126525879
2282.42602539063	6.3359580039978
2282.98291015625	6.34472894668579
2283.5390625	6.27136659622192
2284.09448242188	6.25237226486206
2284.64892578125	6.25715112686157
2285.20263671875	6.20957565307617
2285.75537109375	6.18920660018921
2286.3076171875	6.15717840194702
2286.85888671875	6.16986131668091
2287.40942382813	6.07609033584595
2287.958984375	6.07073307037354
2288.5078125	6.04443073272705
2289.05590820313	6.0162525177002
2289.60302734375	5.95463037490845
2290.14965820313	5.95769882202148
2290.6953125	5.86176204681396
2291.23999023438	5.85443544387817
2291.78393554688	5.81629133224487
2292.3271484375	5.7560567855835
2292.86962890625	5.78323793411255
2293.4111328125	5.72241020202637
2293.95190429688	5.68973255157471
2294.49194335938	5.66767644882202
2295.03100585938	5.61178874969482
2295.5693359375	5.63122797012329
2296.10693359375	5.57794380187988
2296.6435546875	5.58059024810791
2297.17944335938	5.60030317306519
2297.71459960938	5.51706457138062
2298.24877929688	5.59440135955811
2298.7822265625	5.54472637176514
2299.31469726563	5.49715042114258
2299.8466796875	5.5339560508728
2300.37744140625	5.5256199836731
2300.90771484375	5.52529573440552
2301.43701171875	5.49020195007324
2301.96557617188	5.50029468536377
2302.4931640625	5.54090642929077
2303.02001953125	5.51835489273071
2303.54614257813	5.53301858901978
2304.0712890625	5.52705669403076
2304.595703125	5.55566692352295
2305.119140625	5.5051908493042
2305.64184570313	5.53112888336182
2306.16381835938	5.46852445602417
2306.68481445313	5.52828598022461
2307.205078125	5.48120880126953
2307.72436523438	5.47573375701904
2308.24291992188	5.468101978302
2308.7607421875	5.47094583511353
2309.27758789063	5.48589563369751
2309.79370117188	5.44650316238403
2310.30883789063	5.48244285583496
2310.8232421875	5.4834041595459
2311.3369140625	5.45123386383057
2311.849609375	5.43035459518433
2312.361328125	5.44368839263916
2312.87255859375	5.40525770187378
2313.38256835938	5.38271188735962
2313.89208984375	5.36149597167969
2314.40063476563	5.30705785751343
2314.908203125	5.30766677856445
2315.4150390625	5.25613689422607
2315.92114257813	5.20402479171753
2316.42626953125	5.22351503372192
2316.9306640625	5.15944671630859
2317.43408203125	5.15809965133667
2317.93676757813	5.127516746521
2318.4384765625	5.08959817886353
2318.939453125	5.06817293167114
2319.439453125	5.0150294303894
2319.93872070313	5.00927543640137
2320.43701171875	5.01707363128662
2320.9345703125	4.95299482345581
2321.43139648438	4.9322829246521
2321.92724609375	4.90911054611206
2322.42211914063	4.88510370254517
2322.91625976563	4.90101051330566
2323.40966796875	4.81855154037476
2323.90209960938	4.8058967590332
2324.3935546875	4.7809944152832
2324.88427734375	4.80721282958984
2325.37426757813	4.78881740570068
2325.86303710938	4.77040719985962
2326.35131835938	4.73319149017334
2326.83862304688	4.75860357284546
2327.32495117188	4.78512239456177
2327.810546875	4.7743091583252
2328.29541015625	4.80848550796509
2328.77905273438	4.81239938735962
2329.26220703125	4.80376195907593
2329.74438476563	4.82432794570923
2330.2255859375	4.8162260055542
2330.7060546875	4.76795625686646
2331.185546875	4.81038856506348
2331.6640625	4.80035400390625
2332.14184570313	4.78210496902466
2332.61889648438	4.78436231613159
2333.09497070313	4.81973552703857
2333.57006835938	4.78613328933716
2334.04443359375	4.77934741973877
2334.51782226563	4.8048849105835
2334.99047851563	4.74163341522217
2335.46215820313	4.70383214950562
2335.93310546875	4.71729612350464
2336.40307617188	4.70277738571167
2336.8720703125	4.65585708618164
2337.34033203125	4.66189622879028
2337.8076171875	4.63140535354614
2338.27416992188	4.60473823547363
2338.73974609375	4.58574438095093
2339.20458984375	4.55243682861328
2339.66845703125	4.5537633895874
2340.13134765625	4.52014064788818
2340.59350585938	4.47135305404663
2341.0546875	4.50486087799072
2341.51489257813	4.43757581710815
2341.97436523438	4.42066383361816
2342.43286132813	4.37534666061401
2342.890625	4.39066076278687
2343.34741210938	4.36101961135864
2343.80322265625	4.31728506088257
2344.25830078125	4.30746793746948
2344.71240234375	4.30923795700073
2345.16577148438	4.34167003631592
2345.61791992188	4.34289693832397
2346.06958007813	4.35904741287231
2346.52001953125	4.40921974182129
2346.9697265625	4.47408246994019
2347.41845703125	4.53262424468994
2347.86645507813	4.6047682762146
2348.3134765625	4.70132303237915
2348.75952148438	4.80652904510498
2349.20483398438	4.87661647796631
2349.64916992188	4.98804616928101
2350.09252929688	5.09345102310181
2350.53515625	5.11183261871338
2350.97680664063	5.17295360565186
2351.41748046875	5.24354791641235
2351.857421875	5.29697465896606
2352.29638671875	5.28710985183716
2352.734375	5.28334665298462
2353.17138671875	5.26873826980591
2353.60766601563	5.22130870819092
2354.04296875	5.14798212051392
2354.4775390625	5.1054835319519
2354.91088867188	5.02816581726074
2355.34350585938	4.94438743591309
2355.775390625	4.90761709213257
2356.2060546875	4.742112159729
2356.63598632813	4.66232442855835
2357.06494140625	4.5479154586792
2357.4931640625	4.46410226821899
2357.92041015625	4.36572265625
2358.3466796875	4.31918287277222
2358.77197265625	4.19276905059814
2359.1962890625	4.1547908782959
2359.61987304688	4.04136371612549
2360.04248046875	3.98402428627014
2360.46411132813	3.91043066978455
2360.88500976563	3.88432025909424
2361.30493164063	3.83553504943848
2361.72387695313	3.76097393035889
