# Supplementary material for: Optics miniaturization strategy for demanding Raman spectroscopy applications
Source: Nat Commun. 2024 Apr 8;15:3049. doi: 10.1038/s41467-024-47044-7 (PMC11001912; doi:10.1038/s41467-024-47044-7)
Supplement: Supplementary file 6 — Source Data [file 41467_2024_47044_MOESM6_ESM.zip › Source Data/NCOMMS-23-34016B s3/S3 pHCA, Glucose, Salts/calibraiton/Salts standards 24.08.17/N_0_5g_L_3.csv]

347.42919921875	77.745979309082
348.892913818359	77.7947082519531
350.356079101563	78.1919555664063
351.818634033203	78.387825012207
353.280670166016	78.7122497558594
354.742095947266	79.0080947875977
356.202972412109	79.237663269043
357.663299560547	79.5144500732422
359.123046875	79.7732315063477
360.582244873047	79.853271484375
362.040863037109	80.2311325073242
363.498931884766	80.2999877929688
364.956451416016	80.4239196777344
366.413391113281	80.6905517578125
367.869750976563	80.6940002441406
369.325592041016	81.0530853271484
370.780853271484	80.7101211547852
372.235565185547	80.97705078125
373.689727783203	80.8187637329102
375.143310546875	81.0292892456055
376.596343994141	81.161750793457
378.048828125	81.3006057739258
379.500762939453	81.1469268798828
380.9521484375	81.3292999267578
382.402954101563	81.3845062255859
383.853240966797	81.5761947631836
385.302947998047	81.5440521240234
386.752136230469	81.7386474609375
388.200744628906	81.8495941162109
389.648803710938	81.9751739501953
391.096343994141	82.0106887817383
392.543304443359	82.1512451171875
393.989715576172	82.4293365478516
395.435607910156	82.6276931762695
396.880920410156	82.8067779541016
398.325714111328	83.0311889648438
399.769927978516	83.1459426879883
401.213623046875	83.4706115722656
402.656768798828	83.4482345581055
404.099395751953	83.6914520263672
405.541442871094	83.8933792114258
406.982971191406	83.9313583374023
408.423950195313	84.1807250976563
409.864379882813	84.2753448486328
411.304290771484	84.5279693603516
412.743621826172	84.5805435180664
414.182434082031	84.8796234130859
415.620727539063	84.9677734375
417.058471679688	84.8357467651367
418.495666503906	84.9991836547852
419.932342529297	85.1130218505859
421.368469238281	85.0921020507813
422.804077148438	85.0105285644531
424.239135742188	85.0322341918945
425.673645019531	84.9686126708984
427.107635498047	85.1384658813477
428.541107177734	84.9053802490234
429.974029541016	84.8369598388672
431.406433105469	84.8041534423828
432.838287353516	84.7251129150391
434.269622802734	84.635612487793
435.700408935547	84.6730270385742
437.130706787109	84.3980712890625
438.560455322266	84.4761199951172
439.989654541016	84.1676712036133
441.418334960938	84.2570114135742
442.846496582031	84.0675354003906
444.274139404297	83.9992446899414
445.701263427734	83.8420715332031
447.127838134766	83.649040222168
448.553894042969	83.6410446166992
449.979431152344	83.5655136108398
451.404449462891	83.3902816772461
452.828918457031	83.2461318969727
454.252899169922	83.3472900390625
455.676330566406	83.1155090332031
457.099273681641	83.0384216308594
458.521667480469	83.0179901123047
459.943542480469	83.0695266723633
461.364929199219	82.8728485107422
462.785766601563	82.9579925537109
464.206085205078	82.8284759521484
465.625885009766	82.6672134399414
467.045196533203	82.9144515991211
468.463958740234	82.7528610229492
469.882202148438	82.9163589477539
471.299957275391	82.9011535644531
472.717193603516	82.8941040039063
474.133911132813	82.8486938476563
475.550109863281	82.8372192382813
476.965789794922	82.8176422119141
478.380950927734	82.9580917358398
479.795623779297	83.0187454223633
481.209777832031	82.9408950805664
482.623413085938	83.1605529785156
484.036529541016	83.1398696899414
485.449157714844	83.1602554321289
486.861267089844	83.3675003051758
488.272857666016	83.2306976318359
489.683959960938	83.4269104003906
491.094543457031	83.2990646362305
492.504608154297	83.2827453613281
493.914184570313	83.3659210205078
495.3232421875	83.2054748535156
496.731811523438	83.275505065918
498.139862060547	83.1772384643555
499.547393798828	83.0960006713867
500.954467773438	82.8801879882813
502.360992431641	82.8737182617188
503.767028808594	82.7428894042969
505.172576904297	82.7521286010742
506.577606201172	82.4844512939453
507.982147216797	82.4227981567383
509.386169433594	82.1585159301758
510.789703369141	82.2353363037109
512.192749023438	82.0649261474609
513.595275878906	81.9268188476563
514.997314453125	81.6824951171875
516.398803710938	81.654052734375
517.799865722656	81.3010177612305
519.200378417969	81.3404846191406
520.600463867188	81.088996887207
522	80.8514709472656
523.399047851563	80.8427352905273
524.797607421875	80.4364776611328
526.195678710938	80.2895278930664
527.59326171875	80.2768325805664
528.990295410156	79.9242782592773
530.386901855469	79.7162322998047
531.782958984375	79.6528625488281
533.178588867188	79.6335296630859
534.573669433594	79.2404861450195
535.968322753906	79.2154388427734
537.362426757813	78.8306274414063
538.756042480469	78.8043060302734
540.149230957031	78.6346130371094
541.541870117188	78.3908615112305
542.934020996094	78.3310470581055
544.32568359375	78.3413009643555
545.716918945313	78.028434753418
547.107604980469	77.7326049804688
548.497802734375	77.8774032592773
549.887573242188	77.6140670776367
551.276794433594	77.4965972900391
552.66552734375	77.34521484375
554.053833007813	77.3845901489258
555.441650390625	77.3067398071289
556.828918457031	77.0791244506836
558.215759277344	76.9766616821289
559.602111816406	76.8705825805664
560.987976074219	76.9164199829102
562.373352050781	76.7990264892578
563.758239746094	76.7406234741211
565.142639160156	76.6672439575195
566.526611328125	76.4622573852539
567.910034179688	76.5253372192383
569.293029785156	76.5021133422852
570.675537109375	76.5417098999023
572.057556152344	76.4717178344727
573.439086914063	76.3272094726563
574.820129394531	76.3474273681641
576.200744628906	76.380729675293
577.580871582031	76.1594772338867
578.96044921875	76.4031143188477
580.339660644531	76.3122787475586
581.718322753906	76.4326782226563
583.096557617188	76.1245346069336
584.474243164063	76.0748062133789
585.851501464844	76.0870513916016
587.228332519531	76.18017578125
588.604614257813	76.1899642944336
589.98046875	76.0575408935547
591.355834960938	76.0040664672852
592.730712890625	75.9681091308594
594.105163574219	76.0732269287109
595.479125976563	75.9674682617188
596.852600097656	75.8125076293945
598.225646972656	75.8859100341797
599.598205566406	75.7431259155273
600.970275878906	75.8236770629883
602.341857910156	75.7326812744141
603.713012695313	75.622688293457
605.083679199219	75.5340576171875
606.453918457031	75.6162109375
607.823608398438	75.4355392456055
609.192932128906	75.4058227539063
610.561706542969	75.2306213378906
611.930053710938	75.1707763671875
613.297912597656	74.9614181518555
614.665344238281	74.9029998779297
616.032287597656	74.8609161376953
617.398803710938	74.6964569091797
618.764831542969	74.6165924072266
620.13037109375	74.4424057006836
621.495483398438	74.3927536010742
622.860107421875	74.2830047607422
624.224304199219	74.0691528320313
625.588012695313	74.0288238525391
626.951232910156	73.9103317260742
628.314025878906	73.5888442993164
629.676391601563	73.721076965332
631.038269042969	73.3426513671875
632.399658203125	73.3765869140625
633.760620117188	73.2851486206055
635.12109375	73.1872024536133
636.481140136719	72.9337921142578
637.840759277344	72.9178848266602
639.199890136719	72.6505279541016
640.558532714844	72.4855575561523
641.916748046875	72.4633941650391
643.274536132813	72.4161376953125
644.6318359375	72.2120895385742
645.988647460938	72.1332168579102
647.345031738281	71.9338684082031
648.700988769531	72.0543975830078
650.056457519531	71.8401412963867
651.411499023438	71.6882705688477
652.76611328125	71.5863265991211
654.120239257813	71.4130401611328
655.473876953125	71.3963394165039
656.827087402344	71.2764434814453
658.179870605469	71.1840133666992
659.5322265625	71.1031112670898
660.884094238281	71.0663604736328
662.235473632813	70.9532928466797
663.586486816406	70.9041290283203
664.93701171875	70.7773056030273
666.287048339844	70.8572158813477
667.636657714844	70.6938400268555
668.98583984375	70.7105102539063
670.334594726563	70.6733322143555
671.682861328125	70.4791870117188
673.030700683594	70.5562973022461
674.378051757813	70.7257843017578
675.725036621094	70.5047149658203
677.071533203125	70.5084609985352
678.417541503906	70.4175567626953
679.76318359375	70.5731048583984
681.108337402344	70.3013687133789
682.453002929688	70.5025405883789
683.797302246094	70.4529266357422
685.14111328125	70.5008239746094
686.484497070313	70.4313278198242
687.827453613281	70.4955596923828
689.169921875	70.4073257446289
690.512023925781	70.4350051879883
691.853637695313	70.4912185668945
693.194763183594	70.5001449584961
694.535522460938	70.2877197265625
695.875793457031	70.3753967285156
697.215637207031	70.4701690673828
698.555053710938	70.4471893310547
699.89404296875	70.5008163452148
701.232543945313	70.483039855957
702.570617675781	70.3833541870117
703.908325195313	70.3707962036133
705.245483398438	70.5251617431641
706.582275390625	70.5285034179688
707.918640136719	70.5481491088867
709.254516601563	70.5379486083984
710.589965820313	70.4971542358398
711.924987792969	70.5313720703125
713.259582519531	70.4659271240234
714.59375	70.5028610229492
715.927490234375	70.2616348266602
717.2607421875	70.5127105712891
718.593627929688	70.4758453369141
719.926025390625	70.5189743041992
721.257995605469	70.2897109985352
722.589538574219	70.4036560058594
723.920654296875	70.2280120849609
725.251342773438	70.4142761230469
726.581604003906	70.1560592651367
727.911437988281	70.2050399780273
729.240783691406	70.0738754272461
730.569763183594	70.1312866210938
731.898254394531	70.172477722168
733.226379394531	69.9354553222656
734.554016113281	69.9573745727539
735.881225585938	69.8427810668945
737.208068847656	69.8742828369141
738.534423828125	69.8465270996094
739.8603515625	69.7216949462891
741.185852050781	69.7328033447266
742.510925292969	69.6445236206055
743.835571289063	69.5069580078125
745.159790039063	69.3451461791992
746.483581542969	69.4509506225586
747.806945800781	69.335823059082
749.1298828125	69.2029571533203
750.452453613281	69.0959091186523
751.774536132813	69.1513214111328
753.09619140625	68.8595581054688
754.417419433594	68.9144287109375
755.738220214844	68.7895355224609
757.05859375	68.7087936401367
758.378540039063	68.5732574462891
759.698059082031	68.4604797363281
761.017211914063	68.3398818969727
762.335876464844	68.3471145629883
763.654113769531	68.0455093383789
764.971984863281	68.1116027832031
766.289367675781	67.935546875
767.606384277344	67.8236923217773
768.922973632813	67.8033447265625
770.239074707031	67.588981628418
771.554809570313	67.493049621582
772.8701171875	67.5035095214844
774.184997558594	67.2537307739258
775.499450683594	67.1798324584961
776.8134765625	67.0595703125
778.127136230469	66.9838180541992
779.440307617188	66.8680038452148
780.753112792969	66.8174896240234
782.0654296875	66.5821990966797
783.377380371094	66.6086883544922
784.688903808594	66.490104675293
786	66.3553161621094
787.310668945313	66.2726745605469
788.620971679688	66.1343078613281
789.930786132813	66.1585922241211
791.240234375	66.0096054077148
792.549255371094	65.8451766967773
793.857788085938	65.8729629516602
795.166015625	65.7024765014648
796.473754882813	65.5803070068359
797.781066894531	65.4320068359375
799.088012695313	65.374382019043
800.39453125	65.2950286865234
801.700622558594	65.1555938720703
803.006286621094	64.9930953979492
804.311584472656	65.0321044921875
805.616394042969	64.8650817871094
806.920837402344	64.8056869506836
808.224853515625	64.8684005737305
809.528503417969	64.5978622436523
810.831665039063	64.6419219970703
812.134460449219	64.6043472290039
813.436828613281	64.424690246582
814.73876953125	64.2626037597656
816.040344238281	64.2722244262695
817.341430664063	64.2149124145508
818.642150878906	64.0126571655273
819.942504882813	64.0156478881836
821.242370605469	63.8714332580566
822.541870117188	63.8529090881348
823.840942382813	63.7087326049805
825.139587402344	63.6374320983887
826.437866210938	63.5066566467285
827.735656738281	63.4813652038574
829.033081054688	63.4030609130859
830.330139160156	63.4172744750977
831.626770019531	63.2011642456055
832.922973632813	63.0752792358398
834.21875	63.010799407959
835.514099121094	62.9051628112793
836.80908203125	62.9459686279297
838.103637695313	62.7425651550293
839.397827148438	62.7151641845703
840.691589355469	62.5629081726074
841.984924316406	62.5460243225098
843.27783203125	62.3250007629395
844.570373535156	62.3666725158691
845.862487792969	62.1115837097168
847.154235839844	61.9057083129883
848.445556640625	61.8990211486816
849.736450195313	61.8033485412598
851.026916503906	61.4871864318848
852.317016601563	61.4291000366211
853.606689453125	61.3788604736328
854.89599609375	61.2958602905273
856.184875488281	60.9849472045898
857.473327636719	60.8714942932129
858.761413574219	60.7988624572754
860.049072265625	60.597599029541
861.336303710938	60.4239921569824
862.623168945313	60.3354148864746
863.909606933594	60.2481842041016
865.195678710938	60.1417198181152
866.481323242188	59.9828910827637
867.766540527344	59.7135620117188
869.051391601563	59.6595687866211
870.335815429688	59.5347175598145
871.619873046875	59.2483177185059
872.903503417969	58.949951171875
874.186706542969	58.9248085021973
875.469543457031	58.6209564208984
876.752014160156	58.3594245910645
878.033996582031	58.1417503356934
879.315612792969	58.1755523681641
880.596862792969	57.8297157287598
881.877685546875	57.6473388671875
883.158081054688	57.3346900939941
884.438110351563	57.1205596923828
885.7177734375	56.9224395751953
886.996948242188	56.6788215637207
888.275817871094	56.5281944274902
889.55419921875	56.2232894897461
890.832275390625	56.0187950134277
892.10986328125	55.7013702392578
893.387084960938	55.6081428527832
894.663940429688	55.3025703430176
895.940368652344	55.1507263183594
897.216369628906	55.0362434387207
898.492004394531	54.7105560302734
899.767272949219	54.5456314086914
901.042114257813	54.3058853149414
902.316528320313	54.0766334533691
903.590576171875	53.904727935791
904.8642578125	53.6739883422852
906.137512207031	53.4926071166992
907.410339355469	53.2836265563965
908.682800292969	53.0087585449219
909.954833984375	52.9144592285156
911.226501464844	52.6743125915527
912.497802734375	52.4772109985352
913.768676757813	52.0877990722656
915.039123535156	52.0687942504883
916.309204101563	51.7300758361816
917.578918457031	51.7191009521484
918.848205566406	51.498104095459
920.117126464844	51.2045783996582
921.385620117188	51.2229766845703
922.653747558594	51.0368843078613
923.921447753906	50.7980575561523
925.188781738281	50.6889228820801
926.455688476563	50.4105339050293
927.722229003906	50.4101638793945
928.988342285156	50.1171455383301
930.254089355469	50.1552619934082
931.519470214844	49.8769340515137
932.784423828125	49.8686332702637
934.049011230469	49.6329917907715
935.313171386719	49.4727783203125
936.576965332031	49.3717880249023
937.84033203125	49.3521156311035
939.103332519531	49.1256866455078
940.365966796875	49.0028343200684
941.628173828125	49.056324005127
942.890014648438	48.9241943359375
944.151428222656	48.7989196777344
945.412475585938	48.6194038391113
946.673095703125	48.5878410339355
947.933349609375	48.5168838500977
949.193237304688	48.4769706726074
950.452697753906	48.3161659240723
951.711791992188	48.3739624023438
952.970520019531	48.1345596313477
954.228820800781	48.0981254577637
955.486755371094	48.2245063781738
956.744262695313	48.0445556640625
958.001403808594	48.010066986084
959.258117675781	47.9373359680176
960.514526367188	47.8307189941406
961.770446777344	47.8179931640625
963.026062011719	47.838020324707
964.28125	47.7491569519043
965.536010742188	47.682014465332
966.790466308594	47.7327423095703
968.044494628906	47.7111320495605
969.298095703125	47.620231628418
970.551391601563	47.6820449829102
971.80419921875	47.5466194152832
973.056701660156	47.5793228149414
974.308776855469	47.4384002685547
975.560485839844	47.4300079345703
976.811767578125	47.5789031982422
978.062683105469	47.6090126037598
979.313232421875	47.6638832092285
980.563415527344	47.6005210876465
981.813171386719	47.6683692932129
983.0625	47.7333602905273
984.3115234375	47.8741645812988
985.560119628906	47.8647499084473
986.808349609375	47.8858108520508
988.05615234375	47.899658203125
989.303588867188	47.9285583496094
990.550659179688	47.850643157959
991.797302246094	47.6923904418945
993.043579101563	47.8112106323242
994.289489746094	47.4494361877441
995.535034179688	47.4039535522461
996.780151367188	47.1097831726074
998.02490234375	46.9957656860352
999.269226074219	46.9472732543945
1000.51318359375	46.7350234985352
1001.75677490234	46.5509719848633
1003	46.4200553894043
1004.24279785156	46.2461128234863
1005.48522949219	46.2256736755371
1006.72729492188	46.1418304443359
1007.96893310547	46.1509284973145
1009.21026611328	45.9187660217285
1010.45111083984	45.9833145141602
1011.69165039063	45.9040870666504
1012.93176269531	45.723560333252
1014.17150878906	45.7519607543945
1015.41088867188	45.8100967407227
1016.64984130859	45.6886444091797
1017.88842773438	45.5374908447266
1019.12664794922	45.5059509277344
1020.36450195313	45.4841461181641
1021.60192871094	45.3985443115234
1022.83898925781	45.3811340332031
1024.07568359375	45.2088890075684
1025.31201171875	45.2981758117676
1026.5478515625	45.1211967468262
1027.78344726563	45.1143226623535
1029.0185546875	45.0625
1030.25329589844	45.0615577697754
1031.48767089844	44.9230880737305
1032.7216796875	45.0320892333984
1033.95532226563	44.9502220153809
1035.18859863281	44.9333305358887
1036.42138671875	44.8421478271484
1037.65393066406	44.8833999633789
1038.88598632813	44.8373870849609
1040.11767578125	44.9752502441406
1041.34899902344	44.8850784301758
1042.57995605469	44.8795051574707
1043.810546875	45.0298042297363
1045.04077148438	44.835823059082
1046.2705078125	45.0337829589844
1047.5	44.9518661499023
1048.72900390625	44.947322845459
1049.95764160156	44.9365005493164
1051.18591308594	44.967041015625
1052.41381835938	44.9337539672852
1053.64135742188	44.8408393859863
1054.86853027344	44.8558006286621
1056.09521484375	44.8513336181641
1057.32165527344	44.8120040893555
1058.54760742188	44.778980255127
1059.77331542969	44.7638740539551
1060.99853515625	44.7747077941895
1062.22338867188	44.7697448730469
1063.44787597656	44.67138671875
1064.671875	44.6782646179199
1065.89562988281	44.6603736877441
1067.11901855469	44.4812316894531
1068.34191894531	44.5682029724121
1069.56457519531	44.7169494628906
1070.78674316406	44.4751281738281
1072.00854492188	44.337760925293
1073.22998046875	44.5256423950195
1074.45104980469	44.3938331604004
1075.67175292969	44.3230438232422
1076.89208984375	44.3803787231445
1078.11193847656	44.128288269043
1079.33154296875	44.118350982666
1080.55065917969	44.244945526123
1081.76940917969	44.1364517211914
1082.98791503906	43.9884948730469
1084.20593261719	44.0838661193848
1085.42358398438	43.9054145812988
1086.64086914063	43.9172897338867
1087.85766601563	44.0054626464844
1089.07421875	43.8598403930664
1090.29040527344	43.778678894043
1091.50610351563	43.8693733215332
1092.72155761719	43.7523880004883
1093.9365234375	43.7271537780762
1095.15112304688	43.7631568908691
1096.36535644531	43.7923011779785
1097.57922363281	43.731632232666
1098.79272460938	43.8479881286621
1100.005859375	43.7764549255371
1101.21862792969	43.8333320617676
1102.43090820313	43.8391075134277
1103.64294433594	43.7046432495117
1104.8544921875	43.773006439209
1106.06579589844	43.8238525390625
1107.27661132813	43.7338790893555
1108.48706054688	43.6765480041504
1109.69714355469	43.7335395812988
1110.90686035156	43.7378692626953
1112.1162109375	43.6948852539063
1113.3251953125	43.7345504760742
1114.53369140625	43.6765213012695
1115.74194335938	43.6889266967773
1116.94982910156	43.6919937133789
1118.1572265625	43.7519569396973
1119.3642578125	43.6727828979492
1120.57104492188	43.7390785217285
1121.77734375	43.7414436340332
1122.98327636719	43.633472442627
1124.18884277344	43.7771415710449
1125.39404296875	43.757022857666
1126.59875488281	43.6439208984375
1127.80322265625	43.8260383605957
1129.00732421875	43.7910614013672
1130.2109375	43.6970863342285
1131.41430664063	43.7513160705566
1132.6171875	43.8149261474609
1133.81970214844	43.7108612060547
1135.02197265625	43.6280097961426
1136.22375488281	43.7210845947266
1137.42517089844	43.4682388305664
1138.62622070313	43.6874198913574
1139.82690429688	43.6005859375
1141.02709960938	43.4810981750488
1142.22705078125	43.5815162658691
1143.42663574219	43.5913925170898
1144.62573242188	43.4574127197266
1145.82458496094	43.5609321594238
1147.02294921875	43.5171546936035
1148.22094726563	43.5146713256836
1149.41857910156	43.5014953613281
1150.61584472656	43.4743728637695
1151.81274414063	43.4671478271484
1153.00927734375	43.3806190490723
1154.20544433594	43.5005226135254
1155.40124511719	43.3876342773438
1156.5966796875	43.3802719116211
1157.79162597656	43.3885879516602
1158.986328125	43.3242797851563
1160.18054199219	43.4433250427246
1161.37438964844	43.3461608886719
1162.56799316406	43.2835998535156
1163.76110839844	43.3141784667969
1164.95385742188	43.3470649719238
1166.14624023438	43.2449493408203
1167.33825683594	43.3132438659668
1168.52990722656	43.2253074645996
1169.72119140625	43.3804740905762
1170.91198730469	43.2399444580078
1172.1025390625	43.3081283569336
1173.29260253906	43.3617897033691
1174.482421875	43.200813293457
1175.67175292969	43.347297668457
1176.86071777344	43.4069519042969
1178.04943847656	43.3487510681152
1179.23767089844	43.3820266723633
1180.42553710938	43.4842109680176
1181.61303710938	43.5207748413086
1182.80017089844	43.5257873535156
1183.98681640625	43.5771331787109
1185.17321777344	43.5218772888184
1186.35925292969	43.5922050476074
1187.54479980469	43.7088851928711
1188.73010253906	43.4708480834961
1189.91491699219	43.582389831543
1191.09936523438	43.6489715576172
1192.28356933594	43.6091079711914
1193.46728515625	43.5788345336914
1194.65063476563	43.7335548400879
1195.83361816406	43.5811195373535
1197.01623535156	43.6757659912109
1198.19836425781	43.8439826965332
1199.38024902344	43.822208404541
1200.56176757813	43.7778472900391
1201.74279785156	43.8756332397461
1202.92358398438	43.9466400146484
1204.10388183594	43.9678535461426
1205.28393554688	43.9289093017578
1206.46350097656	44.1894950866699
1207.64270019531	44.1505928039551
1208.82153320313	44.0775909423828
1210	44.0921745300293
1211.17810058594	44.1769485473633
1212.35583496094	44.1582183837891
1213.53308105469	44.1498565673828
1214.71008300781	44.1309661865234
1215.88671875	44.2326850891113
1217.06286621094	44.2159385681152
1218.23864746094	44.2153129577637
1219.41418457031	44.2534408569336
1220.58923339844	44.2373123168945
1221.76391601563	44.1811103820801
1222.93823242188	44.1930046081543
1224.11218261719	44.1786460876465
1225.28576660156	44.2621269226074
1226.458984375	44.2184448242188
1227.6318359375	44.2398071289063
1228.80419921875	44.2324142456055
1229.97631835938	44.3328704833984
1231.14794921875	44.1595115661621
1232.31921386719	44.3709335327148
1233.490234375	44.2854919433594
1234.66076660156	44.2960205078125
1235.83093261719	44.2311363220215
1237.00073242188	44.2282562255859
1238.17016601563	44.3027648925781
1239.33923339844	44.2114028930664
1240.5078125	44.2663612365723
1241.67614746094	44.2191886901855
1242.84411621094	44.0836868286133
1244.01159667969	44.088752746582
1245.1787109375	43.9624633789063
1246.34558105469	44.0276832580566
1247.51196289063	43.9135055541992
1248.67797851563	43.8608055114746
1249.84362792969	43.9010963439941
1251.00891113281	43.8708992004395
1252.173828125	43.6902465820313
1253.33825683594	43.6842651367188
1254.50244140625	43.6994438171387
1255.66625976563	43.6021957397461
1256.82958984375	43.5785713195801
1257.99255371094	43.5493812561035
1259.1552734375	43.5838470458984
1260.31750488281	43.644287109375
1261.47937011719	43.5555229187012
1262.64086914063	43.4908103942871
1263.80200195313	43.5189933776855
1264.96276855469	43.5175666809082
1266.123046875	43.5604057312012
1267.28308105469	43.3520317077637
1268.44262695313	43.3138961791992
1269.60192871094	43.3280982971191
1270.7607421875	43.2376556396484
1271.91918945313	43.1616363525391
1273.07727050781	43.0704154968262
1274.23498535156	43.0461807250977
1275.39233398438	42.9967346191406
1276.54931640625	42.9170722961426
1277.70581054688	42.9169235229492
1278.86206054688	42.7989616394043
1280.01794433594	42.8015251159668
1281.17333984375	42.7484550476074
1282.32836914063	42.7935943603516
1283.48303222656	42.7532615661621
1284.63732910156	42.7329521179199
1285.79125976563	42.6631622314453
1286.94482421875	42.6958618164063
1288.09802246094	42.6482391357422
1289.25073242188	42.6541900634766
1290.40319824219	42.7719116210938
1291.55517578125	42.6060028076172
1292.70690917969	42.5495452880859
1293.85815429688	42.660400390625
1295.00903320313	42.5765991210938
1296.15954589844	42.4418983459473
1297.30969238281	42.3904838562012
1298.45935058594	42.3982620239258
1299.60876464844	42.4531173706055
1300.7578125	42.224308013916
1301.90637207031	42.4201698303223
1303.05456542969	42.210636138916
1304.20239257813	42.2993049621582
1305.34985351563	42.1055603027344
1306.49694824219	42.1545372009277
1307.64367675781	42.0578346252441
1308.7900390625	41.9966316223145
1309.93591308594	42.0524101257324
1311.08154296875	41.9269485473633
1312.22668457031	42.0456771850586
1313.37145996094	42.057689666748
1314.51599121094	42.0295600891113
1315.66003417969	42.0558853149414
1316.80358886719	42.1034774780273
1317.94689941406	41.9956207275391
1319.08984375	42.1062126159668
1320.23229980469	42.0412445068359
1321.37451171875	41.9104118347168
1322.51623535156	41.9973068237305
1323.65759277344	41.9271392822266
1324.79858398438	41.8600616455078
1325.93920898438	41.8614082336426
1327.07934570313	41.7813987731934
1328.21923828125	41.8231620788574
1329.35864257813	41.7135810852051
1330.49780273438	41.7182502746582
1331.63647460938	41.642505645752
1332.77478027344	41.5971145629883
1333.91271972656	41.5410995483398
1335.05029296875	41.5127449035645
1336.18737792969	41.5598449707031
1337.32421875	41.4641799926758
1338.46057128906	41.4455299377441
1339.5966796875	41.4619064331055
1340.73229980469	41.323486328125
1341.86755371094	41.2756271362305
1343.00231933594	41.4552192687988
1344.13684082031	41.3169898986816
1345.27099609375	41.3324775695801
1346.40466308594	41.3228034973145
1347.53796386719	41.3542022705078
1348.6708984375	41.2517890930176
1349.80346679688	41.2663650512695
1350.93566894531	41.2114105224609
1352.06750488281	41.2572021484375
1353.19885253906	41.242374420166
1354.32995605469	41.3665008544922
1355.46057128906	41.1426010131836
1356.5908203125	41.1458206176758
1357.720703125	41.004638671875
1358.85021972656	40.9419631958008
1359.97924804688	40.9335823059082
1361.10803222656	41.0421371459961
1362.236328125	40.8503303527832
1363.3642578125	40.8338241577148
1364.49182128906	40.7989120483398
1365.61901855469	40.7806739807129
1366.74584960938	40.6972694396973
1367.87231445313	40.6705169677734
1368.99829101563	40.6451263427734
1370.12390136719	40.6682777404785
1371.24914550781	40.4662666320801
1372.3740234375	40.564754486084
1373.49853515625	40.6172676086426
1374.62255859375	40.5513496398926
1375.74633789063	40.5539779663086
1376.86962890625	40.7139625549316
1377.99255371094	40.539680480957
1379.11511230469	40.5324516296387
1380.2373046875	40.5674018859863
1381.35900878906	40.5195922851563
1382.48034667969	40.5407752990723
1383.60144042969	40.4500274658203
1384.72204589844	40.4506301879883
1385.84228515625	40.4426918029785
1386.96203613281	40.4275779724121
1388.08154296875	40.3733901977539
1389.20056152344	40.372486114502
1390.31921386719	40.3085784912109
1391.4375	40.2312469482422
1392.55541992188	40.2167587280273
1393.6728515625	40.1511039733887
1394.7900390625	40.2325630187988
1395.90673828125	40.0736885070801
1397.02307128906	40.0693511962891
1398.13903808594	39.9780044555664
1399.25463867188	40.0048332214355
1400.36975097656	39.9543724060059
1401.48449707031	39.9572830200195
1402.59899902344	39.9551391601563
1403.712890625	39.9759979248047
1404.82653808594	39.8922500610352
1405.93981933594	40.0503196716309
1407.05261230469	39.9426155090332
1408.1650390625	39.9820556640625
1409.27709960938	40.0476417541504
1410.38879394531	40.0580902099609
1411.5	39.9014549255371
1412.61096191406	40.0261878967285
1413.72143554688	39.911075592041
1414.83154296875	40.0278739929199
1415.94116210938	39.8577575683594
1417.05053710938	39.7599868774414
1418.15942382813	39.7841682434082
1419.26794433594	39.7466926574707
1420.37609863281	39.7476806640625
1421.48388671875	39.7559089660645
1422.59118652344	39.558952331543
1423.6982421875	39.6439208984375
1424.80480957031	39.5381278991699
1425.91088867188	39.4846687316895
1427.01672363281	39.5456733703613
1428.1220703125	39.470157623291
1429.22717285156	39.4305763244629
1430.33166503906	39.4975090026855
1431.43591308594	39.4755363464355
1432.53979492188	39.4678535461426
1433.64318847656	39.5102233886719
1434.74621582031	39.4957237243652
1435.84887695313	39.4403648376465
1436.95104980469	39.4933624267578
1438.05297851563	39.5168418884277
1439.15441894531	39.4491767883301
1440.25549316406	39.4134101867676
1441.35620117188	39.3964233398438
1442.45642089844	39.3845405578613
1443.55627441406	39.4149589538574
1444.65576171875	39.3474998474121
1445.7548828125	39.265739440918
1446.853515625	39.2722969055176
1447.95190429688	39.1398162841797
1449.0498046875	39.1361999511719
1450.14721679688	39.0610885620117
1451.24438476563	38.9981155395508
1452.34106445313	38.9159317016602
1453.43737792969	38.9080276489258
1454.53332519531	38.9322814941406
1455.62890625	38.8659820556641
1456.72399902344	38.9292869567871
1457.81872558594	38.8571090698242
1458.9130859375	38.9173202514648
1460.00695800781	38.8879089355469
1461.10046386719	38.8194732666016
1462.19360351563	38.916633605957
1463.28637695313	38.9102210998535
1464.37878417969	38.9085273742676
1465.470703125	38.9692764282227
1466.56225585938	38.8855514526367
1467.65344238281	38.9231719970703
1468.744140625	38.8661613464355
1469.83447265625	38.8242568969727
1470.92443847656	38.7503433227539
1472.01403808594	38.7292709350586
1473.10314941406	38.8098068237305
1474.19189453125	38.7146682739258
1475.2802734375	38.5772552490234
1476.3681640625	38.661190032959
1477.45581054688	38.5192260742188
1478.54296875	38.4653358459473
1479.62963867188	38.4740028381348
1480.71606445313	38.625904083252
1481.80200195313	38.5171585083008
1482.88757324219	38.5455551147461
1483.97265625	38.652904510498
1485.05737304688	38.6411972045898
1486.14172363281	38.6139602661133
1487.22570800781	38.6428375244141
1488.30932617188	38.6792221069336
1489.39245605469	38.753849029541
1490.47509765625	38.8241806030273
1491.55749511719	38.8350410461426
1492.63940429688	38.9079971313477
1493.72094726563	38.7896041870117
1494.80212402344	38.8052368164063
1495.8828125	38.8904914855957
1496.96313476563	38.8407020568848
1498.04309082031	38.8836135864258
1499.12255859375	38.8681640625
1500.20166015625	38.8975105285645
1501.28039550781	38.9205627441406
1502.35864257813	38.7656326293945
1503.4365234375	38.8143501281738
1504.51403808594	38.8970718383789
1505.59118652344	38.8787269592285
1506.66784667969	38.8852767944336
1507.744140625	38.8485870361328
1508.81994628906	38.8946762084961
1509.89538574219	39.0036239624023
1510.97045898438	39.0914764404297
1512.04516601563	39.1374702453613
1513.11938476563	39.160961151123
1514.19323730469	39.2356758117676
1515.26672363281	39.4023818969727
1516.33972167969	39.4932136535645
1517.41235351563	39.6163291931152
1518.48449707031	39.5782623291016
1519.55639648438	39.6931610107422
1520.62768554688	39.6762962341309
1521.69873046875	39.7778167724609
1522.76928710938	39.7499084472656
1523.83947753906	39.9033737182617
1524.90930175781	39.9105567932129
1525.97863769531	39.9345970153809
1527.04760742188	39.9784736633301
1528.11608886719	39.9916458129883
1529.18420410156	39.9499702453613
1530.251953125	40.0010375976563
1531.31921386719	40.110237121582
1532.38610839844	40.2349472045898
1533.45263671875	40.2460861206055
1534.51867675781	40.3935089111328
1535.58435058594	40.5201683044434
1536.64965820313	40.4954872131348
1537.71447753906	40.7039985656738
1538.77893066406	40.7708740234375
1539.84301757813	40.8387832641602
1540.90661621094	41.1396369934082
1541.9697265625	41.291072845459
1543.03259277344	41.3480339050293
1544.09497070313	41.468204498291
1545.15686035156	41.6822166442871
1546.21850585938	41.8653144836426
1547.27966308594	41.9373817443848
1548.34033203125	42.0629692077637
1549.40063476563	42.2679557800293
1550.46057128906	42.3053741455078
1551.52001953125	42.3760528564453
1552.5791015625	42.5530014038086
1553.63781738281	42.6745109558105
1554.69604492188	42.7992630004883
1555.75378417969	42.8464508056641
1556.81127929688	42.8773384094238
1557.86828613281	43.0458564758301
1558.9248046875	43.0371894836426
1559.98095703125	43.2875022888184
1561.03674316406	43.3311157226563
1562.09204101563	43.3899040222168
1563.14697265625	43.6195411682129
1564.20153808594	43.6921806335449
1565.25561523438	43.9331550598145
1566.30932617188	44.1309547424316
1567.36254882813	44.4313621520996
1568.41540527344	44.6447296142578
1569.4677734375	44.7975311279297
1570.51977539063	45.0410118103027
1571.57141113281	45.3370933532715
1572.62255859375	45.5105056762695
1573.67333984375	45.7872619628906
1574.7236328125	46.0537452697754
1575.77355957031	46.1323661804199
1576.82299804688	46.3844604492188
1577.8720703125	46.681640625
1578.92077636719	46.7820587158203
1579.96899414063	46.9143257141113
1581.01684570313	47.2416114807129
1582.06420898438	47.3712425231934
1583.11120605469	47.589168548584
1584.15771484375	47.7181587219238
1585.20385742188	47.9604682922363
1586.24951171875	48.3109741210938
1587.29479980469	48.4684562683105
1588.33972167969	48.6354217529297
1589.38415527344	48.7946701049805
1590.42810058594	49.0563430786133
1591.47180175781	49.4245109558105
1592.51489257813	49.8032646179199
1593.55773925781	50.2002220153809
1594.59997558594	50.3952865600586
1595.64196777344	50.7650909423828
1596.68334960938	51.1689338684082
1597.72448730469	51.4488067626953
1598.76513671875	51.851390838623
1599.80529785156	52.2043838500977
1600.84509277344	52.7391624450684
1601.88452148438	52.9694633483887
1602.92346191406	53.1558990478516
1603.9619140625	53.5842094421387
1605	53.8289337158203
1606.03771972656	54.3463821411133
1607.07495117188	54.714168548584
1608.11169433594	55.0184097290039
1609.14807128906	55.2592811584473
1610.18408203125	55.4642677307129
1611.21960449219	55.7666893005371
1612.25463867188	56.0248069763184
1613.28930664063	56.4775886535645
1614.32360839844	56.4528770446777
1615.357421875	56.8713569641113
1616.39074707031	57.1237525939941
1617.42370605469	57.3937835693359
1618.45629882813	57.7249755859375
1619.48840332031	57.8879241943359
1620.52001953125	58.1474571228027
1621.55126953125	58.3891906738281
1622.58215332031	58.6278228759766
1623.61254882813	58.9258346557617
1624.64245605469	59.1923408508301
1625.67199707031	59.4011077880859
1626.70104980469	59.5952377319336
1627.72973632813	59.8768463134766
1628.75793457031	60.1811866760254
1629.78576660156	60.3183555603027
1630.81311035156	60.5325088500977
1631.84008789063	60.5826263427734
1632.86657714844	60.7139625549316
1633.89270019531	60.8809356689453
1634.91833496094	60.9283828735352
1635.94348144531	61.1060256958008
1636.96826171875	60.9987449645996
1637.99255371094	61.0256881713867
1639.01647949219	61.049430847168
1640.03991699219	60.7204360961914
1641.06298828125	60.862117767334
1642.08557128906	60.6042213439941
1643.10778808594	60.5725326538086
1644.12951660156	60.3316993713379
1645.15075683594	59.955940246582
1646.17163085938	59.9964447021484
1647.19213867188	59.6401405334473
1648.21203613281	59.5493469238281
1649.23156738281	59.2222213745117
1650.25073242188	58.9738311767578
1651.26940917969	58.6833686828613
1652.28759765625	58.3414916992188
1653.30541992188	58.2060050964355
1654.32275390625	57.7912902832031
1655.33972167969	57.4346504211426
1656.35620117188	56.9863510131836
1657.37231445313	56.8239135742188
1658.38793945313	56.5328788757324
1659.40307617188	56.329288482666
1660.41772460938	56.0279121398926
1661.43212890625	55.7079200744629
1662.44592285156	55.3609809875488
1663.45935058594	55.1986923217773
1664.47229003906	54.7604293823242
1665.48486328125	54.4810333251953
1666.49694824219	54.1791534423828
1667.50854492188	53.9548797607422
1668.51977539063	53.5801315307617
1669.53051757813	53.1030349731445
1670.54089355469	52.7063789367676
1671.55078125	52.3680076599121
1672.56018066406	52.0125961303711
1673.56909179688	51.6490898132324
1674.57763671875	51.2059555053711
1675.58581542969	50.7699928283691
1676.59350585938	50.1745948791504
1677.60070800781	49.8199882507324
1678.607421875	49.2661666870117
1679.61376953125	48.6700744628906
1680.61962890625	48.2318801879883
1681.62512207031	47.9394454956055
1682.63012695313	47.4570083618164
1683.63464355469	46.8432846069336
1684.638671875	46.3840980529785
1685.64233398438	45.9416809082031
1686.64562988281	45.5499572753906
1687.64831542969	45.1703453063965
1688.65063476563	44.692626953125
1689.65246582031	44.2030487060547
1690.65393066406	43.7848510742188
1691.65490722656	43.4446182250977
1692.65539550781	43.1140747070313
1693.65551757813	42.5821800231934
1694.65502929688	42.2965507507324
1695.654296875	41.7615661621094
1696.65295410156	41.6165657043457
1697.65124511719	41.2236061096191
1698.64904785156	40.8466567993164
1699.646484375	40.6341438293457
1700.64331054688	40.211181640625
1701.63977050781	39.8438148498535
1702.63586425781	39.464183807373
1703.63134765625	39.1498413085938
1704.62646484375	38.6703491210938
1705.62121582031	38.4552459716797
1706.61535644531	38.0006408691406
1707.60913085938	37.6813888549805
1708.60241699219	37.2537231445313
1709.59521484375	37.0009346008301
1710.58764648438	36.5256538391113
1711.57958984375	36.3470153808594
1712.57104492188	35.8551330566406
1713.56213378906	35.5205612182617
1714.552734375	35.1646575927734
1715.54284667969	34.7725791931152
1716.53247070313	34.3667411804199
1717.52160644531	34.1387977600098
1718.51037597656	33.7526016235352
1719.49865722656	33.4321327209473
1720.48657226563	33.1300659179688
1721.47387695313	32.7829437255859
1722.46081542969	32.4923362731934
1723.447265625	32.1556243896484
1724.43334960938	32.0272521972656
1725.41882324219	31.7884674072266
1726.40393066406	31.5402870178223
1727.38854980469	31.2129573822021
1728.37268066406	30.9015693664551
1729.3564453125	30.7994194030762
1730.33972167969	30.5615291595459
1731.32250976563	30.3262157440186
1732.30480957031	30.111665725708
1733.28674316406	29.9106636047363
1734.26806640625	29.7879257202148
1735.2490234375	29.6037120819092
1736.2294921875	29.4940910339355
1737.20959472656	29.226354598999
1738.18908691406	29.1006679534912
1739.16821289063	28.9476013183594
1740.14685058594	28.689281463623
1741.125	28.5544872283936
1742.10266113281	28.404712677002
1743.07995605469	28.1904296875
1744.05676269531	28.1240367889404
1745.03308105469	27.8310222625732
1746.00891113281	27.7388019561768
1746.98425292969	27.4907741546631
1747.95910644531	27.3866119384766
1748.93359375	27.1498012542725
1749.90759277344	26.985523223877
1750.88110351563	26.8066387176514
1751.85412597656	26.6108512878418
1752.82678222656	26.3879623413086
1753.798828125	26.2848663330078
1754.7705078125	26.0896434783936
1755.74169921875	25.8317432403564
1756.71240234375	25.6837406158447
1757.6826171875	25.5040454864502
1758.65246582031	25.4020767211914
1759.62170410156	25.2349319458008
1760.59057617188	25.0137844085693
1761.55895996094	24.8966426849365
1762.52673339844	24.7994441986084
1763.49426269531	24.6247024536133
1764.46118164063	24.5753288269043
1765.42761230469	24.4861259460449
1766.39367675781	24.3086853027344
1767.35913085938	24.2371082305908
1768.32421875	24.1316947937012
1769.28881835938	24.03271484375
1770.2529296875	23.9090557098389
1771.21655273438	23.8515243530273
1772.17980957031	23.7854061126709
1773.14245605469	23.6451015472412
1774.10461425781	23.6631164550781
1775.06640625	23.6451950073242
1776.02770996094	23.4746608734131
1776.98852539063	23.3623847961426
1777.94873046875	23.3602848052979
1778.90856933594	23.2123641967773
1779.86804199219	23.1194133758545
1780.82690429688	22.9472846984863
1781.78527832031	22.8215599060059
1782.7431640625	22.7523231506348
1783.70068359375	22.6252365112305
1784.65771484375	22.5215625762939
1785.61413574219	22.4134273529053
1786.57019042969	22.2071113586426
1787.52575683594	22.2421016693115
1788.48083496094	22.0668983459473
1789.43530273438	21.9831085205078
1790.38940429688	21.8367233276367
1791.34301757813	21.7341499328613
1792.29626464844	21.5813274383545
1793.24890136719	21.5494403839111
1794.20104980469	21.4530258178711
1795.15270996094	21.3542518615723
1796.10400390625	21.2640514373779
1797.0546875	21.2019901275635
1798.0048828125	21.1035041809082
1798.95471191406	20.9452133178711
1799.90393066406	20.9059715270996
1800.85278320313	20.8502979278564
1801.80102539063	20.8897914886475
1802.74890136719	20.7803707122803
1803.6962890625	20.7941741943359
1804.64306640625	20.7369575500488
1805.58947753906	20.6780242919922
1806.53540039063	20.6983661651611
1807.48071289063	20.6010055541992
1808.42565917969	20.6036243438721
1809.3701171875	20.5665645599365
1810.31396484375	20.5326595306396
1811.25744628906	20.4788932800293
1812.20043945313	20.4284706115723
1813.14294433594	20.3190765380859
1814.08483886719	20.3480815887451
1815.0263671875	20.2210597991943
1815.96740722656	20.1635608673096
1816.90783691406	20.0971431732178
1817.84790039063	20.1356639862061
1818.78747558594	20.008882522583
1819.72644042969	19.9838943481445
1820.6650390625	19.8953437805176
1821.60314941406	19.8919277191162
1822.54064941406	19.7761917114258
1823.47778320313	19.6839237213135
1824.41430664063	19.6081504821777
1825.35034179688	19.4835548400879
1826.28601074219	19.4772777557373
1827.22106933594	19.4022521972656
1828.15563964844	19.3218688964844
1829.08984375	19.26247215271
1830.0234375	19.1554679870605
1830.95654296875	19.1882171630859
1831.88916015625	19.0694484710693
1832.8212890625	19.0520286560059
1833.7529296875	19.0286426544189
1834.68408203125	18.9797286987305
1835.61474609375	18.9452610015869
1836.54479980469	18.9122676849365
1837.47448730469	18.8162364959717
1838.40356445313	18.8886165618896
1839.33227539063	18.8577251434326
1840.26037597656	18.8257541656494
1841.18811035156	18.8363990783691
1842.115234375	18.8705101013184
1843.04187011719	18.8959064483643
1843.96801757813	18.7794418334961
1844.89367675781	18.9019355773926
1845.81872558594	18.7634258270264
1846.74340820313	18.8099822998047
1847.66760253906	18.7260570526123
1848.59118652344	18.7608852386475
1849.51428222656	18.761754989624
1850.43701171875	18.7207317352295
1851.35913085938	18.5825977325439
1852.28076171875	18.5894241333008
1853.20190429688	18.5187911987305
1854.12243652344	18.4909400939941
1855.04260253906	18.4724922180176
1855.96215820313	18.404354095459
1856.88122558594	18.3376750946045
1857.79992675781	18.2503871917725
1858.71801757813	18.2172927856445
1859.63549804688	18.1586647033691
1860.55261230469	18.1242427825928
1861.46923828125	18.0129909515381
1862.38525390625	18.04225730896
1863.30078125	17.9227638244629
1864.2158203125	17.9095096588135
1865.13037109375	17.8694000244141
1866.04443359375	17.9425144195557
1866.95788574219	17.9094905853271
1867.87084960938	17.8818321228027
1868.78332519531	17.8515758514404
1869.6953125	17.8800411224365
1870.60681152344	17.9102516174316
1871.51782226563	17.8771896362305
1872.42822265625	17.8914947509766
1873.33813476563	17.9217472076416
1874.24755859375	17.9334926605225
1875.15649414063	17.9482727050781
1876.06481933594	17.9693164825439
1876.97277832031	17.9554405212402
1877.88012695313	17.9939785003662
1878.78698730469	17.8668155670166
1879.69323730469	17.8956470489502
1880.59912109375	17.9199695587158
1881.50439453125	17.8224849700928
1882.4091796875	17.786735534668
1883.3134765625	17.7501068115234
1884.21716308594	17.7528133392334
1885.12048339844	17.6324615478516
1886.02319335938	17.6199970245361
1886.92541503906	17.5780944824219
1887.82702636719	17.5913715362549
1888.72814941406	17.5472793579102
1889.62878417969	17.4841022491455
1890.52893066406	17.4061546325684
1891.42858886719	17.4374027252197
1892.32763671875	17.3531150817871
1893.22619628906	17.3010921478271
1894.12426757813	17.2490425109863
1895.02172851563	17.2299480438232
1895.91870117188	17.1455059051514
1896.81518554688	17.2254047393799
1897.71118164063	17.1713218688965
1898.60656738281	17.005090713501
1899.50146484375	17.1419830322266
1900.39587402344	17.0606594085693
1901.28967285156	16.9888591766357
1902.18298339844	16.9973011016846
1903.07580566406	17.0233821868896
1903.96801757813	17.0640716552734
1904.85986328125	17.0259475708008
1905.7509765625	17.0740852355957
1906.64172363281	17.075611114502
1907.53186035156	17.0808506011963
1908.42150878906	17.1020221710205
1909.31066894531	17.1410942077637
1910.19921875	17.1055679321289
1911.08728027344	17.1684646606445
1911.97473144531	17.2381763458252
1912.86181640625	17.2620658874512
1913.74816894531	17.2221851348877
1914.63415527344	17.1728782653809
1915.51953125	17.2155914306641
1916.40441894531	17.1496391296387
1917.28869628906	17.1350612640381
1918.17260742188	17.1329498291016
1919.05578613281	17.0684509277344
1919.93859863281	17.0582237243652
1920.82080078125	17.0374794006348
1921.70239257813	16.995246887207
1922.58349609375	17.0511932373047
1923.46411132813	16.9330825805664
1924.34423828125	16.8916683197021
1925.22375488281	16.8596630096436
1926.10278320313	16.8427886962891
1926.98120117188	16.7751884460449
1927.85913085938	16.7321434020996
1928.73645019531	16.5779151916504
1929.61328125	16.5917015075684
1930.48962402344	16.5989093780518
1931.36535644531	16.5403709411621
1932.24060058594	16.4743194580078
1933.11535644531	16.559627532959
1933.98950195313	16.4832000732422
1934.86303710938	16.5718746185303
1935.73608398438	16.5174388885498
1936.60864257813	16.4867649078369
1937.48059082031	16.4717216491699
1938.35205078125	16.4886474609375
1939.22302246094	16.4638957977295
1940.09338378906	16.5309181213379
1940.96313476563	16.5057353973389
1941.83239746094	16.526683807373
1942.701171875	16.621410369873
1943.5693359375	16.6289367675781
1944.43701171875	16.6530494689941
1945.30407714844	16.6844787597656
1946.17065429688	16.6400699615479
1947.03662109375	16.7677574157715
1947.90209960938	16.7315444946289
1948.76696777344	16.7329483032227
1949.63134765625	16.7328052520752
1950.4951171875	16.7171592712402
1951.3583984375	16.7136917114258
1952.22106933594	16.7142181396484
1953.08325195313	16.7910251617432
1953.94482421875	16.707067489624
1954.80590820313	16.5984306335449
1955.66650390625	16.6513175964355
1956.5263671875	16.6891441345215
1957.38586425781	16.6734657287598
1958.24462890625	16.6171188354492
1959.10302734375	16.5505142211914
1959.96069335938	16.5510139465332
1960.81799316406	16.4629955291748
1961.67456054688	16.4977378845215
1962.53063964844	16.3735904693604
1963.38623046875	16.3520011901855
1964.2412109375	16.3682708740234
1965.09558105469	16.3226089477539
1965.94946289063	16.3355350494385
1966.80285644531	16.2485942840576
1967.65563964844	16.2336311340332
1968.5078125	16.2532405853271
1969.35949707031	16.2360458374023
1970.21057128906	16.2282218933105
1971.06103515625	16.2094440460205
1971.91101074219	16.2290935516357
1972.76049804688	16.2686424255371
1973.60925292969	16.2538967132568
1974.45764160156	16.3263702392578
1975.30529785156	16.3335571289063
1976.15246582031	16.4689998626709
1976.99914550781	16.4171504974365
1977.84521484375	16.4566421508789
1978.69067382813	16.5631484985352
1979.53552246094	16.5720195770264
1980.3798828125	16.620584487915
1981.22375488281	16.6528129577637
1982.06701660156	16.6514148712158
1982.90966796875	16.6713371276855
1983.75170898438	16.6686058044434
1984.59326171875	16.6279201507568
1985.43420410156	16.6348323822021
1986.27465820313	16.6936683654785
1987.11450195313	16.596529006958
1987.95373535156	16.644380569458
1988.79248046875	16.5973300933838
1989.63061523438	16.6332912445068
1990.46813964844	16.5317306518555
1991.30517578125	16.5958480834961
1992.1416015625	16.5719299316406
1992.9775390625	16.5008964538574
1993.81274414063	16.3849582672119
1994.6474609375	16.3444843292236
1995.48168945313	16.2895469665527
1996.31518554688	16.2903175354004
1997.14819335938	16.2933464050293
1997.98071289063	16.3130931854248
1998.8125	16.2752513885498
1999.64379882813	16.2043895721436
2000.47448730469	16.2349853515625
2001.3046875	16.2441177368164
2002.13427734375	16.2016773223877
2002.96325683594	16.2461242675781
2003.79162597656	16.2050170898438
2004.61950683594	16.356164932251
2005.44677734375	16.3393211364746
2006.2734375	16.3779926300049
2007.09948730469	16.4708766937256
2007.92504882813	16.4515647888184
2008.75	16.4950866699219
2009.57434082031	16.5651969909668
2010.39819335938	16.5926761627197
2011.22131347656	16.670373916626
2012.0439453125	16.6140727996826
2012.86608886719	16.6006946563721
2013.6875	16.6089096069336
2014.50842285156	16.6794567108154
2015.32873535156	16.7641544342041
2016.1484375	16.6590957641602
2016.96752929688	16.6939945220947
2017.7861328125	16.769458770752
2018.60412597656	16.7996406555176
2019.42150878906	16.7999897003174
2020.23828125	16.8634986877441
2021.05444335938	16.7849464416504
2021.8701171875	16.7067966461182
2022.68518066406	16.6418342590332
2023.49963378906	16.7476329803467
2024.3134765625	16.6737289428711
2025.12683105469	16.6633052825928
2025.939453125	16.614013671875
2026.75158691406	16.5967063903809
2027.56311035156	16.5345497131348
2028.3740234375	16.5661773681641
2029.18432617188	16.533727645874
2029.994140625	16.6088924407959
2030.80322265625	16.557653427124
2031.61181640625	16.3771190643311
2032.41979980469	16.4417705535889
2033.22717285156	16.461519241333
2034.03393554688	16.3842372894287
2034.84008789063	16.4301414489746
2035.64575195313	16.3073329925537
2036.45080566406	16.3183441162109
2037.25512695313	16.2039127349854
2038.05895996094	16.2135124206543
2038.86218261719	16.1890926361084
2039.66479492188	16.2205543518066
2040.466796875	16.1606903076172
2041.26831054688	16.1656894683838
2042.06909179688	16.2068519592285
2042.86938476563	16.2263927459717
2043.6689453125	16.2413387298584
2044.46801757813	16.2210273742676
2045.26647949219	16.2980213165283
2046.06433105469	16.2767963409424
2046.86145019531	16.2915630340576
2047.65808105469	16.2712516784668
2048.4541015625	16.3178958892822
2049.24951171875	16.2968845367432
2050.04443359375	16.3761692047119
2050.83862304688	16.3951644897461
2051.63232421875	16.3764781951904
2052.42529296875	16.4690723419189
2053.2177734375	16.4135990142822
2054.00952148438	16.3305339813232
2054.80078125	16.4628295898438
2055.59130859375	16.5219993591309
2056.38134765625	16.491735458374
2057.17065429688	16.5488719940186
2057.95947265625	16.5290412902832
2058.74755859375	16.5180130004883
2059.53515625	16.4338512420654
2060.32202148438	16.4638900756836
2061.1083984375	16.3615264892578
2061.89428710938	16.3741321563721
2062.67919921875	16.2618942260742
2063.4638671875	16.3640174865723
2064.24780273438	16.2575149536133
2065.03100585938	16.252420425415
2065.81372070313	16.1215801239014
2066.595703125	16.1213207244873
2067.37719726563	16.1606750488281
2068.15795898438	15.9956283569336
2068.93823242188	15.9946212768555
2069.7177734375	15.9175701141357
2070.49682617188	15.8932046890259
2071.27514648438	15.7999486923218
2072.05297851563	15.7636079788208
2072.830078125	15.7235078811646
2073.60668945313	15.6770677566528
2074.38256835938	15.6939496994019
2075.15795898438	15.566535949707
2075.9326171875	15.5815258026123
2076.70654296875	15.5302810668945
2077.47998046875	15.5522928237915
2078.25268554688	15.4684448242188
2079.02490234375	15.5026330947876
2079.79663085938	15.5563106536865
2080.5673828125	15.4962882995605
2081.337890625	15.5054321289063
2082.107421875	15.5063629150391
2082.87670898438	15.5030755996704
2083.64501953125	15.5065975189209
2084.41284179688	15.511058807373
2085.18017578125	15.4828548431396
2085.94677734375	15.5555038452148
2086.71264648438	15.5588188171387
2087.47802734375	15.5223655700684
2088.24267578125	15.5769853591919
2089.0068359375	15.5781946182251
2089.77026367188	15.605318069458
2090.53295898438	15.585563659668
2091.29516601563	15.5556545257568
2092.056640625	15.5667676925659
2092.81762695313	15.5467433929443
2093.57788085938	15.4221439361572
2094.33764648438	15.4629650115967
2095.0966796875	15.4022541046143
2095.85498046875	15.3407869338989
2096.61279296875	15.3752431869507
2097.36987304688	15.2382860183716
2098.12646484375	15.108078956604
2098.88232421875	15.1592960357666
2099.63745117188	15.1175060272217
2100.39208984375	14.9996576309204
2101.14624023438	14.9080228805542
2101.8994140625	14.8634872436523
2102.65209960938	14.7783632278442
2103.404296875	14.7166633605957
2104.15551757813	14.6565732955933
2104.90649414063	14.6292018890381
2105.65649414063	14.4723844528198
2106.40600585938	14.4363660812378
2107.15502929688	14.4350233078003
2107.90307617188	14.3720951080322
2108.65063476563	14.2715454101563
2109.39770507813	14.2934522628784
2110.14404296875	14.3072814941406
2110.8896484375	14.3218421936035
2111.63452148438	14.2232637405396
2112.37890625	14.2132549285889
2113.12280273438	14.2440023422241
2113.86572265625	14.3134078979492
2114.60815429688	14.251654624939
2115.35009765625	14.3371095657349
2116.09106445313	14.4116487503052
2116.83154296875	14.4153022766113
2117.57153320313	14.3745183944702
2118.31079101563	14.4345769882202
2119.04931640625	14.3748769760132
2119.787109375	14.2969493865967
2120.5244140625	14.3240203857422
2121.26098632813	14.3092126846313
2121.9970703125	14.229736328125
2122.732421875	14.1959562301636
2123.46704101563	14.1882762908936
2124.20092773438	14.1098527908325
2124.93432617188	14.0738315582275
2125.6669921875	14.0166625976563
2126.39916992188	14.0096158981323
2127.13037109375	13.9406099319458
2127.86108398438	13.8840465545654
2128.59130859375	13.8860750198364
2129.32080078125	13.7693357467651
2130.04956054688	13.7022914886475
2130.77758789063	13.6558885574341
2131.50512695313	13.5473432540894
2132.23193359375	13.5384092330933
2132.9580078125	13.5147752761841
2133.68334960938	13.3870124816895
2134.408203125	13.3396739959717
2135.13232421875	13.2807159423828
2135.85595703125	13.2282295227051
2136.57885742188	13.2027359008789
2137.30102539063	13.1139535903931
2138.0224609375	13.0603733062744
2138.74340820313	13.038649559021
2139.46337890625	12.9854803085327
2140.18310546875	12.9194555282593
2140.90185546875	12.8555488586426
2141.6201171875	12.8455686569214
2142.33764648438	12.7806177139282
2143.05444335938	12.7957897186279
2143.77075195313	12.7600870132446
2144.48608398438	12.7578105926514
2145.201171875	12.7957811355591
2145.91528320313	12.7328672409058
2146.62890625	12.8043527603149
2147.34155273438	12.6724367141724
2148.05395507813	12.68177318573
2148.76538085938	12.7586650848389
2149.47631835938	12.7133541107178
2150.18627929688	12.7205305099487
2150.89599609375	12.7058162689209
2151.60473632813	12.7020406723022
2152.31298828125	12.6885223388672
2153.02026367188	12.6538047790527
2153.72729492188	12.6322193145752
2154.43334960938	12.6220674514771
2155.138671875	12.5414371490479
2155.84350585938	12.5822267532349
2156.54760742188	12.6157236099243
2157.25122070313	12.5633125305176
2157.95385742188	12.4788722991943
2158.65600585938	12.4823112487793
2159.357421875	12.4376068115234
2160.05810546875	12.3813762664795
2160.75805664063	12.3686389923096
2161.45751953125	12.3656768798828
2162.15600585938	12.2922086715698
2162.85400390625	12.3029270172119
2163.55151367188	12.1850337982178
2164.248046875	12.1302766799927
2164.94409179688	12.1301536560059
2165.63916015625	12.0463905334473
2166.33374023438	11.9939651489258
2167.02783203125	11.9655561447144
2167.72094726563	11.8921813964844
2168.41357421875	11.8226823806763
2169.10522460938	11.7695894241333
2169.79638671875	11.6739225387573
2170.48706054688	11.6433572769165
2171.1767578125	11.5670013427734
2171.86572265625	11.4991989135742
2172.55419921875	11.4488258361816
2173.24194335938	11.33460521698
2173.92895507813	11.2247323989868
2174.615234375	11.2111682891846
2175.30078125	11.1300144195557
2175.98583984375	11.1102304458618
2176.67016601563	11.0854949951172
2177.35375976563	11.0567903518677
2178.03662109375	10.9914979934692
2178.71875	10.9951009750366
2179.40014648438	10.9809103012085
2180.08081054688	10.9476585388184
2180.76098632813	10.987868309021
2181.4404296875	10.9471635818481
2182.119140625	10.9923534393311
2182.79711914063	10.9171876907349
2183.47436523438	10.994366645813
2184.15087890625	10.9335165023804
2184.82690429688	10.9723205566406
2185.501953125	11.0195846557617
2186.17651367188	10.934344291687
2186.85034179688	10.9923095703125
2187.5234375	10.9372930526733
2188.19580078125	10.9224920272827
2188.86743164063	10.8917636871338
2189.53833007813	10.8848876953125
2190.20874023438	10.8593454360962
2190.87817382813	10.7625932693481
2191.54711914063	10.7369794845581
2192.21533203125	10.7576742172241
2192.8828125	10.6597661972046
2193.54956054688	10.6213636398315
2194.21557617188	10.5712060928345
2194.880859375	10.4738502502441
2195.54541015625	10.4919815063477
2196.20947265625	10.395263671875
2196.87255859375	10.3546733856201
2197.53515625	10.2730693817139
2198.19677734375	10.1903972625732
2198.85791015625	10.1191635131836
2199.51831054688	10.0793895721436
2200.17797851563	10.0030479431152
2200.8369140625	9.90085220336914
2201.4951171875	9.81610679626465
2202.15258789063	9.79619312286377
2202.80932617188	9.7005558013916
2203.46533203125	9.66277599334717
2204.12060546875	9.59083938598633
2204.775390625	9.59138488769531
2205.42919921875	9.55576515197754
2206.08251953125	9.57161140441895
2206.73486328125	9.54902076721191
2207.38671875	9.51887226104736
2208.03759765625	9.46606540679932
2208.68798828125	9.48919200897217
2209.33764648438	9.48867511749268
2209.98657226563	9.44006824493408
2210.63452148438	9.49872016906738
2211.28198242188	9.44831085205078
2211.9287109375	9.41701793670654
2212.57470703125	9.46362209320068
2213.21997070313	9.46636390686035
2213.86450195313	9.45598220825195
2214.50830078125	9.44003582000732
2215.1513671875	9.47737312316895
2215.79370117188	9.39016532897949
2216.43530273438	9.39236927032471
2217.076171875	9.34425354003906
2217.71630859375	9.24600601196289
2218.35571289063	9.27017116546631
2218.99462890625	9.22548580169678
2219.63256835938	9.14226818084717
2220.26977539063	9.14791584014893
2220.90625	9.06890678405762
2221.5419921875	9.02026271820068
2222.17700195313	9.01115036010742
2222.81127929688	8.93934726715088
2223.44482421875	8.91775321960449
2224.07763671875	8.80368995666504
2224.70971679688	8.72282314300537
2225.34106445313	8.70009517669678
2225.9716796875	8.64886951446533
2226.6015625	8.58487987518311
2227.23071289063	8.58064079284668
2227.85913085938	8.48805809020996
2228.48681640625	8.40660667419434
2229.11376953125	8.3943920135498
2229.73999023438	8.35259819030762
2230.36547851563	8.32249736785889
2230.990234375	8.26176166534424
2231.61401367188	8.25660705566406
2232.2373046875	8.19017696380615
2232.85986328125	8.1479549407959
2233.4814453125	8.08295631408691
2234.1025390625	8.05829048156738
2234.72265625	8.10085105895996
2235.34228515625	8.00633811950684
2235.9609375	8.02229309082031
2236.57885742188	7.95557403564453
2237.1962890625	7.95589828491211
2237.81274414063	7.90498018264771
2238.42846679688	7.94705820083618
2239.04345703125	7.92506694793701
2239.65771484375	7.91588163375854
2240.27124023438	7.95852088928223
2240.88403320313	7.95677804946899
2241.49584960938	7.89699792861938
2242.10717773438	7.87930202484131
2242.71752929688	7.90091180801392
2243.32739257813	7.85388851165771
2243.93627929688	7.87215805053711
2244.54443359375	7.89198064804077
2245.15209960938	7.84437894821167
2245.7587890625	7.81527805328369
2246.36474609375	7.80341243743896
2246.9697265625	7.77581214904785
2247.57421875	7.77809810638428
2248.17797851563	7.75304460525513
2248.78076171875	7.75970315933228
2249.38305664063	7.67834854125977
2249.984375	7.64676094055176
2250.5849609375	7.6476993560791
2251.18481445313	7.57136392593384
2251.78393554688	7.54822826385498
2252.38232421875	7.52868795394897
2252.97973632813	7.46747922897339
2253.57666015625	7.45384311676025
2254.17260742188	7.40549612045288
2254.76782226563	7.40088605880737
2255.3623046875	7.30609512329102
2255.9560546875	7.28718090057373
2256.54907226563	7.21482610702515
2257.14135742188	7.19637632369995
2257.73266601563	7.1356053352356
2258.32348632813	7.13657999038696
2258.91333007813	7.05183792114258
2259.50244140625	7.00080823898315
2260.09057617188	6.95701360702515
2260.67822265625	6.90746068954468
2261.26513671875	6.90807819366455
2261.85107421875	6.89620304107666
2262.43627929688	6.77262115478516
2263.02075195313	6.81225061416626
2263.6044921875	6.77191352844238
2264.18725585938	6.66508007049561
2264.76953125	6.67549896240234
2265.35083007813	6.67705631256104
2265.93139648438	6.61754751205444
2266.51123046875	6.65563154220581
2267.09033203125	6.55897808074951
2267.66845703125	6.55290842056274
2268.24584960938	6.58812856674194
2268.82250976563	6.58441162109375
2269.3984375	6.60292720794678
2269.9736328125	6.5780177116394
2270.5478515625	6.61617088317871
2271.12133789063	6.66456985473633
2271.69409179688	6.63231086730957
2272.26611328125	6.67026519775391
2272.83740234375	6.64243793487549
2273.40771484375	6.61563444137573
2273.97729492188	6.61609745025635
2274.54614257813	6.55959892272949
2275.11401367188	6.52773809432983
2275.68139648438	6.47194576263428
2276.24780273438	6.44081115722656
2276.8134765625	6.43751668930054
2277.37817382813	6.41948843002319
2277.9423828125	6.36513900756836
2278.50561523438	6.38206911087036
2279.06811523438	6.41112422943115
2279.62963867188	6.40938091278076
2280.19067382813	6.3649468421936
2280.75073242188	6.36238956451416
2281.31005859375	6.32554626464844
2281.86840820313	6.36860799789429
2282.42602539063	6.32830476760864
2282.98291015625	6.33179187774658
2283.5390625	6.26106691360474
2284.09448242188	6.22727251052856
2284.64892578125	6.23679780960083
2285.20263671875	6.237868309021
2285.75537109375	6.18841314315796
2286.3076171875	6.13759660720825
2286.85888671875	6.13941860198975
2287.40942382813	6.12269878387451
2287.958984375	6.08980751037598
2288.5078125	6.04284048080444
2289.05590820313	5.98921012878418
2289.60302734375	5.96285200119019
2290.14965820313	5.94416618347168
2290.6953125	5.88220024108887
2291.23999023438	5.84806251525879
2291.78393554688	5.80088472366333
2292.3271484375	5.78156757354736
2292.86962890625	5.77047729492188
2293.4111328125	5.69315671920776
2293.95190429688	5.68441295623779
2294.49194335938	5.62669134140015
2295.03100585938	5.62962579727173
2295.5693359375	5.634690284729
2296.10693359375	5.58247423171997
2296.6435546875	5.55526781082153
2297.17944335938	5.57817220687866
2297.71459960938	5.5661449432373
2298.24877929688	5.53729677200317
2298.7822265625	5.5444598197937
2299.31469726563	5.53640651702881
2299.8466796875	5.54597759246826
2300.37744140625	5.54512882232666
2300.90771484375	5.52556276321411
2301.43701171875	5.46506118774414
2301.96557617188	5.49521160125732
2302.4931640625	5.5063796043396
2303.02001953125	5.51674842834473
2303.54614257813	5.53114414215088
2304.0712890625	5.539381980896
2304.595703125	5.52832508087158
2305.119140625	5.52825260162354
2305.64184570313	5.54641914367676
2306.16381835938	5.50985050201416
2306.68481445313	5.47754764556885
2307.205078125	5.51289844512939
2307.72436523438	5.46606111526489
2308.24291992188	5.47078943252563
2308.7607421875	5.45938539505005
2309.27758789063	5.47110319137573
2309.79370117188	5.48713111877441
2310.30883789063	5.49590110778809
2310.8232421875	5.46536445617676
2311.3369140625	5.42241287231445
2311.849609375	5.40260076522827
2312.361328125	5.41349792480469
2312.87255859375	5.3815279006958
2313.38256835938	5.39916658401489
2313.89208984375	5.37633752822876
2314.40063476563	5.31461715698242
2314.908203125	5.30658674240112
2315.4150390625	5.24046754837036
2315.92114257813	5.24564409255981
2316.42626953125	5.18404293060303
2316.9306640625	5.18243455886841
2317.43408203125	5.13807773590088
2317.93676757813	5.10045051574707
2318.4384765625	5.10476064682007
2318.939453125	5.04975509643555
2319.439453125	5.01855134963989
2319.93872070313	4.97430992126465
2320.43701171875	4.97206211090088
2320.9345703125	4.97605133056641
2321.43139648438	4.86797332763672
2321.92724609375	4.84857797622681
2322.42211914063	4.8628363609314
2322.91625976563	4.85537433624268
2323.40966796875	4.85414981842041
2323.90209960938	4.79692602157593
2324.3935546875	4.80084609985352
2324.88427734375	4.72614479064941
2325.37426757813	4.76813507080078
2325.86303710938	4.75516223907471
2326.35131835938	4.73400831222534
2326.83862304688	4.75533437728882
2327.32495117188	4.75677919387817
2327.810546875	4.75658798217773
2328.29541015625	4.78775882720947
2328.77905273438	4.74992227554321
2329.26220703125	4.81304121017456
2329.74438476563	4.80357837677002
2330.2255859375	4.7782621383667
2330.7060546875	4.77014207839966
2331.185546875	4.75900506973267
2331.6640625	4.77629327774048
2332.14184570313	4.79359292984009
2332.61889648438	4.79776954650879
2333.09497070313	4.76499366760254
2333.57006835938	4.76313400268555
2334.04443359375	4.77058219909668
2334.51782226563	4.74926280975342
2334.99047851563	4.72518730163574
2335.46215820313	4.70931673049927
2335.93310546875	4.6895923614502
2336.40307617188	4.69372272491455
2336.8720703125	4.69895172119141
2337.34033203125	4.64020395278931
2337.8076171875	4.62234115600586
2338.27416992188	4.63056755065918
2338.73974609375	4.60498571395874
2339.20458984375	4.5837836265564
2339.66845703125	4.55046272277832
2340.13134765625	4.52069139480591
2340.59350585938	4.49034595489502
2341.0546875	4.45612287521362
2341.51489257813	4.43537187576294
2341.97436523438	4.40550851821899
2342.43286132813	4.38085985183716
2342.890625	4.36832571029663
2343.34741210938	4.34943389892578
2343.80322265625	4.32639074325562
2344.25830078125	4.28262567520142
2344.71240234375	4.26174354553223
2345.16577148438	4.30327463150024
2345.61791992188	4.29923820495605
2346.06958007813	4.35794162750244
2346.52001953125	4.42580986022949
2346.9697265625	4.47878456115723
2347.41845703125	4.54203176498413
2347.86645507813	4.62220621109009
2348.3134765625	4.6744647026062
2348.75952148438	4.79323387145996
2349.20483398438	4.90044593811035
2349.64916992188	4.98222589492798
2350.09252929688	5.07847833633423
2350.53515625	5.12209510803223
2350.97680664063	5.17711544036865
2351.41748046875	5.22245407104492
2351.857421875	5.23200559616089
2352.29638671875	5.27738857269287
2352.734375	5.24361562728882
2353.17138671875	5.2442798614502
2353.60766601563	5.24216079711914
2354.04296875	5.1638355255127
2354.4775390625	5.06430816650391
2354.91088867188	5.03540182113647
2355.34350585938	4.96387577056885
2355.775390625	4.85888051986694
2356.2060546875	4.76634883880615
2356.63598632813	4.66093158721924
2357.06494140625	4.56687211990356
2357.4931640625	4.43398475646973
2357.92041015625	4.34703302383423
2358.3466796875	4.2921142578125
2358.77197265625	4.19667720794678
2359.1962890625	4.16009664535522
2359.61987304688	4.01734113693237
2360.04248046875	3.98933291435242
2360.46411132813	3.93307113647461
2360.88500976563	3.88096499443054
2361.30493164063	3.84952020645142
2361.72387695313	3.82924318313599
