# Supplementary material for: Optics miniaturization strategy for demanding Raman spectroscopy applications
Source: Nat Commun. 2024 Apr 8;15:3049. doi: 10.1038/s41467-024-47044-7 (PMC11001912; doi:10.1038/s41467-024-47044-7)
Supplement: Supplementary file 6 — Source Data [file 41467_2024_47044_MOESM6_ESM.zip › Source Data/NCOMMS-23-34016B s3/S3 pHCA, Glucose, Salts/calibraiton/Salts standards 24.08.17/N_10g_L_1.csv]

347.42919921875	78.4667892456055
348.892913818359	78.5744781494141
350.356079101563	78.9937286376953
351.818634033203	79.1138763427734
353.280670166016	79.5812683105469
354.742095947266	79.7873229980469
356.202972412109	80.1644973754883
357.663299560547	80.6846008300781
359.123046875	80.6418685913086
360.582244873047	81.017707824707
362.040863037109	81.1651916503906
363.498931884766	81.4719848632813
364.956451416016	81.5834884643555
366.413391113281	81.9296417236328
367.869750976563	82.2162017822266
369.325592041016	82.3046035766602
370.780853271484	82.1248397827148
372.235565185547	82.5557479858398
373.689727783203	82.6374969482422
375.143310546875	82.6084289550781
376.596343994141	82.9498519897461
378.048828125	83.1086196899414
379.500762939453	83.0501098632813
380.9521484375	83.4130630493164
382.402954101563	83.4208679199219
383.853240966797	83.6536712646484
385.302947998047	83.7326354980469
386.752136230469	83.8624877929688
388.200744628906	84.1630630493164
389.648803710938	84.3129425048828
391.096343994141	84.2948226928711
392.543304443359	84.3778381347656
393.989715576172	84.6905899047852
395.435607910156	84.9907913208008
396.880920410156	85.1199645996094
398.325714111328	85.0617141723633
399.769927978516	85.2790908813477
401.213623046875	85.5608825683594
402.656768798828	85.7162704467773
404.099395751953	85.7766418457031
405.541442871094	85.9654846191406
406.982971191406	86.0828857421875
408.423950195313	86.0778427124023
409.864379882813	86.275993347168
411.304290771484	86.4023284912109
412.743621826172	86.4817504882813
414.182434082031	86.5537872314453
415.620727539063	86.5723114013672
417.058471679688	86.4535446166992
418.495666503906	86.5713119506836
419.932342529297	86.5580062866211
421.368469238281	86.3648452758789
422.804077148438	86.6160202026367
424.239135742188	86.3111343383789
425.673645019531	86.255729675293
427.107635498047	86.312141418457
428.541107177734	86.2886505126953
429.974029541016	86.2191390991211
431.406433105469	86.0812606811523
432.838287353516	86.0164794921875
434.269622802734	85.6746673583984
435.700408935547	85.8225021362305
437.130706787109	85.648063659668
438.560455322266	85.4965972900391
439.989654541016	85.3072967529297
441.418334960938	85.3637237548828
442.846496582031	85.0844192504883
444.274139404297	85.0702056884766
445.701263427734	84.890998840332
447.127838134766	84.671272277832
448.553894042969	84.6922836303711
449.979431152344	84.668083190918
451.404449462891	84.5292358398438
452.828918457031	84.332389831543
454.252899169922	84.2630920410156
455.676330566406	84.2009811401367
457.099273681641	84.2081680297852
458.521667480469	83.9541015625
459.943542480469	84.1802978515625
461.364929199219	83.9501495361328
462.785766601563	83.9452056884766
464.206085205078	84.0236663818359
465.625885009766	83.8111114501953
467.045196533203	83.9700241088867
468.463958740234	83.8137512207031
469.882202148438	84.0048828125
471.299957275391	84.0149612426758
472.717193603516	84.0126495361328
474.133911132813	83.9559173583984
475.550109863281	83.9699096679688
476.965789794922	83.9415130615234
478.380950927734	84.3083190917969
479.795623779297	84.0850601196289
481.209777832031	84.1343765258789
482.623413085938	84.3698120117188
484.036529541016	84.5463409423828
485.449157714844	84.4024047851563
486.861267089844	84.567512512207
488.272857666016	84.4652633666992
489.683959960938	84.6503219604492
491.094543457031	84.6104507446289
492.504608154297	84.7339477539063
493.914184570313	84.709587097168
495.3232421875	84.6879577636719
496.731811523438	84.6291885375977
498.139862060547	84.7333602905273
499.547393798828	84.6142730712891
500.954467773438	84.3573226928711
502.360992431641	84.4249954223633
503.767028808594	84.3228454589844
505.172576904297	84.265983581543
506.577606201172	84.2917404174805
507.982147216797	84.2856063842773
509.386169433594	83.9536895751953
510.789703369141	84.0249404907227
512.192749023438	83.8622970581055
513.595275878906	83.8324890136719
514.997314453125	83.6044082641602
516.398803710938	83.7901458740234
517.799865722656	83.4813690185547
519.200378417969	83.5038375854492
520.600463867188	83.5002517700195
522	83.3227920532227
523.399047851563	83.3951797485352
524.797607421875	83.1314544677734
526.195678710938	83.0391311645508
527.59326171875	83.0103607177734
528.990295410156	82.8227005004883
530.386901855469	82.5721206665039
531.782958984375	82.6929016113281
533.178588867188	82.4563217163086
534.573669433594	82.3566665649414
535.968322753906	82.2576217651367
537.362426757813	81.932975769043
538.756042480469	81.9334259033203
540.149230957031	81.4869232177734
541.541870117188	81.3552551269531
542.934020996094	81.3735504150391
544.32568359375	80.9359359741211
545.716918945313	80.7575149536133
547.107604980469	80.3549957275391
548.497802734375	80.2829513549805
549.887573242188	80.0230865478516
551.276794433594	79.7775650024414
552.66552734375	79.6857833862305
554.053833007813	79.5786056518555
555.441650390625	79.240478515625
556.828918457031	79.0254287719727
558.215759277344	78.7786102294922
559.602111816406	78.7175064086914
560.987976074219	78.5999298095703
562.373352050781	78.3791046142578
563.758239746094	78.2970657348633
565.142639160156	78.1715240478516
566.526611328125	78.0155563354492
567.910034179688	77.912239074707
569.293029785156	77.7282409667969
570.675537109375	77.6292266845703
572.057556152344	77.6456298828125
573.439086914063	77.6096801757813
574.820129394531	77.441032409668
576.200744628906	77.4777374267578
577.580871582031	77.2816314697266
578.96044921875	77.5671539306641
580.339660644531	77.2524948120117
581.718322753906	77.4259567260742
583.096557617188	77.127555847168
584.474243164063	77.1838150024414
585.851501464844	77.1624984741211
587.228332519531	77.2035751342773
588.604614257813	77.0298690795898
589.98046875	76.9114303588867
591.355834960938	76.991828918457
592.730712890625	76.8613357543945
594.105163574219	77.0183181762695
595.479125976563	76.7512741088867
596.852600097656	76.8022918701172
598.225646972656	76.771354675293
599.598205566406	76.7216186523438
600.970275878906	76.5680160522461
602.341857910156	76.4660263061523
603.713012695313	76.4567260742188
605.083679199219	76.4238052368164
606.453918457031	76.3745803833008
607.823608398438	76.1151962280273
609.192932128906	76.1667785644531
610.561706542969	75.9307632446289
611.930053710938	75.9296875
613.297912597656	75.7235488891602
614.665344238281	75.7919235229492
616.032287597656	75.4916839599609
617.398803710938	75.4440155029297
618.764831542969	75.2003707885742
620.13037109375	75.1798706054688
621.495483398438	75.0410232543945
622.860107421875	75.0074996948242
624.224304199219	74.8591156005859
625.588012695313	74.7263259887695
626.951232910156	74.5192337036133
628.314025878906	74.2922210693359
629.676391601563	74.3984603881836
631.038269042969	74.1375198364258
632.399658203125	74.0944061279297
633.760620117188	73.9151611328125
635.12109375	73.8196792602539
636.481140136719	73.5877151489258
637.840759277344	73.4648361206055
639.199890136719	73.4239654541016
640.558532714844	73.2140350341797
641.916748046875	73.1388549804688
643.274536132813	73.0324401855469
644.6318359375	72.9496383666992
645.988647460938	72.7233276367188
647.345031738281	72.5538711547852
648.700988769531	72.603385925293
650.056457519531	72.4006042480469
651.411499023438	72.28515625
652.76611328125	72.2428359985352
654.120239257813	72.0319137573242
655.473876953125	72.0331878662109
656.827087402344	71.8321228027344
658.179870605469	71.8516693115234
659.5322265625	71.7586517333984
660.884094238281	71.7021026611328
662.235473632813	71.7172927856445
663.586486816406	71.4226150512695
664.93701171875	71.3481216430664
666.287048339844	71.3819732666016
667.636657714844	71.3855590820313
668.98583984375	71.2273483276367
670.334594726563	71.2035675048828
671.682861328125	71.0787811279297
673.030700683594	71.1644744873047
674.378051757813	71.0684814453125
675.725036621094	71.0091400146484
677.071533203125	71.0642166137695
678.417541503906	70.9851684570313
679.76318359375	71.1050338745117
681.108337402344	70.9679718017578
682.453002929688	71.0598831176758
683.797302246094	71.0351486206055
685.14111328125	70.9761276245117
686.484497070313	71.0219192504883
687.827453613281	70.9807586669922
689.169921875	70.9355926513672
690.512023925781	71.034294128418
691.853637695313	71.1138458251953
693.194763183594	71.0220031738281
694.535522460938	70.875617980957
695.875793457031	71.025505065918
697.215637207031	71.0916976928711
698.555053710938	70.9737243652344
699.89404296875	71.0746078491211
701.232543945313	71.1823959350586
702.570617675781	71.0367202758789
703.908325195313	71.0030746459961
705.245483398438	71.1834335327148
706.582275390625	71.0822525024414
707.918640136719	71.0727615356445
709.254516601563	71.0948791503906
710.589965820313	71.038932800293
711.924987792969	71.1213531494141
713.259582519531	71.0958633422852
714.59375	71.0866546630859
715.927490234375	71.0462951660156
717.2607421875	71.1312713623047
718.593627929688	71.0276031494141
719.926025390625	70.9157485961914
721.257995605469	71.0231399536133
722.589538574219	71.0511627197266
723.920654296875	70.82421875
725.251342773438	70.9643630981445
726.581604003906	70.7969665527344
727.911437988281	70.8227767944336
729.240783691406	70.7654037475586
730.569763183594	70.8245086669922
731.898254394531	70.7285385131836
733.226379394531	70.6091003417969
734.554016113281	70.5711364746094
735.881225585938	70.4593811035156
737.208068847656	70.5679092407227
738.534423828125	70.4711074829102
739.8603515625	70.4179306030273
741.185852050781	70.1690216064453
742.510925292969	70.3586654663086
743.835571289063	70.1967926025391
745.159790039063	70.1729507446289
746.483581542969	70.0501174926758
747.806945800781	69.8772583007813
749.1298828125	69.8662872314453
750.452453613281	69.7039947509766
751.774536132813	69.7154159545898
753.09619140625	69.519172668457
754.417419433594	69.4809722900391
755.738220214844	69.339599609375
757.05859375	69.2624816894531
758.378540039063	69.3406982421875
759.698059082031	69.2555770874023
761.017211914063	68.9935913085938
762.335876464844	68.9129257202148
763.654113769531	68.7329635620117
764.971984863281	68.7056427001953
766.289367675781	68.6229553222656
767.606384277344	68.4684829711914
768.922973632813	68.3493576049805
770.239074707031	68.3229064941406
771.554809570313	68.1123580932617
772.8701171875	68.1132507324219
774.184997558594	67.9213027954102
775.499450683594	67.9140167236328
776.8134765625	67.8009796142578
778.127136230469	67.6946487426758
779.440307617188	67.5137023925781
780.753112792969	67.6155242919922
782.0654296875	67.3219833374023
783.377380371094	67.4104766845703
784.688903808594	67.1486968994141
786	67.0577850341797
787.310668945313	67.1148452758789
788.620971679688	66.7943572998047
789.930786132813	66.8936157226563
791.240234375	66.7759017944336
792.549255371094	66.6707992553711
793.857788085938	66.6558151245117
795.166015625	66.3665924072266
796.473754882813	66.4037475585938
797.781066894531	66.3313674926758
799.088012695313	66.2555923461914
800.39453125	66.185173034668
801.700622558594	66.2363204956055
803.006286621094	66.1466598510742
804.311584472656	66.0486450195313
805.616394042969	65.9309997558594
806.920837402344	65.9299392700195
808.224853515625	65.8522109985352
809.528503417969	65.7903366088867
810.831665039063	65.798698425293
812.134460449219	65.792366027832
813.436828613281	65.6855392456055
814.73876953125	65.6348037719727
816.040344238281	65.5282211303711
817.341430664063	65.6076202392578
818.642150878906	65.5916595458984
819.942504882813	65.597282409668
821.242370605469	65.4122009277344
822.541870117188	65.52197265625
823.840942382813	65.4700546264648
825.139587402344	65.474983215332
826.437866210938	65.3820877075195
827.735656738281	65.3840103149414
829.033081054688	65.4198837280273
830.330139160156	65.5816116333008
831.626770019531	65.4197769165039
832.922973632813	65.5451278686523
834.21875	65.419189453125
835.514099121094	65.4755401611328
836.80908203125	65.557258605957
838.103637695313	65.507453918457
839.397827148438	65.5670928955078
840.691589355469	65.5785064697266
841.984924316406	65.6054000854492
843.27783203125	65.6158981323242
844.570373535156	65.6065902709961
845.862487792969	65.6523971557617
847.154235839844	65.4483337402344
848.445556640625	65.5667877197266
849.736450195313	65.3499984741211
851.026916503906	65.2902908325195
852.317016601563	65.2311706542969
853.606689453125	65.1478652954102
854.89599609375	64.9934997558594
856.184875488281	64.8698348999023
857.473327636719	64.7029266357422
858.761413574219	64.5461730957031
860.049072265625	64.3606414794922
861.336303710938	64.1556930541992
862.623168945313	63.994441986084
863.909606933594	63.7537384033203
865.195678710938	63.6502456665039
866.481323242188	63.3002319335938
867.766540527344	63.01806640625
869.051391601563	62.7281341552734
870.335815429688	62.5258560180664
871.619873046875	62.082405090332
872.903503417969	61.7022399902344
874.186706542969	61.5633087158203
875.469543457031	61.0437431335449
876.752014160156	60.7589225769043
878.033996582031	60.5198707580566
879.315612792969	60.2962532043457
880.596862792969	59.9362831115723
881.877685546875	59.614616394043
883.158081054688	59.3682250976563
884.438110351563	58.9001312255859
885.7177734375	58.5958862304688
886.996948242188	58.4221458435059
888.275817871094	58.1528167724609
889.55419921875	57.8817863464355
890.832275390625	57.5203170776367
892.10986328125	57.3005867004395
893.387084960938	57.0294380187988
894.663940429688	56.8800315856934
895.940368652344	56.4443740844727
897.216369628906	56.231201171875
898.492004394531	55.935791015625
899.767272949219	55.7125663757324
901.042114257813	55.4836578369141
902.316528320313	55.1888732910156
903.590576171875	55.0497093200684
904.8642578125	54.9029426574707
906.137512207031	54.5469131469727
907.410339355469	54.307258605957
908.682800292969	53.8832626342773
909.954833984375	53.9481620788574
911.226501464844	53.6194458007813
912.497802734375	53.4629020690918
913.768676757813	53.186595916748
915.039123535156	53.1363487243652
916.309204101563	52.8141822814941
917.578918457031	52.7028427124023
918.848205566406	52.3767280578613
920.117126464844	52.1584053039551
921.385620117188	52.1215705871582
922.653747558594	51.9983100891113
923.921447753906	51.5806770324707
925.188781738281	51.6672821044922
926.455688476563	51.4888534545898
927.722229003906	51.4024124145508
928.988342285156	51.250675201416
930.254089355469	51.1006546020508
931.519470214844	50.8823089599609
932.784423828125	50.9280700683594
934.049011230469	50.6947021484375
935.313171386719	50.6822395324707
936.576965332031	50.5408821105957
937.84033203125	50.4469413757324
939.103332519531	50.4030990600586
940.365966796875	50.2010459899902
941.628173828125	50.196834564209
942.890014648438	50.1574211120605
944.151428222656	50.0854606628418
945.412475585938	49.8901290893555
946.673095703125	49.975471496582
947.933349609375	49.9216423034668
949.193237304688	49.8723983764648
950.452697753906	50.0268974304199
951.711791992188	49.9830169677734
952.970520019531	49.8349952697754
954.228820800781	49.9672546386719
955.486755371094	50.0321388244629
956.744262695313	50.0149688720703
958.001403808594	50.1307144165039
959.258117675781	50.1175651550293
960.514526367188	50.1992607116699
961.770446777344	50.4416618347168
963.026062011719	50.6054420471191
964.28125	50.5931167602539
965.536010742188	50.9972229003906
966.790466308594	51.2941284179688
968.044494628906	51.5946884155273
969.298095703125	51.8581199645996
970.551391601563	52.3706245422363
971.80419921875	52.758617401123
973.056701660156	53.4449844360352
974.308776855469	54.1713600158691
975.560485839844	55.1007232666016
976.811767578125	56.2530632019043
978.062683105469	57.6369819641113
979.313232421875	59.2257919311523
980.563415527344	61.0581703186035
981.813171386719	63.1243934631348
983.0625	65.3783950805664
984.3115234375	67.644645690918
985.560119628906	69.8989334106445
986.808349609375	71.5997467041016
988.05615234375	72.9784317016602
989.303588867188	73.4433746337891
990.550659179688	73.2993850708008
991.797302246094	72.0506210327148
993.043579101563	70.5994491577148
994.289489746094	67.9756774902344
995.535034179688	65.5154495239258
996.780151367188	62.9032402038574
998.02490234375	60.4976196289063
999.269226074219	58.3456115722656
1000.51318359375	56.2130088806152
1001.75677490234	54.5631141662598
1003	53.176586151123
1004.24279785156	51.9736022949219
1005.48522949219	51.1128349304199
1006.72729492188	50.3804092407227
1007.96893310547	49.6377105712891
1009.21026611328	49.0665893554688
1010.45111083984	48.7830390930176
1011.69165039063	48.1231803894043
1012.93176269531	47.8573570251465
1014.17150878906	47.6279220581055
1015.41088867188	47.3811531066895
1016.64984130859	47.2370567321777
1017.88842773438	47.021556854248
1019.12664794922	46.8090972900391
1020.36450195313	46.6459808349609
1021.60192871094	46.456974029541
1022.83898925781	46.3094940185547
1024.07568359375	46.1622200012207
1025.31201171875	46.2383766174316
1026.5478515625	45.9271202087402
1027.78344726563	45.9516868591309
1029.0185546875	45.7831153869629
1030.25329589844	45.7235069274902
1031.48767089844	45.6138191223145
1032.7216796875	45.6841621398926
1033.95532226563	45.599063873291
1035.18859863281	45.4848442077637
1036.42138671875	45.5150184631348
1037.65393066406	45.5094146728516
1038.88598632813	45.4154090881348
1040.11767578125	45.4561195373535
1041.34899902344	45.4217796325684
1042.57995605469	45.5591125488281
1043.810546875	45.5074577331543
1045.04077148438	45.402271270752
1046.2705078125	45.5310859680176
1047.5	45.5210113525391
1048.72900390625	45.5780258178711
1049.95764160156	45.5613098144531
1051.18591308594	45.5874786376953
1052.41381835938	45.5671730041504
1053.64135742188	45.5114326477051
1054.86853027344	45.6413192749023
1056.09521484375	45.5604515075684
1057.32165527344	45.6114768981934
1058.54760742188	45.639835357666
1059.77331542969	45.7068977355957
1060.99853515625	45.648193359375
1062.22338867188	45.6346702575684
1063.44787597656	45.5984687805176
1064.671875	45.6086120605469
1065.89562988281	45.7933616638184
1067.11901855469	45.6354064941406
1068.34191894531	45.6980094909668
1069.56457519531	45.7718734741211
1070.78674316406	45.6107139587402
1072.00854492188	45.6950874328613
1073.22998046875	45.7322158813477
1074.45104980469	45.6317100524902
1075.67175292969	45.5685729980469
1076.89208984375	45.5670356750488
1078.11193847656	45.4808616638184
1079.33154296875	45.467716217041
1080.55065917969	45.5314254760742
1081.76940917969	45.4359436035156
1082.98791503906	45.2844009399414
1084.20593261719	45.2613983154297
1085.42358398438	45.1691741943359
1086.64086914063	45.1591567993164
1087.85766601563	45.1285552978516
1089.07421875	45.0264511108398
1090.29040527344	44.8818206787109
1091.50610351563	44.9771308898926
1092.72155761719	44.8130683898926
1093.9365234375	44.8271560668945
1095.15112304688	44.8336296081543
1096.36535644531	44.7241363525391
1097.57922363281	44.7066078186035
1098.79272460938	44.6848793029785
1100.005859375	44.5397453308105
1101.21862792969	44.5195732116699
1102.43090820313	44.5793609619141
1103.64294433594	44.361930847168
1104.8544921875	44.501106262207
1106.06579589844	44.4155502319336
1107.27661132813	44.3257904052734
1108.48706054688	44.362361907959
1109.69714355469	44.2890434265137
1110.90686035156	44.2983551025391
1112.1162109375	44.174674987793
1113.3251953125	44.1204566955566
1114.53369140625	44.1588249206543
1115.74194335938	44.0784873962402
1116.94982910156	44.0619049072266
1118.1572265625	44.0356063842773
1119.3642578125	43.9604530334473
1120.57104492188	44.0342063903809
1121.77734375	43.9953498840332
1122.98327636719	43.9601287841797
1124.18884277344	44.0127372741699
1125.39404296875	43.966854095459
1126.59875488281	43.9192504882813
1127.80322265625	43.9690551757813
1129.00732421875	44.0238342285156
1130.2109375	43.829231262207
1131.41430664063	43.8922538757324
1132.6171875	43.9482307434082
1133.81970214844	43.896125793457
1135.02197265625	43.8073577880859
1136.22375488281	43.7537422180176
1137.42517089844	43.7001304626465
1138.62622070313	43.8345069885254
1139.82690429688	43.6840667724609
1141.02709960938	43.561336517334
1142.22705078125	43.6032905578613
1143.42663574219	43.5738067626953
1144.62573242188	43.5416641235352
1145.82458496094	43.5232887268066
1147.02294921875	43.5481147766113
1148.22094726563	43.5966529846191
1149.41857910156	43.6046905517578
1150.61584472656	43.5802536010742
1151.81274414063	43.493522644043
1153.00927734375	43.3762245178223
1154.20544433594	43.560733795166
1155.40124511719	43.509391784668
1156.5966796875	43.5178985595703
1157.79162597656	43.5191612243652
1158.986328125	43.3762817382813
1160.18054199219	43.4027976989746
1161.37438964844	43.496826171875
1162.56799316406	43.3606567382813
1163.76110839844	43.2981147766113
1164.95385742188	43.375171661377
1166.14624023438	43.4860992431641
1167.33825683594	43.2589302062988
1168.52990722656	43.1849517822266
1169.72119140625	43.3927154541016
1170.91198730469	43.3353958129883
1172.1025390625	43.2486381530762
1173.29260253906	43.4761924743652
1174.482421875	43.3106346130371
1175.67175292969	43.4056587219238
1176.86071777344	43.3797836303711
1178.04943847656	43.3803176879883
1179.23767089844	43.4560775756836
1180.42553710938	43.4583702087402
1181.61303710938	43.4951362609863
1182.80017089844	43.5629119873047
1183.98681640625	43.5778923034668
1185.17321777344	43.4753646850586
1186.35925292969	43.6075134277344
1187.54479980469	43.6650428771973
1188.73010253906	43.6498374938965
1189.91491699219	43.523998260498
1191.09936523438	43.634033203125
1192.28356933594	43.651237487793
1193.46728515625	43.713451385498
1194.65063476563	43.6514015197754
1195.83361816406	43.5958709716797
1197.01623535156	43.6937675476074
1198.19836425781	43.7558631896973
1199.38024902344	43.8511352539063
1200.56176757813	43.8017921447754
1201.74279785156	43.8951797485352
1202.92358398438	43.9539260864258
1204.10388183594	43.9682350158691
1205.28393554688	44.0030670166016
1206.46350097656	44.0486450195313
1207.64270019531	44.014720916748
1208.82153320313	44.0601501464844
1210	44.2225074768066
1211.17810058594	44.1512565612793
1212.35583496094	44.1411590576172
1213.53308105469	44.2112007141113
1214.71008300781	44.155891418457
1215.88671875	44.1694183349609
1217.06286621094	44.1747169494629
1218.23864746094	44.2339172363281
1219.41418457031	44.099063873291
1220.58923339844	44.1876373291016
1221.76391601563	44.1540679931641
1222.93823242188	44.1613578796387
1224.11218261719	44.1053657531738
1225.28576660156	44.1781044006348
1226.458984375	44.3038177490234
1227.6318359375	44.1162490844727
1228.80419921875	44.207275390625
1229.97631835938	44.0776634216309
1231.14794921875	44.1760101318359
1232.31921386719	44.1730690002441
1233.490234375	44.1592063903809
1234.66076660156	44.206958770752
1235.83093261719	44.2461090087891
1237.00073242188	44.2090606689453
1238.17016601563	44.1677894592285
1239.33923339844	44.1411285400391
1240.5078125	44.1665153503418
1241.67614746094	44.0684432983398
1242.84411621094	44.0289497375488
1244.01159667969	44.0263366699219
1245.1787109375	43.9540176391602
1246.34558105469	44.0165405273438
1247.51196289063	43.8504981994629
1248.67797851563	43.8644599914551
1249.84362792969	43.8767013549805
1251.00891113281	43.7352447509766
1252.173828125	43.6064643859863
1253.33825683594	43.6460227966309
1254.50244140625	43.7038688659668
1255.66625976563	43.4236373901367
1256.82958984375	43.4949569702148
1257.99255371094	43.5190162658691
1259.1552734375	43.5257835388184
1260.31750488281	43.5785255432129
1261.47937011719	43.4524612426758
1262.64086914063	43.3825454711914
1263.80200195313	43.3270568847656
1264.96276855469	43.3511962890625
1266.123046875	43.3784370422363
1267.28308105469	43.275276184082
1268.44262695313	43.2917785644531
1269.60192871094	43.2688369750977
1270.7607421875	43.1270141601563
1271.91918945313	43.0194358825684
1273.07727050781	43.0633010864258
1274.23498535156	42.9882507324219
1275.39233398438	42.8308181762695
1276.54931640625	42.8398895263672
1277.70581054688	42.779468536377
1278.86206054688	42.7704620361328
1280.01794433594	42.729320526123
1281.17333984375	42.6323394775391
1282.32836914063	42.6431922912598
1283.48303222656	42.657543182373
1284.63732910156	42.7175483703613
1285.79125976563	42.5238914489746
1286.94482421875	42.575065612793
1288.09802246094	42.5334091186523
1289.25073242188	42.425666809082
1290.40319824219	42.625846862793
1291.55517578125	42.4772720336914
1292.70690917969	42.4765014648438
1293.85815429688	42.4890441894531
1295.00903320313	42.4935188293457
1296.15954589844	42.4332275390625
1297.30969238281	42.2730674743652
1298.45935058594	42.2843055725098
1299.60876464844	42.2890090942383
1300.7578125	42.1076278686523
1301.90637207031	42.1839027404785
1303.05456542969	42.1593246459961
1304.20239257813	42.0708999633789
1305.34985351563	42.0424766540527
1306.49694824219	42.0179252624512
1307.64367675781	42.0167274475098
1308.7900390625	41.9528274536133
1309.93591308594	41.9711494445801
1311.08154296875	41.8453025817871
1312.22668457031	41.9194297790527
1313.37145996094	41.9229316711426
1314.51599121094	41.955997467041
1315.66003417969	41.9697647094727
1316.80358886719	41.7402191162109
1317.94689941406	41.8953857421875
1319.08984375	41.8495140075684
1320.23229980469	41.8687438964844
1321.37451171875	41.8381576538086
1322.51623535156	41.8336563110352
1323.65759277344	41.873420715332
1324.79858398438	41.772518157959
1325.93920898438	41.8069076538086
1327.07934570313	41.6163215637207
1328.21923828125	41.5977630615234
1329.35864257813	41.6145935058594
1330.49780273438	41.5274200439453
1331.63647460938	41.4970855712891
1332.77478027344	41.540843963623
1333.91271972656	41.4790191650391
1335.05029296875	41.3850860595703
1336.18737792969	41.378002166748
1337.32421875	41.2629737854004
1338.46057128906	41.285701751709
1339.5966796875	41.2517585754395
1340.73229980469	41.2423934936523
1341.86755371094	41.309886932373
1343.00231933594	41.2951393127441
1344.13684082031	41.2639503479004
1345.27099609375	41.254451751709
1346.40466308594	41.2672309875488
1347.53796386719	41.2362670898438
1348.6708984375	41.2372665405273
1349.80346679688	41.1749382019043
1350.93566894531	41.1033134460449
1352.06750488281	41.2589454650879
1353.19885253906	41.122241973877
1354.32995605469	41.1364784240723
1355.46057128906	41.0747680664063
1356.5908203125	41.0711975097656
1357.720703125	40.9773063659668
1358.85021972656	40.9553451538086
1359.97924804688	40.8424530029297
1361.10803222656	40.9442138671875
1362.236328125	40.8540115356445
1363.3642578125	40.744800567627
1364.49182128906	40.7300491333008
1365.61901855469	40.6132507324219
1366.74584960938	40.5360336303711
1367.87231445313	40.6856575012207
1368.99829101563	40.5484848022461
1370.12390136719	40.5910301208496
1371.24914550781	40.476936340332
1372.3740234375	40.4942855834961
1373.49853515625	40.5073776245117
1374.62255859375	40.459888458252
1375.74633789063	40.4640617370605
1376.86962890625	40.5426483154297
1377.99255371094	40.4359512329102
1379.11511230469	40.381893157959
1380.2373046875	40.4329490661621
1381.35900878906	40.429817199707
1382.48034667969	40.422420501709
1383.60144042969	40.4900665283203
1384.72204589844	40.4304084777832
1385.84228515625	40.2957153320313
1386.96203613281	40.4052238464355
1388.08154296875	40.2619667053223
1389.20056152344	40.2305145263672
1390.31921386719	40.2228050231934
1391.4375	40.1489639282227
1392.55541992188	40.1607284545898
1393.6728515625	40.1125717163086
1394.7900390625	40.1134643554688
1395.90673828125	40.022891998291
1397.02307128906	40.0796699523926
1398.13903808594	40.0050621032715
1399.25463867188	39.8957977294922
1400.36975097656	39.873950958252
1401.48449707031	39.8982734680176
1402.59899902344	39.8569679260254
1403.712890625	39.8850250244141
1404.82653808594	39.8078918457031
1405.93981933594	39.9663352966309
1407.05261230469	40.0092658996582
1408.1650390625	39.842700958252
1409.27709960938	39.9285430908203
1410.38879394531	39.9535942077637
1411.5	39.8716239929199
1412.61096191406	39.9825096130371
1413.72143554688	39.8777236938477
1414.83154296875	39.9849624633789
1415.94116210938	39.7933769226074
1417.05053710938	39.8641700744629
1418.15942382813	39.6996765136719
1419.26794433594	39.775577545166
1420.37609863281	39.726016998291
1421.48388671875	39.6891441345215
1422.59118652344	39.5700836181641
1423.6982421875	39.6382598876953
1424.80480957031	39.4887237548828
1425.91088867188	39.4145545959473
1427.01672363281	39.5157852172852
1428.1220703125	39.4136962890625
1429.22717285156	39.3830986022949
1430.33166503906	39.4349708557129
1431.43591308594	39.337947845459
1432.53979492188	39.4344215393066
1433.64318847656	39.4453239440918
1434.74621582031	39.5008087158203
1435.84887695313	39.4219856262207
1436.95104980469	39.4268608093262
1438.05297851563	39.4665718078613
1439.15441894531	39.4560241699219
1440.25549316406	39.3864059448242
1441.35620117188	39.3369369506836
1442.45642089844	39.3557662963867
1443.55627441406	39.326286315918
1444.65576171875	39.3116722106934
1445.7548828125	39.1553153991699
1446.853515625	39.2429275512695
1447.95190429688	38.9991912841797
1449.0498046875	39.0876197814941
1450.14721679688	38.966854095459
1451.24438476563	38.9610786437988
1452.34106445313	38.8106994628906
1453.43737792969	38.8784370422363
1454.53332519531	38.8817100524902
1455.62890625	38.8114776611328
1456.72399902344	38.8922233581543
1457.81872558594	38.7729797363281
1458.9130859375	38.8543586730957
1460.00695800781	38.7857093811035
1461.10046386719	38.821044921875
1462.19360351563	38.8473663330078
1463.28637695313	38.8460426330566
1464.37878417969	38.9142189025879
1465.470703125	38.847957611084
1466.56225585938	38.8246841430664
1467.65344238281	38.9188537597656
1468.744140625	38.9178085327148
1469.83447265625	38.8044166564941
1470.92443847656	38.8297157287598
1472.01403808594	38.6551933288574
1473.10314941406	38.7394561767578
1474.19189453125	38.6900939941406
1475.2802734375	38.5660514831543
1476.3681640625	38.6189155578613
1477.45581054688	38.5526542663574
1478.54296875	38.4889373779297
1479.62963867188	38.4913139343262
1480.71606445313	38.541316986084
1481.80200195313	38.4935493469238
1482.88757324219	38.5235137939453
1483.97265625	38.5167045593262
1485.05737304688	38.6280097961426
1486.14172363281	38.5155143737793
1487.22570800781	38.726921081543
1488.30932617188	38.6617012023926
1489.39245605469	38.7686233520508
1490.47509765625	38.8143272399902
1491.55749511719	38.74755859375
1492.63940429688	38.9184379577637
1493.72094726563	38.8201599121094
1494.80212402344	38.8180503845215
1495.8828125	38.8918724060059
1496.96313476563	38.8091506958008
1498.04309082031	38.8376579284668
1499.12255859375	38.7649993896484
1500.20166015625	38.8247146606445
1501.28039550781	38.8215103149414
1502.35864257813	38.883846282959
1503.4365234375	38.844352722168
1504.51403808594	38.8192863464355
1505.59118652344	38.8246231079102
1506.66784667969	38.8981170654297
1507.744140625	38.8272552490234
1508.81994628906	38.9373474121094
1509.89538574219	38.9799156188965
1510.97045898438	39.0250778198242
1512.04516601563	39.1001205444336
1513.11938476563	39.170051574707
1514.19323730469	39.1366195678711
1515.26672363281	39.3792419433594
1516.33972167969	39.4334831237793
1517.41235351563	39.6018867492676
1518.48449707031	39.5497703552246
1519.55639648438	39.6015434265137
1520.62768554688	39.7740631103516
1521.69873046875	39.7972106933594
1522.76928710938	39.7835578918457
1523.83947753906	39.8485298156738
1524.90930175781	39.9509582519531
1525.97863769531	40.0080871582031
1527.04760742188	40.0361137390137
1528.11608886719	39.9960098266602
1529.18420410156	39.8918991088867
1530.251953125	40.0529708862305
1531.31921386719	40.125301361084
1532.38610839844	40.1280784606934
1533.45263671875	40.255012512207
1534.51867675781	40.3298377990723
1535.58435058594	40.4425926208496
1536.64965820313	40.4290161132813
1537.71447753906	40.7034034729004
1538.77893066406	40.9352188110352
1539.84301757813	40.9505500793457
1540.90661621094	41.105281829834
1541.9697265625	41.2479782104492
1543.03259277344	41.3559837341309
1544.09497070313	41.4904632568359
1545.15686035156	41.7229461669922
1546.21850585938	41.8720779418945
1547.27966308594	41.9453353881836
1548.34033203125	42.0480651855469
1549.40063476563	42.2631874084473
1550.46057128906	42.2892723083496
1551.52001953125	42.5063400268555
1552.5791015625	42.5559883117676
1553.63781738281	42.7003784179688
1554.69604492188	42.8645439147949
1555.75378417969	42.7702178955078
1556.81127929688	42.851863861084
1557.86828613281	42.9713821411133
1558.9248046875	42.9993515014648
1559.98095703125	43.2663841247559
1561.03674316406	43.2394676208496
1562.09204101563	43.4929275512695
1563.14697265625	43.5216751098633
1564.20153808594	43.7699317932129
1565.25561523438	43.9855880737305
1566.30932617188	44.2378425598145
1567.36254882813	44.3525810241699
1568.41540527344	44.650520324707
1569.4677734375	44.8733558654785
1570.51977539063	45.1876945495605
1571.57141113281	45.2243041992188
1572.62255859375	45.5642204284668
1573.67333984375	45.6674499511719
1574.7236328125	46.082103729248
1575.77355957031	46.2320442199707
1576.82299804688	46.3852615356445
1577.8720703125	46.657657623291
1578.92077636719	46.860408782959
1579.96899414063	46.9139213562012
1581.01684570313	47.2108154296875
1582.06420898438	47.3828468322754
1583.11120605469	47.7083930969238
1584.15771484375	47.7265663146973
1585.20385742188	48.0887413024902
1586.24951171875	48.3071708679199
1587.29479980469	48.4164085388184
1588.33972167969	48.7415351867676
1589.38415527344	48.8387222290039
1590.42810058594	49.1074180603027
1591.47180175781	49.4699859619141
1592.51489257813	49.7926445007324
1593.55773925781	50.1424980163574
1594.59997558594	50.4026985168457
1595.64196777344	50.7917556762695
1596.68334960938	51.2194671630859
1597.72448730469	51.5165977478027
1598.76513671875	51.910774230957
1599.80529785156	52.2431106567383
1600.84509277344	52.6436309814453
1601.88452148438	53.0686264038086
1602.92346191406	53.2787742614746
1603.9619140625	53.6956634521484
1605	53.9815788269043
1606.03771972656	54.371696472168
1607.07495117188	54.7642059326172
1608.11169433594	54.9902763366699
1609.14807128906	55.3242073059082
1610.18408203125	55.5672035217285
1611.21960449219	55.8519477844238
1612.25463867188	56.0541763305664
1613.28930664063	56.493480682373
1614.32360839844	56.5484580993652
1615.357421875	56.9216690063477
1616.39074707031	57.1456985473633
1617.42370605469	57.431640625
1618.45629882813	57.8228416442871
1619.48840332031	58.0172348022461
1620.52001953125	58.1349716186523
1621.55126953125	58.5135192871094
1622.58215332031	58.8076019287109
1623.61254882813	58.9012451171875
1624.64245605469	59.2157325744629
1625.67199707031	59.5033531188965
1626.70104980469	59.7126426696777
1627.72973632813	59.912353515625
1628.75793457031	60.0802803039551
1629.78576660156	60.4253234863281
1630.81311035156	60.5129241943359
1631.84008789063	60.6127128601074
1632.86657714844	60.7602119445801
1633.89270019531	61.0045738220215
1634.91833496094	61.0841674804688
1635.94348144531	61.167667388916
1636.96826171875	61.1204299926758
1637.99255371094	61.1043357849121
1639.01647949219	61.1756210327148
1640.03991699219	60.9287796020508
1641.06298828125	60.9195747375488
1642.08557128906	60.8369369506836
1643.10778808594	60.8125762939453
1644.12951660156	60.4140930175781
1645.15075683594	60.2222099304199
1646.17163085938	60.0126457214355
1647.19213867188	59.798152923584
1648.21203613281	59.35888671875
1649.23156738281	59.4429206848145
1650.25073242188	59.1177520751953
1651.26940917969	58.7527122497559
1652.28759765625	58.315746307373
1653.30541992188	58.2999153137207
1654.32275390625	57.9627342224121
1655.33972167969	57.6765518188477
1656.35620117188	57.2063751220703
1657.37231445313	56.9597358703613
1658.38793945313	56.6279144287109
1659.40307617188	56.3808746337891
1660.41772460938	56.0153160095215
1661.43212890625	55.8330993652344
1662.44592285156	55.344310760498
1663.45935058594	55.2434158325195
1664.47229003906	54.8537635803223
1665.48486328125	54.6061134338379
1666.49694824219	54.3150405883789
1667.50854492188	54.0649528503418
1668.51977539063	53.6877861022949
1669.53051757813	53.2616157531738
1670.54089355469	52.9040870666504
1671.55078125	52.5462074279785
1672.56018066406	52.0386734008789
1673.56909179688	51.709400177002
1674.57763671875	51.3329277038574
1675.58581542969	50.8847503662109
1676.59350585938	50.3185386657715
1677.60070800781	49.9498977661133
1678.607421875	49.4109916687012
1679.61376953125	48.8547172546387
1680.61962890625	48.4802398681641
1681.62512207031	48.0486488342285
1682.63012695313	47.4533386230469
1683.63464355469	47.0697593688965
1684.638671875	46.57080078125
1685.64233398438	45.983570098877
1686.64562988281	45.7866096496582
1687.64831542969	45.2602844238281
1688.65063476563	44.7956771850586
1689.65246582031	44.2190017700195
1690.65393066406	43.8629913330078
1691.65490722656	43.516429901123
1692.65539550781	43.0751914978027
1693.65551757813	42.8577003479004
1694.65502929688	42.318660736084
1695.654296875	41.9133110046387
1696.65295410156	41.7257461547852
1697.65124511719	41.2686767578125
1698.64904785156	40.8847732543945
1699.646484375	40.5943794250488
1700.64331054688	40.1693534851074
1701.63977050781	39.8495597839355
1702.63586425781	39.5238761901855
1703.63134765625	39.1644058227539
1704.62646484375	38.7846603393555
1705.62121582031	38.4024887084961
1706.61535644531	38.0172691345215
1707.60913085938	37.6885719299316
1708.60241699219	37.3531494140625
1709.59521484375	36.9125747680664
1710.58764648438	36.621639251709
1711.57958984375	36.2318954467773
1712.57104492188	35.8752861022949
1713.56213378906	35.4419975280762
1714.552734375	35.1683616638184
1715.54284667969	34.7758750915527
1716.53247070313	34.3875312805176
1717.52160644531	34.1416778564453
1718.51037597656	33.7946128845215
1719.49865722656	33.3713722229004
1720.48657226563	33.2139205932617
1721.47387695313	32.8418807983398
1722.46081542969	32.5448989868164
1723.447265625	32.2366523742676
1724.43334960938	31.9684734344482
1725.41882324219	31.6900691986084
1726.40393066406	31.4858169555664
1727.38854980469	31.1725082397461
1728.37268066406	30.9005374908447
1729.3564453125	30.8014831542969
1730.33972167969	30.5041084289551
1731.32250976563	30.3493537902832
1732.30480957031	30.0135078430176
1733.28674316406	29.8011169433594
1734.26806640625	29.7108058929443
1735.2490234375	29.525541305542
1736.2294921875	29.391284942627
1737.20959472656	29.1798038482666
1738.18908691406	28.9520740509033
1739.16821289063	28.8604526519775
1740.14685058594	28.6778945922852
1741.125	28.4991855621338
1742.10266113281	28.358512878418
1743.07995605469	28.1324119567871
1744.05676269531	27.9928398132324
1745.03308105469	27.7731800079346
1746.00891113281	27.7072792053223
1746.98425292969	27.3968086242676
1747.95910644531	27.3096389770508
1748.93359375	27.0906543731689
1749.90759277344	26.9166030883789
1750.88110351563	26.6957607269287
1751.85412597656	26.5088748931885
1752.82678222656	26.3694705963135
1753.798828125	26.1454296112061
1754.7705078125	25.9308433532715
1755.74169921875	25.7699947357178
1756.71240234375	25.6300830841064
1757.6826171875	25.5140323638916
1758.65246582031	25.3228015899658
1759.62170410156	25.1073513031006
1760.59057617188	24.9359245300293
1761.55895996094	24.8876876831055
1762.52673339844	24.637809753418
1763.49426269531	24.6084480285645
1764.46118164063	24.467378616333
1765.42761230469	24.3222789764404
1766.39367675781	24.182746887207
1767.35913085938	24.0775527954102
1768.32421875	23.9650096893311
1769.28881835938	24.0164356231689
1770.2529296875	23.8182601928711
1771.21655273438	23.7237453460693
1772.17980957031	23.6456890106201
1773.14245605469	23.6409244537354
1774.10461425781	23.5674171447754
1775.06640625	23.5179061889648
1776.02770996094	23.3404426574707
1776.98852539063	23.2678623199463
1777.94873046875	23.2222309112549
1778.90856933594	23.101261138916
1779.86804199219	23.0463676452637
1780.82690429688	22.8886680603027
1781.78527832031	22.7486896514893
1782.7431640625	22.6547164916992
1783.70068359375	22.5106296539307
1784.65771484375	22.4226417541504
1785.61413574219	22.383659362793
1786.57019042969	22.1421070098877
1787.52575683594	22.1695289611816
1788.48083496094	21.996618270874
1789.43530273438	21.7921371459961
1790.38940429688	21.7456169128418
1791.34301757813	21.6079540252686
1792.29626464844	21.4227542877197
1793.24890136719	21.4551105499268
1794.20104980469	21.3134918212891
1795.15270996094	21.2102603912354
1796.10400390625	21.0987854003906
1797.0546875	21.0480365753174
1798.0048828125	20.9871654510498
1798.95471191406	20.8381004333496
1799.90393066406	20.8348236083984
1800.85278320313	20.7740745544434
1801.80102539063	20.8171291351318
1802.74890136719	20.6800918579102
1803.6962890625	20.6808013916016
1804.64306640625	20.5976257324219
1805.58947753906	20.6234149932861
1806.53540039063	20.5789928436279
1807.48071289063	20.5143013000488
1808.42565917969	20.4377613067627
1809.3701171875	20.40403175354
1810.31396484375	20.3696556091309
1811.25744628906	20.3658981323242
1812.20043945313	20.2393913269043
1813.14294433594	20.1851005554199
1814.08483886719	20.2497882843018
1815.0263671875	20.2309989929199
1815.96740722656	20.0916481018066
1816.90783691406	20.0063819885254
1817.84790039063	19.975887298584
1818.78747558594	19.8397521972656
1819.72644042969	19.889669418335
1820.6650390625	19.8428192138672
1821.60314941406	19.7270965576172
1822.54064941406	19.6573028564453
1823.47778320313	19.5569438934326
1824.41430664063	19.4983100891113
1825.35034179688	19.4133453369141
1826.28601074219	19.3945350646973
1827.22106933594	19.3275470733643
1828.15563964844	19.219970703125
1829.08984375	19.1807136535645
1830.0234375	19.0724143981934
1830.95654296875	19.0611572265625
1831.88916015625	19.0129127502441
1832.8212890625	18.9684753417969
1833.7529296875	18.861701965332
1834.68408203125	18.8348655700684
1835.61474609375	18.8371677398682
1836.54479980469	18.8194637298584
1837.47448730469	18.7578983306885
1838.40356445313	18.8185501098633
1839.33227539063	18.757173538208
1840.26037597656	18.7400894165039
1841.18811035156	18.7628574371338
1842.115234375	18.7154979705811
1843.04187011719	18.7446880340576
1843.96801757813	18.6642360687256
1844.89367675781	18.7711143493652
1845.81872558594	18.7326889038086
1846.74340820313	18.6615753173828
1847.66760253906	18.6318588256836
1848.59118652344	18.6606769561768
1849.51428222656	18.5993270874023
1850.43701171875	18.5907459259033
1851.35913085938	18.5877285003662
1852.28076171875	18.5006484985352
1853.20190429688	18.4905471801758
1854.12243652344	18.3372554779053
1855.04260253906	18.3324661254883
1855.96215820313	18.2698535919189
1856.88122558594	18.3233203887939
1857.79992675781	18.1020927429199
1858.71801757813	18.0976791381836
1859.63549804688	18.0649566650391
1860.55261230469	17.9964046478271
1861.46923828125	17.9132194519043
1862.38525390625	17.9553337097168
1863.30078125	17.8373146057129
1864.2158203125	17.8465881347656
1865.13037109375	17.7957153320313
1866.04443359375	17.7951030731201
1866.95788574219	17.7527904510498
1867.87084960938	17.7960395812988
1868.78332519531	17.7743606567383
1869.6953125	17.7262096405029
1870.60681152344	17.7776794433594
1871.51782226563	17.7245578765869
1872.42822265625	17.7413997650146
1873.33813476563	17.7679443359375
1874.24755859375	17.7811527252197
1875.15649414063	17.8254146575928
1876.06481933594	17.8380069732666
1876.97277832031	17.8752040863037
1877.88012695313	17.8008899688721
1878.78698730469	17.7891235351563
1879.69323730469	17.8129653930664
1880.59912109375	17.7707538604736
1881.50439453125	17.7449359893799
1882.4091796875	17.6445560455322
1883.3134765625	17.6478710174561
1884.21716308594	17.598653793335
1885.12048339844	17.5485458374023
1886.02319335938	17.4940853118896
1886.92541503906	17.5387096405029
1887.82702636719	17.4545555114746
1888.72814941406	17.4052238464355
1889.62878417969	17.3933410644531
1890.52893066406	17.3160152435303
1891.42858886719	17.3084392547607
1892.32763671875	17.2366809844971
1893.22619628906	17.2093505859375
1894.12426757813	17.1789665222168
1895.02172851563	17.0925712585449
1895.91870117188	17.0797271728516
1896.81518554688	17.1185607910156
1897.71118164063	17.0438098907471
1898.60656738281	17.0174770355225
1899.50146484375	17.0435161590576
1900.39587402344	16.9462890625
1901.28967285156	16.8701000213623
1902.18298339844	16.990119934082
1903.07580566406	16.9073791503906
1903.96801757813	16.9097118377686
1904.85986328125	16.8748092651367
1905.7509765625	16.9274711608887
1906.64172363281	16.9673023223877
1907.53186035156	17.0224304199219
1908.42150878906	17.0248279571533
1909.31066894531	17.0089073181152
1910.19921875	17.0527629852295
1911.08728027344	17.0213508605957
1911.97473144531	17.1052074432373
1912.86181640625	17.0574150085449
1913.74816894531	17.0919704437256
1914.63415527344	17.0463371276855
1915.51953125	17.0656147003174
1916.40441894531	17.017110824585
1917.28869628906	17.0950260162354
1918.17260742188	17.0841484069824
1919.05578613281	16.9642543792725
1919.93859863281	16.9848670959473
1920.82080078125	16.9540214538574
1921.70239257813	16.890510559082
1922.58349609375	16.9074039459229
1923.46411132813	16.8122711181641
1924.34423828125	16.8120498657227
1925.22375488281	16.7793617248535
1926.10278320313	16.7422676086426
1926.98120117188	16.6144790649414
1927.85913085938	16.6612091064453
1928.73645019531	16.485424041748
1929.61328125	16.4833583831787
1930.48962402344	16.5054798126221
1931.36535644531	16.4667015075684
1932.24060058594	16.444185256958
1933.11535644531	16.4542236328125
1933.98950195313	16.3630123138428
1934.86303710938	16.4100284576416
1935.73608398438	16.3295478820801
1936.60864257813	16.4180183410645
1937.48059082031	16.364818572998
1938.35205078125	16.3687000274658
1939.22302246094	16.3406009674072
1940.09338378906	16.3859615325928
1940.96313476563	16.3865528106689
1941.83239746094	16.3977451324463
1942.701171875	16.4807243347168
1943.5693359375	16.4924011230469
1944.43701171875	16.4711627960205
1945.30407714844	16.5365791320801
1946.17065429688	16.5657634735107
1947.03662109375	16.6073684692383
1947.90209960938	16.6332874298096
1948.76696777344	16.6003437042236
1949.63134765625	16.6705799102783
1950.4951171875	16.6562404632568
1951.3583984375	16.71457862854
1952.22106933594	16.6497135162354
1953.08325195313	16.5728282928467
1953.94482421875	16.6216659545898
1954.80590820313	16.5323066711426
1955.66650390625	16.5600891113281
1956.5263671875	16.5388202667236
1957.38586425781	16.5504112243652
1958.24462890625	16.5035743713379
1959.10302734375	16.4396018981934
1959.96069335938	16.4251651763916
1960.81799316406	16.3626823425293
1961.67456054688	16.3446578979492
1962.53063964844	16.3442115783691
1963.38623046875	16.2455749511719
1964.2412109375	16.2631435394287
1965.09558105469	16.1753368377686
1965.94946289063	16.1779613494873
1966.80285644531	16.2126979827881
1967.65563964844	16.1178798675537
1968.5078125	16.1441421508789
1969.35949707031	16.1367301940918
1970.21057128906	16.0869007110596
1971.06103515625	16.0705318450928
1971.91101074219	16.1276626586914
1972.76049804688	16.1627082824707
1973.60925292969	16.2293033599854
1974.45764160156	16.1760787963867
1975.30529785156	16.2315425872803
1976.15246582031	16.3304710388184
1976.99914550781	16.3477478027344
1977.84521484375	16.3366050720215
1978.69067382813	16.5290946960449
1979.53552246094	16.4489860534668
1980.3798828125	16.5082664489746
1981.22375488281	16.5254325866699
1982.06701660156	16.5852336883545
1982.90966796875	16.6194953918457
1983.75170898438	16.6124820709229
1984.59326171875	16.5576267242432
1985.43420410156	16.5737247467041
1986.27465820313	16.5617504119873
1987.11450195313	16.5230159759521
1987.95373535156	16.5479049682617
1988.79248046875	16.5944061279297
1989.63061523438	16.5131168365479
1990.46813964844	16.4482078552246
1991.30517578125	16.4954071044922
1992.1416015625	16.4908275604248
1992.9775390625	16.3909206390381
1993.81274414063	16.3279209136963
1994.6474609375	16.3323059082031
1995.48168945313	16.241720199585
1996.31518554688	16.2566928863525
1997.14819335938	16.2987651824951
1997.98071289063	16.2006282806396
1998.8125	16.223518371582
1999.64379882813	16.2118453979492
2000.47448730469	16.191577911377
2001.3046875	16.2079315185547
2002.13427734375	16.1867485046387
2002.96325683594	16.1936168670654
2003.79162597656	16.1597347259521
2004.61950683594	16.1743049621582
2005.44677734375	16.2901573181152
2006.2734375	16.3365173339844
2007.09948730469	16.3894844055176
2007.92504882813	16.4152755737305
2008.75	16.4649124145508
2009.57434082031	16.4297008514404
2010.39819335938	16.5445461273193
2011.22131347656	16.561580657959
2012.0439453125	16.5218296051025
2012.86608886719	16.6104679107666
2013.6875	16.5375156402588
2014.50842285156	16.6260089874268
2015.32873535156	16.6269569396973
2016.1484375	16.6390628814697
2016.96752929688	16.7279224395752
2017.7861328125	16.6917877197266
2018.60412597656	16.6939144134521
2019.42150878906	16.7231750488281
2020.23828125	16.6977291107178
2021.05444335938	16.7060260772705
2021.8701171875	16.6732559204102
2022.68518066406	16.6687698364258
2023.49963378906	16.6775283813477
2024.3134765625	16.6716747283936
2025.12683105469	16.6084632873535
2025.939453125	16.5399494171143
2026.75158691406	16.6518211364746
2027.56311035156	16.57275390625
2028.3740234375	16.5190353393555
2029.18432617188	16.5458602905273
2029.994140625	16.5278205871582
2030.80322265625	16.5072536468506
2031.61181640625	16.4119548797607
2032.41979980469	16.3546524047852
2033.22717285156	16.3995952606201
2034.03393554688	16.3583106994629
2034.84008789063	16.3328304290771
2035.64575195313	16.3348846435547
2036.45080566406	16.2492084503174
2037.25512695313	16.2452697753906
2038.05895996094	16.2165031433105
2038.86218261719	16.1231021881104
2039.66479492188	16.155460357666
2040.466796875	16.1418190002441
2041.26831054688	16.1449737548828
2042.06909179688	16.185209274292
2042.86938476563	16.1851596832275
2043.6689453125	16.1410999298096
2044.46801757813	16.2491512298584
2045.26647949219	16.1781024932861
2046.06433105469	16.2216606140137
2046.86145019531	16.1877136230469
2047.65808105469	16.2534732818604
2048.4541015625	16.31374168396
2049.24951171875	16.327844619751
2050.04443359375	16.3243980407715
2050.83862304688	16.4189796447754
2051.63232421875	16.3589019775391
2052.42529296875	16.3735160827637
2053.2177734375	16.4115180969238
2054.00952148438	16.4342670440674
2054.80078125	16.462366104126
2055.59130859375	16.5162048339844
2056.38134765625	16.4785213470459
2057.17065429688	16.5120010375977
2057.95947265625	16.4499359130859
2058.74755859375	16.4233303070068
2059.53515625	16.4668140411377
2060.32202148438	16.4583168029785
2061.1083984375	16.4377269744873
2061.89428710938	16.3134727478027
2062.67919921875	16.257474899292
2063.4638671875	16.302848815918
2064.24780273438	16.317777633667
2065.03100585938	16.2347297668457
2065.81372070313	16.1204166412354
2066.595703125	16.1401882171631
2067.37719726563	16.1651020050049
2068.15795898438	16.0107803344727
2068.93823242188	15.9626741409302
2069.7177734375	15.9322662353516
2070.49682617188	15.9188756942749
2071.27514648438	15.8709173202515
2072.05297851563	15.72998046875
2072.830078125	15.7770090103149
2073.60668945313	15.7196035385132
2074.38256835938	15.7301912307739
2075.15795898438	15.6439552307129
2075.9326171875	15.5707635879517
2076.70654296875	15.5473680496216
2077.47998046875	15.5471410751343
2078.25268554688	15.4677410125732
2079.02490234375	15.5047426223755
2079.79663085938	15.4740285873413
2080.5673828125	15.4597053527832
2081.337890625	15.4831447601318
2082.107421875	15.4852437973022
2082.87670898438	15.4744348526001
2083.64501953125	15.4452972412109
2084.41284179688	15.5364332199097
2085.18017578125	15.5390300750732
2085.94677734375	15.5392808914185
2086.71264648438	15.5559949874878
2087.47802734375	15.5456600189209
2088.24267578125	15.5487365722656
2089.0068359375	15.6245851516724
2089.77026367188	15.6479578018188
2090.53295898438	15.5421991348267
2091.29516601563	15.5992708206177
2092.056640625	15.5783252716064
2092.81762695313	15.5420236587524
2093.57788085938	15.5141935348511
2094.33764648438	15.4804391860962
2095.0966796875	15.4409923553467
2095.85498046875	15.3629989624023
2096.61279296875	15.3487691879272
2097.36987304688	15.3704776763916
2098.12646484375	15.2289667129517
2098.88232421875	15.1290035247803
2099.63745117188	15.1449680328369
2100.39208984375	15.0460777282715
2101.14624023438	14.9783916473389
2101.8994140625	14.9066228866577
2102.65209960938	14.7797861099243
2103.404296875	14.7714576721191
2104.15551757813	14.7111520767212
2104.90649414063	14.6909236907959
2105.65649414063	14.5324649810791
2106.40600585938	14.4860181808472
2107.15502929688	14.4578380584717
2107.90307617188	14.4039545059204
2108.65063476563	14.3067445755005
2109.39770507813	14.3850574493408
2110.14404296875	14.2753877639771
2110.8896484375	14.225643157959
2111.63452148438	14.2759075164795
2112.37890625	14.3100061416626
2113.12280273438	14.2254085540771
2113.86572265625	14.3243799209595
2114.60815429688	14.3206033706665
2115.35009765625	14.317777633667
2116.09106445313	14.4092607498169
2116.83154296875	14.3235816955566
2117.57153320313	14.363525390625
2118.31079101563	14.4271659851074
2119.04931640625	14.4004640579224
2119.787109375	14.354362487793
2120.5244140625	14.4070634841919
2121.26098632813	14.3321962356567
2121.9970703125	14.2905693054199
2122.732421875	14.2853240966797
2123.46704101563	14.1916303634644
2124.20092773438	14.1717157363892
2124.93432617188	14.1426753997803
2125.6669921875	14.0692157745361
2126.39916992188	13.9949731826782
2127.13037109375	14.0037708282471
2127.86108398438	13.9647693634033
2128.59130859375	13.9579343795776
2129.32080078125	13.8032369613647
2130.04956054688	13.7924890518188
2130.77758789063	13.7304801940918
2131.50512695313	13.5940427780151
2132.23193359375	13.5610456466675
2132.9580078125	13.5154981613159
2133.68334960938	13.4460554122925
2134.408203125	13.4406881332397
2135.13232421875	13.3142404556274
2135.85595703125	13.262490272522
2136.57885742188	13.2290449142456
2137.30102539063	13.2122316360474
2138.0224609375	13.096607208252
2138.74340820313	13.0123090744019
2139.46337890625	13.0454339981079
2140.18310546875	12.9450883865356
2140.90185546875	12.8637752532959
2141.6201171875	12.896879196167
2142.33764648438	12.8360652923584
2143.05444335938	12.8350286483765
2143.77075195313	12.8284196853638
2144.48608398438	12.8164739608765
2145.201171875	12.8425855636597
2145.91528320313	12.737476348877
2146.62890625	12.7912464141846
2147.34155273438	12.7401742935181
2148.05395507813	12.7432222366333
2148.76538085938	12.7353401184082
2149.47631835938	12.7262353897095
2150.18627929688	12.7346353530884
2150.89599609375	12.7527666091919
2151.60473632813	12.6699171066284
2152.31298828125	12.71311378479
2153.02026367188	12.69837474823
2153.72729492188	12.6575584411621
2154.43334960938	12.6030540466309
2155.138671875	12.6287336349487
2155.84350585938	12.5734453201294
2156.54760742188	12.5905885696411
2157.25122070313	12.5965147018433
2157.95385742188	12.5316228866577
2158.65600585938	12.5236024856567
2159.357421875	12.4564266204834
2160.05810546875	12.4544849395752
2160.75805664063	12.4114456176758
2161.45751953125	12.3409614562988
2162.15600585938	12.2983293533325
2162.85400390625	12.2938661575317
2163.55151367188	12.256817817688
2164.248046875	12.1425304412842
2164.94409179688	12.1742897033691
2165.63916015625	12.134446144104
2166.33374023438	12.0489311218262
2167.02783203125	12.0232419967651
2167.72094726563	11.9412956237793
2168.41357421875	11.9027700424194
2169.10522460938	11.8204641342163
2169.79638671875	11.8251295089722
2170.48706054688	11.7011604309082
2171.1767578125	11.5869331359863
2171.86572265625	11.5230760574341
2172.55419921875	11.5094051361084
2173.24194335938	11.3828897476196
2173.92895507813	11.3482027053833
2174.615234375	11.3060894012451
2175.30078125	11.1790981292725
2175.98583984375	11.1758632659912
2176.67016601563	11.1311616897583
2177.35375976563	11.0913600921631
2178.03662109375	11.0821580886841
2178.71875	11.0309362411499
2179.40014648438	11.0249166488647
2180.08081054688	11.0611810684204
2180.76098632813	10.9965295791626
2181.4404296875	11.0484008789063
2182.119140625	10.9901256561279
2182.79711914063	11.0095882415771
2183.47436523438	10.932412147522
2184.15087890625	10.9714479446411
2184.82690429688	11.0234107971191
2185.501953125	11.0245475769043
2186.17651367188	10.9333524703979
2186.85034179688	11.00075340271
2187.5234375	10.9248723983765
2188.19580078125	10.9282083511353
2188.86743164063	10.9273128509521
2189.53833007813	10.9249277114868
2190.20874023438	10.8857173919678
2190.87817382813	10.8061513900757
2191.54711914063	10.7673568725586
2192.21533203125	10.7773523330688
2192.8828125	10.7071132659912
2193.54956054688	10.6784524917603
2194.21557617188	10.5791854858398
2194.880859375	10.5783882141113
2195.54541015625	10.4730110168457
2196.20947265625	10.4913940429688
2196.87255859375	10.3888940811157
2197.53515625	10.3162994384766
2198.19677734375	10.2731428146362
2198.85791015625	10.1761827468872
2199.51831054688	10.1099119186401
2200.17797851563	10.0516033172607
2200.8369140625	9.9874849319458
2201.4951171875	9.87672328948975
2202.15258789063	9.86485290527344
2202.80932617188	9.83692455291748
2203.46533203125	9.74753952026367
2204.12060546875	9.66585350036621
2204.775390625	9.68198585510254
2205.42919921875	9.58740043640137
2206.08251953125	9.58140659332275
2206.73486328125	9.58646106719971
2207.38671875	9.54903793334961
2208.03759765625	9.49322414398193
2208.68798828125	9.55636215209961
2209.33764648438	9.47382640838623
2209.98657226563	9.50955867767334
2210.63452148438	9.50149154663086
2211.28198242188	9.48938369750977
2211.9287109375	9.46995449066162
2212.57470703125	9.49564743041992
2213.21997070313	9.48099613189697
2213.86450195313	9.53043365478516
2214.50830078125	9.48144149780273
2215.1513671875	9.45388317108154
2215.79370117188	9.4561128616333
2216.43530273438	9.39060020446777
2217.076171875	9.40671348571777
2217.71630859375	9.34567832946777
2218.35571289063	9.34811782836914
2218.99462890625	9.25485420227051
2219.63256835938	9.21926307678223
2220.26977539063	9.16413116455078
2220.90625	9.15508937835693
2221.5419921875	9.10191535949707
2222.17700195313	9.09790706634521
2222.81127929688	9.03299140930176
2223.44482421875	8.92105579376221
2224.07763671875	8.86286640167236
2224.70971679688	8.85824584960938
2225.34106445313	8.75525188446045
2225.9716796875	8.67989158630371
2226.6015625	8.62838077545166
2227.23071289063	8.59845542907715
2227.85913085938	8.5377025604248
2228.48681640625	8.52223300933838
2229.11376953125	8.44917011260986
2229.73999023438	8.38930130004883
2230.36547851563	8.37323951721191
2230.990234375	8.33803272247314
2231.61401367188	8.2425708770752
2232.2373046875	8.23587417602539
2232.85986328125	8.17426109313965
2233.4814453125	8.15219402313232
2234.1025390625	8.13368988037109
2234.72265625	8.0919017791748
2235.34228515625	8.05289173126221
2235.9609375	7.98646831512451
2236.57885742188	7.97707843780518
2237.1962890625	7.97587394714355
2237.81274414063	7.93931102752686
2238.42846679688	7.94680166244507
2239.04345703125	7.92711782455444
2239.65771484375	7.93101501464844
2240.27124023438	7.9351692199707
2240.88403320313	7.94727993011475
2241.49584960938	7.92807054519653
2242.10717773438	7.89805555343628
2242.71752929688	7.93971967697144
2243.32739257813	7.86957216262817
2243.93627929688	7.88707637786865
2244.54443359375	7.89661169052124
2245.15209960938	7.87810039520264
2245.7587890625	7.79699468612671
2246.36474609375	7.7938814163208
2246.9697265625	7.80828428268433
2247.57421875	7.83584976196289
2248.17797851563	7.7349910736084
2248.78076171875	7.76718473434448
2249.38305664063	7.71629190444946
2249.984375	7.69220876693726
2250.5849609375	7.71796464920044
2251.18481445313	7.60728549957275
2251.78393554688	7.56632471084595
2252.38232421875	7.5607590675354
2252.97973632813	7.46049308776855
2253.57666015625	7.48231410980225
2254.17260742188	7.4590950012207
2254.76782226563	7.42601251602173
2255.3623046875	7.30998182296753
2255.9560546875	7.33591794967651
2256.54907226563	7.2770676612854
2257.14135742188	7.22543382644653
2257.73266601563	7.15636873245239
2258.32348632813	7.09711360931396
2258.91333007813	7.0788516998291
2259.50244140625	7.03536748886108
2260.09057617188	6.97365045547485
2260.67822265625	6.93294525146484
2261.26513671875	6.92238712310791
2261.85107421875	6.86289072036743
2262.43627929688	6.83953189849854
2263.02075195313	6.84923505783081
2263.6044921875	6.76331615447998
2264.18725585938	6.74406003952026
2264.76953125	6.71018028259277
2265.35083007813	6.66714286804199
2265.93139648438	6.67443799972534
2266.51123046875	6.61464405059814
2267.09033203125	6.63079977035522
2267.66845703125	6.62998247146606
2268.24584960938	6.59492492675781
2268.82250976563	6.62990760803223
2269.3984375	6.58304738998413
2269.9736328125	6.60758686065674
2270.5478515625	6.61250734329224
2271.12133789063	6.66666460037231
2271.69409179688	6.67815685272217
2272.26611328125	6.67052793502808
2272.83740234375	6.66183948516846
2273.40771484375	6.62638902664185
2273.97729492188	6.60219097137451
2274.54614257813	6.58637189865112
2275.11401367188	6.53403997421265
2275.68139648438	6.49348640441895
2276.24780273438	6.45342540740967
2276.8134765625	6.44014644622803
2277.37817382813	6.43000745773315
2277.9423828125	6.40512943267822
2278.50561523438	6.42576122283936
2279.06811523438	6.43771743774414
2279.62963867188	6.41649198532104
2280.19067382813	6.41185092926025
2280.75073242188	6.39217758178711
2281.31005859375	6.37538719177246
2281.86840820313	6.37124633789063
2282.42602539063	6.36076545715332
2282.98291015625	6.32704019546509
2283.5390625	6.2726879119873
2284.09448242188	6.26188373565674
2284.64892578125	6.23283338546753
2285.20263671875	6.25108909606934
2285.75537109375	6.19476127624512
2286.3076171875	6.13574409484863
2286.85888671875	6.12671184539795
2287.40942382813	6.13514566421509
2287.958984375	6.09457635879517
2288.5078125	6.06748723983765
2289.05590820313	6.05390071868896
2289.60302734375	5.99574089050293
2290.14965820313	5.96778059005737
2290.6953125	5.90184211730957
2291.23999023438	5.83770704269409
2291.78393554688	5.84338474273682
2292.3271484375	5.77200078964233
2292.86962890625	5.7577166557312
2293.4111328125	5.75565147399902
2293.95190429688	5.71873092651367
2294.49194335938	5.66528081893921
2295.03100585938	5.63787984848022
2295.5693359375	5.65466594696045
2296.10693359375	5.57767820358276
2296.6435546875	5.61630630493164
2297.17944335938	5.58483791351318
2297.71459960938	5.54187202453613
2298.24877929688	5.56344747543335
2298.7822265625	5.55220031738281
2299.31469726563	5.54067850112915
2299.8466796875	5.55452680587769
2300.37744140625	5.52695512771606
2300.90771484375	5.49749135971069
2301.43701171875	5.53968000411987
2301.96557617188	5.52838802337646
2302.4931640625	5.5810546875
2303.02001953125	5.52719020843506
2303.54614257813	5.50864410400391
2304.0712890625	5.53348731994629
2304.595703125	5.51813983917236
2305.119140625	5.54541397094727
2305.64184570313	5.50510787963867
2306.16381835938	5.51816892623901
2306.68481445313	5.50734663009644
2307.205078125	5.48308897018433
2307.72436523438	5.50179290771484
2308.24291992188	5.49900960922241
2308.7607421875	5.49648714065552
2309.27758789063	5.49746084213257
2309.79370117188	5.476637840271
2310.30883789063	5.46575546264648
2310.8232421875	5.48609685897827
2311.3369140625	5.46981906890869
2311.849609375	5.45568370819092
2312.361328125	5.43641090393066
2312.87255859375	5.38692045211792
2313.38256835938	5.42668104171753
2313.89208984375	5.37255954742432
2314.40063476563	5.36023902893066
2314.908203125	5.33305168151855
2315.4150390625	5.28666353225708
2315.92114257813	5.23618507385254
2316.42626953125	5.19783163070679
2316.9306640625	5.18378734588623
2317.43408203125	5.20598697662354
2317.93676757813	5.13617706298828
2318.4384765625	5.12669134140015
2318.939453125	5.07223558425903
2319.439453125	5.07247114181519
2319.93872070313	4.99463844299316
2320.43701171875	5.01246309280396
2320.9345703125	4.98364591598511
2321.43139648438	4.93635272979736
2321.92724609375	4.93028402328491
2322.42211914063	4.88781881332397
2322.91625976563	4.86922836303711
2323.40966796875	4.88132476806641
2323.90209960938	4.84259557723999
2324.3935546875	4.79268836975098
2324.88427734375	4.78327322006226
2325.37426757813	4.80133533477783
2325.86303710938	4.7674126625061
2326.35131835938	4.77785396575928
2326.83862304688	4.76486921310425
2327.32495117188	4.78566789627075
2327.810546875	4.79666519165039
2328.29541015625	4.81530427932739
2328.77905273438	4.82467651367188
2329.26220703125	4.81031179428101
2329.74438476563	4.8357949256897
2330.2255859375	4.81185579299927
2330.7060546875	4.7676830291748
2331.185546875	4.80765533447266
2331.6640625	4.81265783309937
2332.14184570313	4.81055068969727
2332.61889648438	4.79284477233887
2333.09497070313	4.82904148101807
2333.57006835938	4.84007263183594
2334.04443359375	4.77332210540771
2334.51782226563	4.79721307754517
2334.99047851563	4.7512264251709
2335.46215820313	4.74359083175659
2335.93310546875	4.69507837295532
2336.40307617188	4.73789930343628
2336.8720703125	4.71432304382324
2337.34033203125	4.68605947494507
2337.8076171875	4.65859889984131
2338.27416992188	4.6291937828064
2338.73974609375	4.60581064224243
2339.20458984375	4.5837836265564
2339.66845703125	4.55733919143677
2340.13134765625	4.54820775985718
2340.59350585938	4.51264238357544
2341.0546875	4.48696327209473
2341.51489257813	4.47090530395508
2341.97436523438	4.45262718200684
2342.43286132813	4.42799520492554
2342.890625	4.39452123641968
2343.34741210938	4.35357141494751
2343.80322265625	4.35315656661987
2344.25830078125	4.32265043258667
2344.71240234375	4.3368501663208
2345.16577148438	4.33669805526733
2345.61791992188	4.36970043182373
2346.06958007813	4.39194059371948
2346.52001953125	4.43216991424561
2346.9697265625	4.48708295822144
2347.41845703125	4.56361484527588
2347.86645507813	4.66040420532227
2348.3134765625	4.69578552246094
2348.75952148438	4.79932737350464
2349.20483398438	4.89102458953857
2349.64916992188	4.98749208450317
2350.09252929688	5.07820129394531
2350.53515625	5.13818264007568
2350.97680664063	5.19459581375122
2351.41748046875	5.20802164077759
2351.857421875	5.25671625137329
2352.29638671875	5.27266693115234
2352.734375	5.26778697967529
2353.17138671875	5.24011039733887
2353.60766601563	5.2371563911438
2354.04296875	5.17968797683716
2354.4775390625	5.09240770339966
2354.91088867188	5.020094871521
2355.34350585938	4.93297243118286
2355.775390625	4.82156276702881
2356.2060546875	4.75074815750122
2356.63598632813	4.67347240447998
2357.06494140625	4.56715059280396
2357.4931640625	4.44597578048706
2357.92041015625	4.42542123794556
2358.3466796875	4.29657936096191
2358.77197265625	4.24608612060547
2359.1962890625	4.15870046615601
2359.61987304688	4.06454801559448
2360.04248046875	4.01783418655396
2360.46411132813	3.94872403144836
2360.88500976563	3.89913964271545
2361.30493164063	3.85986924171448
2361.72387695313	3.83316016197205
