# Supplementary material for: Optics miniaturization strategy for demanding Raman spectroscopy applications
Source: Nat Commun. 2024 Apr 8;15:3049. doi: 10.1038/s41467-024-47044-7 (PMC11001912; doi:10.1038/s41467-024-47044-7)
Supplement: Supplementary file 6 — Source Data [file 41467_2024_47044_MOESM6_ESM.zip › Source Data/NCOMMS-23-34016B s3/S3 pHCA, Glucose, Salts/calibraiton/Salts standards 24.08.17/N_10g_L_2.csv]

347.42919921875	78.7320861816406
348.892913818359	78.9884948730469
350.356079101563	79.4432830810547
351.818634033203	79.5725555419922
353.280670166016	80.0954132080078
354.742095947266	80.2615509033203
356.202972412109	80.5693206787109
357.663299560547	80.8578796386719
359.123046875	81.1288299560547
360.582244873047	81.5044174194336
362.040863037109	81.6991119384766
363.498931884766	81.8414306640625
364.956451416016	81.9853057861328
366.413391113281	82.3905639648438
367.869750976563	82.6005554199219
369.325592041016	82.6705780029297
370.780853271484	82.5848541259766
372.235565185547	83.0750198364258
373.689727783203	83.0720291137695
375.143310546875	83.1346206665039
376.596343994141	83.385856628418
378.048828125	83.5679779052734
379.500762939453	83.578857421875
380.9521484375	83.7615585327148
382.402954101563	83.797981262207
383.853240966797	83.9962463378906
385.302947998047	84.048469543457
386.752136230469	84.3716583251953
388.200744628906	84.5022048950195
389.648803710938	84.7791290283203
391.096343994141	84.6912002563477
392.543304443359	84.8908920288086
393.989715576172	85.1636505126953
395.435607910156	85.3241271972656
396.880920410156	85.4257888793945
398.325714111328	85.4606170654297
399.769927978516	85.7233276367188
401.213623046875	86.0173492431641
402.656768798828	86.0498199462891
404.099395751953	86.1549224853516
405.541442871094	86.4116897583008
406.982971191406	86.3429336547852
408.423950195313	86.2582626342773
409.864379882813	86.8257827758789
411.304290771484	86.6366195678711
412.743621826172	86.8109741210938
414.182434082031	87.0154724121094
415.620727539063	86.8683929443359
417.058471679688	86.8353729248047
418.495666503906	87.0235290527344
419.932342529297	86.8627548217773
421.368469238281	86.9480285644531
422.804077148438	86.8495483398438
424.239135742188	86.7903747558594
425.673645019531	86.6952896118164
427.107635498047	86.6289749145508
428.541107177734	86.6033248901367
429.974029541016	86.4579772949219
431.406433105469	86.3704147338867
432.838287353516	86.3137588500977
434.269622802734	86.1498870849609
435.700408935547	86.0218276977539
437.130706787109	85.9569244384766
438.560455322266	85.9060440063477
439.989654541016	85.680778503418
441.418334960938	85.7016143798828
442.846496582031	85.4110260009766
444.274139404297	85.2985382080078
445.701263427734	85.1686096191406
447.127838134766	85.0162048339844
448.553894042969	85.0661163330078
449.979431152344	84.9852142333984
451.404449462891	84.6967086791992
452.828918457031	84.554573059082
454.252899169922	84.5244293212891
455.676330566406	84.5538864135742
457.099273681641	84.4756851196289
458.521667480469	84.343391418457
459.943542480469	84.4167251586914
461.364929199219	84.2654876708984
462.785766601563	84.3216018676758
464.206085205078	84.3092727661133
465.625885009766	84.1153030395508
467.045196533203	84.3759765625
468.463958740234	84.1619033813477
469.882202148438	84.3696594238281
471.299957275391	84.2355194091797
472.717193603516	84.2273712158203
474.133911132813	84.3572158813477
475.550109863281	84.3274002075195
476.965789794922	84.3080596923828
478.380950927734	84.4890518188477
479.795623779297	84.3062744140625
481.209777832031	84.4913330078125
482.623413085938	84.5694732666016
484.036529541016	84.7932434082031
485.449157714844	84.6593551635742
486.861267089844	84.9623031616211
488.272857666016	84.8917694091797
489.683959960938	84.9383773803711
491.094543457031	84.9666061401367
492.504608154297	84.9435424804688
493.914184570313	84.9501495361328
495.3232421875	84.9646759033203
496.731811523438	84.921745300293
498.139862060547	84.8995590209961
499.547393798828	84.8135452270508
500.954467773438	84.7709045410156
502.360992431641	84.7319564819336
503.767028808594	84.596321105957
505.172576904297	84.7113723754883
506.577606201172	84.4978790283203
507.982147216797	84.534065246582
509.386169433594	84.3506164550781
510.789703369141	84.3126068115234
512.192749023438	84.1746826171875
513.595275878906	83.951171875
514.997314453125	83.8838958740234
516.398803710938	84.0027236938477
517.799865722656	83.7920989990234
519.200378417969	83.8060531616211
520.600463867188	83.6886291503906
522	83.6040878295898
523.399047851563	83.6967239379883
524.797607421875	83.4111557006836
526.195678710938	83.2994766235352
527.59326171875	83.3400344848633
528.990295410156	83.244255065918
530.386901855469	82.8687210083008
531.782958984375	82.9879302978516
533.178588867188	82.8111877441406
534.573669433594	82.6479644775391
535.968322753906	82.4506530761719
537.362426757813	82.3325271606445
538.756042480469	82.1930084228516
540.149230957031	81.7719573974609
541.541870117188	81.5597991943359
542.934020996094	81.5780868530273
544.32568359375	81.2245635986328
545.716918945313	80.8427886962891
547.107604980469	80.6507186889648
548.497802734375	80.4665832519531
549.887573242188	80.3249359130859
551.276794433594	79.8998336791992
552.66552734375	79.7781524658203
554.053833007813	79.734992980957
555.441650390625	79.4948043823242
556.828918457031	79.202995300293
558.215759277344	79.0577697753906
559.602111816406	78.8426132202148
560.987976074219	78.8306579589844
562.373352050781	78.7383575439453
563.758239746094	78.5138702392578
565.142639160156	78.3900604248047
566.526611328125	78.1785736083984
567.910034179688	78.3484725952148
569.293029785156	78.0848617553711
570.675537109375	77.8681030273438
572.057556152344	77.8141937255859
573.439086914063	77.8159790039063
574.820129394531	77.7297592163086
576.200744628906	77.7329177856445
577.580871582031	77.5787734985352
578.96044921875	77.6522598266602
580.339660644531	77.5060806274414
581.718322753906	77.5707473754883
583.096557617188	77.3141098022461
584.474243164063	77.4078903198242
585.851501464844	77.1942596435547
587.228332519531	77.3408050537109
588.604614257813	77.2157897949219
589.98046875	77.0759811401367
591.355834960938	77.0564804077148
592.730712890625	76.9710083007813
594.105163574219	77.1408767700195
595.479125976563	77.0579452514648
596.852600097656	76.943115234375
598.225646972656	76.8819732666016
599.598205566406	76.9360885620117
600.970275878906	76.7994003295898
602.341857910156	76.5525665283203
603.713012695313	76.6546096801758
605.083679199219	76.6241760253906
606.453918457031	76.5458984375
607.823608398438	76.5118408203125
609.192932128906	76.3534469604492
610.561706542969	76.1518402099609
611.930053710938	76.1922760009766
613.297912597656	75.9620971679688
614.665344238281	75.8695755004883
616.032287597656	75.8391571044922
617.398803710938	75.6994247436523
618.764831542969	75.5843124389648
620.13037109375	75.3656768798828
621.495483398438	75.2496795654297
622.860107421875	75.1246948242188
624.224304199219	75.0287475585938
625.588012695313	74.8932571411133
626.951232910156	74.8123550415039
628.314025878906	74.5228958129883
629.676391601563	74.6683044433594
631.038269042969	74.3247604370117
632.399658203125	74.2447662353516
633.760620117188	74.11083984375
635.12109375	73.9727096557617
636.481140136719	73.7090606689453
637.840759277344	73.7196044921875
639.199890136719	73.5312957763672
640.558532714844	73.4184646606445
641.916748046875	73.3712921142578
643.274536132813	73.1802291870117
644.6318359375	73.0599975585938
645.988647460938	72.8960494995117
647.345031738281	72.7386627197266
648.700988769531	72.7242736816406
650.056457519531	72.4932708740234
651.411499023438	72.3927841186523
652.76611328125	72.4839782714844
654.120239257813	72.0700836181641
655.473876953125	72.1567153930664
656.827087402344	72.1142730712891
658.179870605469	72.0077896118164
659.5322265625	71.9575271606445
660.884094238281	71.920524597168
662.235473632813	71.8451995849609
663.586486816406	71.5323028564453
664.93701171875	71.5590362548828
666.287048339844	71.5133056640625
667.636657714844	71.4741439819336
668.98583984375	71.3093948364258
670.334594726563	71.3908462524414
671.682861328125	71.3388900756836
673.030700683594	71.3120574951172
674.378051757813	71.2936859130859
675.725036621094	71.2745819091797
677.071533203125	71.1669387817383
678.417541503906	71.1913528442383
679.76318359375	71.3046951293945
681.108337402344	71.1042022705078
682.453002929688	71.2737045288086
683.797302246094	71.2830581665039
685.14111328125	71.1416397094727
686.484497070313	71.1312942504883
687.827453613281	71.1740341186523
689.169921875	71.1711807250977
690.512023925781	71.1264266967773
691.853637695313	71.1996459960938
693.194763183594	71.2809295654297
694.535522460938	71.0797576904297
695.875793457031	71.0693511962891
697.215637207031	71.159294128418
698.555053710938	71.1558074951172
699.89404296875	71.2696990966797
701.232543945313	71.3296203613281
702.570617675781	71.1799163818359
703.908325195313	71.2306823730469
705.245483398438	71.3145599365234
706.582275390625	71.2799682617188
707.918640136719	71.2268371582031
709.254516601563	71.1806182861328
710.589965820313	71.2379608154297
711.924987792969	71.2778854370117
713.259582519531	71.3094253540039
714.59375	71.28662109375
715.927490234375	71.0723190307617
717.2607421875	71.2632827758789
718.593627929688	71.1333999633789
719.926025390625	71.0619125366211
721.257995605469	71.1658477783203
722.589538574219	71.0153884887695
723.920654296875	70.9755172729492
725.251342773438	71.0634384155273
726.581604003906	71.0106048583984
727.911437988281	70.9820938110352
729.240783691406	70.9094009399414
730.569763183594	70.8820724487305
731.898254394531	70.8876495361328
733.226379394531	70.8003158569336
734.554016113281	70.6718978881836
735.881225585938	70.6543960571289
737.208068847656	70.5822448730469
738.534423828125	70.5150833129883
739.8603515625	70.4234771728516
741.185852050781	70.407600402832
742.510925292969	70.3548431396484
743.835571289063	70.3596496582031
745.159790039063	70.2048645019531
746.483581542969	70.1858139038086
747.806945800781	70.0643615722656
749.1298828125	69.9331817626953
750.452453613281	69.9228057861328
751.774536132813	69.8419189453125
753.09619140625	69.5973205566406
754.417419433594	69.584342956543
755.738220214844	69.4892120361328
757.05859375	69.413215637207
758.378540039063	69.2415466308594
759.698059082031	69.3596954345703
761.017211914063	69.0398254394531
762.335876464844	69.1345138549805
763.654113769531	68.7961959838867
764.971984863281	68.8334274291992
766.289367675781	68.7003021240234
767.606384277344	68.5248260498047
768.922973632813	68.6956100463867
770.239074707031	68.4084625244141
771.554809570313	68.2710647583008
772.8701171875	68.2730865478516
774.184997558594	68.0874328613281
775.499450683594	67.8618850708008
776.8134765625	67.9163131713867
778.127136230469	67.745246887207
779.440307617188	67.7086334228516
780.753112792969	67.6739501953125
782.0654296875	67.3943328857422
783.377380371094	67.3541564941406
784.688903808594	67.2840347290039
786	67.1860733032227
787.310668945313	67.2465362548828
788.620971679688	66.8850173950195
789.930786132813	66.9718780517578
791.240234375	66.7783889770508
792.549255371094	66.6541900634766
793.857788085938	66.6655502319336
795.166015625	66.4268951416016
796.473754882813	66.5970611572266
797.781066894531	66.3777465820313
799.088012695313	66.328857421875
800.39453125	66.3359146118164
801.700622558594	66.4002227783203
803.006286621094	66.1798629760742
804.311584472656	66.2060394287109
805.616394042969	66.055778503418
806.920837402344	66.1260604858398
808.224853515625	65.8028030395508
809.528503417969	65.8784790039063
810.831665039063	65.7529144287109
812.134460449219	65.8680953979492
813.436828613281	65.7780532836914
814.73876953125	65.6615142822266
816.040344238281	65.6323623657227
817.341430664063	65.703742980957
818.642150878906	65.5626754760742
819.942504882813	65.5955581665039
821.242370605469	65.5119323730469
822.541870117188	65.7092514038086
823.840942382813	65.6346282958984
825.139587402344	65.545539855957
826.437866210938	65.6362762451172
827.735656738281	65.5756530761719
829.033081054688	65.4921417236328
830.330139160156	65.6008682250977
831.626770019531	65.4990997314453
832.922973632813	65.4791564941406
834.21875	65.5433120727539
835.514099121094	65.4709625244141
836.80908203125	65.71435546875
838.103637695313	65.5495834350586
839.397827148438	65.5621337890625
840.691589355469	65.7321624755859
841.984924316406	65.7161560058594
843.27783203125	65.6448669433594
844.570373535156	65.5804824829102
845.862487792969	65.5792007446289
847.154235839844	65.5712738037109
848.445556640625	65.6565628051758
849.736450195313	65.397834777832
851.026916503906	65.3421249389648
852.317016601563	65.2938690185547
853.606689453125	65.176643371582
854.89599609375	65.1167984008789
856.184875488281	64.894416809082
857.473327636719	64.6863479614258
858.761413574219	64.4434585571289
860.049072265625	64.3819885253906
861.336303710938	64.2130584716797
862.623168945313	64.0485610961914
863.909606933594	63.6862869262695
865.195678710938	63.6075630187988
866.481323242188	63.3046073913574
867.766540527344	63.0045356750488
869.051391601563	62.8140602111816
870.335815429688	62.5694885253906
871.619873046875	62.1123161315918
872.903503417969	61.8742828369141
874.186706542969	61.7178230285645
875.469543457031	61.2723693847656
876.752014160156	60.8631401062012
878.033996582031	60.690559387207
879.315612792969	60.3619804382324
880.596862792969	59.9825706481934
881.877685546875	59.6757698059082
883.158081054688	59.3775634765625
884.438110351563	59.0321426391602
885.7177734375	58.8103828430176
886.996948242188	58.4977722167969
888.275817871094	58.2172012329102
889.55419921875	57.9139862060547
890.832275390625	57.5414657592773
892.10986328125	57.3571548461914
893.387084960938	57.1345825195313
894.663940429688	56.7697448730469
895.940368652344	56.475040435791
897.216369628906	56.3452911376953
898.492004394531	55.9485511779785
899.767272949219	55.8030281066895
901.042114257813	55.5354614257813
902.316528320313	55.2999076843262
903.590576171875	55.0657081604004
904.8642578125	54.7738189697266
906.137512207031	54.7249717712402
907.410339355469	54.3758125305176
908.682800292969	54.0714225769043
909.954833984375	53.9098854064941
911.226501464844	53.6297302246094
912.497802734375	53.4541358947754
913.768676757813	53.1949691772461
915.039123535156	53.1332969665527
916.309204101563	52.882740020752
917.578918457031	52.7327423095703
918.848205566406	52.4949798583984
920.117126464844	52.2031555175781
921.385620117188	52.1695594787598
922.653747558594	52.0333518981934
923.921447753906	51.8065147399902
925.188781738281	51.6678504943848
926.455688476563	51.4804801940918
927.722229003906	51.494571685791
928.988342285156	51.2607574462891
930.254089355469	51.1526374816895
931.519470214844	50.978458404541
932.784423828125	50.9516792297363
934.049011230469	50.7356414794922
935.313171386719	50.7130889892578
936.576965332031	50.6368408203125
937.84033203125	50.5147247314453
939.103332519531	50.3459701538086
940.365966796875	50.2448425292969
941.628173828125	50.284423828125
942.890014648438	50.2497673034668
944.151428222656	50.0791778564453
945.412475585938	49.9497337341309
946.673095703125	50.0699119567871
947.933349609375	50.1367950439453
949.193237304688	49.953125
950.452697753906	49.9804420471191
951.711791992188	49.9460754394531
952.970520019531	49.8618469238281
954.228820800781	49.9962043762207
955.486755371094	50.048698425293
956.744262695313	50.1313056945801
958.001403808594	50.2419013977051
959.258117675781	50.2264709472656
960.514526367188	50.3302536010742
961.770446777344	50.4409027099609
963.026062011719	50.6583824157715
964.28125	50.6708030700684
965.536010742188	50.9585723876953
966.790466308594	51.2568168640137
968.044494628906	51.6059150695801
969.298095703125	51.9449462890625
970.551391601563	52.5400772094727
971.80419921875	52.8762817382813
973.056701660156	53.5927391052246
974.308776855469	54.3274917602539
975.560485839844	55.1269950866699
976.811767578125	56.341796875
978.062683105469	57.7731094360352
979.313232421875	59.2593040466309
980.563415527344	61.2367630004883
981.813171386719	63.2138824462891
983.0625	65.469612121582
984.3115234375	67.958625793457
985.560119628906	69.8837051391602
986.808349609375	71.6844787597656
988.05615234375	73.0907745361328
989.303588867188	73.4700164794922
990.550659179688	73.2717742919922
991.797302246094	72.1363143920898
993.043579101563	70.485954284668
994.289489746094	67.9145584106445
995.535034179688	65.5748596191406
996.780151367188	62.9049530029297
998.02490234375	60.3568916320801
999.269226074219	58.4139709472656
1000.51318359375	56.2023468017578
1001.75677490234	54.578540802002
1003	53.2895088195801
1004.24279785156	51.9454231262207
1005.48522949219	51.2535629272461
1006.72729492188	50.3990745544434
1007.96893310547	49.7197875976563
1009.21026611328	49.1610450744629
1010.45111083984	48.8119964599609
1011.69165039063	48.2102127075195
1012.93176269531	47.9963874816895
1014.17150878906	47.6938133239746
1015.41088867188	47.4478149414063
1016.64984130859	47.2658195495605
1017.88842773438	46.9986953735352
1019.12664794922	46.838809967041
1020.36450195313	46.8012084960938
1021.60192871094	46.5112571716309
1022.83898925781	46.4851036071777
1024.07568359375	46.2050743103027
1025.31201171875	46.3035202026367
1026.5478515625	46.0835075378418
1027.78344726563	45.9387359619141
1029.0185546875	45.9855995178223
1030.25329589844	45.717414855957
1031.48767089844	45.7071647644043
1032.7216796875	45.7590255737305
1033.95532226563	45.6425018310547
1035.18859863281	45.5581855773926
1036.42138671875	45.5445518493652
1037.65393066406	45.6090507507324
1038.88598632813	45.5695381164551
1040.11767578125	45.6012916564941
1041.34899902344	45.4366416931152
1042.57995605469	45.5682487487793
1043.810546875	45.6210174560547
1045.04077148438	45.4781074523926
1046.2705078125	45.667896270752
1047.5	45.5530281066895
1048.72900390625	45.5599212646484
1049.95764160156	45.5898933410645
1051.18591308594	45.5813827514648
1052.41381835938	45.6668357849121
1053.64135742188	45.5617446899414
1054.86853027344	45.7476539611816
1056.09521484375	45.6526947021484
1057.32165527344	45.7187690734863
1058.54760742188	45.6642265319824
1059.77331542969	45.5805358886719
1060.99853515625	45.7219505310059
1062.22338867188	45.8197326660156
1063.44787597656	45.6060943603516
1064.671875	45.6739807128906
1065.89562988281	45.8246192932129
1067.11901855469	45.6912574768066
1068.34191894531	45.7527122497559
1069.56457519531	45.8126640319824
1070.78674316406	45.7123222351074
1072.00854492188	45.7254066467285
1073.22998046875	45.7747268676758
1074.45104980469	45.7325630187988
1075.67175292969	45.6839179992676
1076.89208984375	45.7012557983398
1078.11193847656	45.5367202758789
1079.33154296875	45.5756340026855
1080.55065917969	45.639347076416
1081.76940917969	45.4553909301758
1082.98791503906	45.3597221374512
1084.20593261719	45.3359565734863
1085.42358398438	45.33203125
1086.64086914063	45.2455444335938
1087.85766601563	45.197021484375
1089.07421875	45.1435508728027
1090.29040527344	45.0736846923828
1091.50610351563	45.0286254882813
1092.72155761719	44.8819274902344
1093.9365234375	44.7966346740723
1095.15112304688	44.8298149108887
1096.36535644531	44.8031158447266
1097.57922363281	44.8559722900391
1098.79272460938	44.8273887634277
1100.005859375	44.5599594116211
1101.21862792969	44.7267570495605
1102.43090820313	44.6812400817871
1103.64294433594	44.4382476806641
1104.8544921875	44.5533905029297
1106.06579589844	44.475269317627
1107.27661132813	44.407642364502
1108.48706054688	44.3316459655762
1109.69714355469	44.3795013427734
1110.90686035156	44.3502655029297
1112.1162109375	44.2170372009277
1113.3251953125	44.2800064086914
1114.53369140625	44.2733421325684
1115.74194335938	44.1721992492676
1116.94982910156	44.1897964477539
1118.1572265625	44.0999336242676
1119.3642578125	44.1658515930176
1120.57104492188	44.1395835876465
1121.77734375	44.0621604919434
1122.98327636719	44.006519317627
1124.18884277344	44.1259536743164
1125.39404296875	44.0542984008789
1126.59875488281	43.9742431640625
1127.80322265625	44.0393218994141
1129.00732421875	44.0727195739746
1130.2109375	43.8874778747559
1131.41430664063	43.9058113098145
1132.6171875	43.9847030639648
1133.81970214844	43.8888626098633
1135.02197265625	43.9053344726563
1136.22375488281	43.8391189575195
1137.42517089844	43.7879981994629
1138.62622070313	43.8876037597656
1139.82690429688	43.783016204834
1141.02709960938	43.6421432495117
1142.22705078125	43.6676750183105
1143.42663574219	43.6871070861816
1144.62573242188	43.5892448425293
1145.82458496094	43.5517539978027
1147.02294921875	43.607349395752
1148.22094726563	43.5408515930176
1149.41857910156	43.6022071838379
1150.61584472656	43.6058692932129
1151.81274414063	43.4726943969727
1153.00927734375	43.4450302124023
1154.20544433594	43.6043167114258
1155.40124511719	43.5350112915039
1156.5966796875	43.5490646362305
1157.79162597656	43.5887413024902
1158.986328125	43.4701499938965
1160.18054199219	43.4590034484863
1161.37438964844	43.5834350585938
1162.56799316406	43.3574066162109
1163.76110839844	43.4866561889648
1164.95385742188	43.4461135864258
1166.14624023438	43.3912467956543
1167.33825683594	43.2774810791016
1168.52990722656	43.2480697631836
1169.72119140625	43.391185760498
1170.91198730469	43.2843208312988
1172.1025390625	43.4208030700684
1173.29260253906	43.537410736084
1174.482421875	43.2848052978516
1175.67175292969	43.423828125
1176.86071777344	43.328125
1178.04943847656	43.3556327819824
1179.23767089844	43.5220947265625
1180.42553710938	43.4828720092773
1181.61303710938	43.5140762329102
1182.80017089844	43.6300926208496
1183.98681640625	43.6205749511719
1185.17321777344	43.5119247436523
1186.35925292969	43.5968017578125
1187.54479980469	43.6933746337891
1188.73010253906	43.5776710510254
1189.91491699219	43.5553970336914
1191.09936523438	43.6156539916992
1192.28356933594	43.771484375
1193.46728515625	43.6092796325684
1194.65063476563	43.7027244567871
1195.83361816406	43.6240272521973
1197.01623535156	43.6753807067871
1198.19836425781	43.7752151489258
1199.38024902344	43.853816986084
1200.56176757813	43.8268890380859
1201.74279785156	43.9415435791016
1202.92358398438	43.9071731567383
1204.10388183594	43.8938903808594
1205.28393554688	43.9869689941406
1206.46350097656	44.0429039001465
1207.64270019531	44.0934867858887
1208.82153320313	44.0804672241211
1210	44.1924171447754
1211.17810058594	44.2221832275391
1212.35583496094	44.1106796264648
1213.53308105469	44.2482032775879
1214.71008300781	44.2013244628906
1215.88671875	44.1634712219238
1217.06286621094	44.2109565734863
1218.23864746094	44.1067810058594
1219.41418457031	44.2658996582031
1220.58923339844	44.1966514587402
1221.76391601563	44.144100189209
1222.93823242188	44.1699905395508
1224.11218261719	44.1665573120117
1225.28576660156	44.3014526367188
1226.458984375	44.1913909912109
1227.6318359375	44.1530876159668
1228.80419921875	44.1600723266602
1229.97631835938	44.1473121643066
1231.14794921875	44.1848411560059
1232.31921386719	44.3250694274902
1233.490234375	44.291633605957
1234.66076660156	44.2192420959473
1235.83093261719	44.1637573242188
1237.00073242188	44.2860374450684
1238.17016601563	44.2211723327637
1239.33923339844	44.0862197875977
1240.5078125	44.2070274353027
1241.67614746094	44.2013320922852
1242.84411621094	44.103458404541
1244.01159667969	44.0883674621582
1245.1787109375	43.9849395751953
1246.34558105469	44.0105895996094
1247.51196289063	43.8218765258789
1248.67797851563	43.7603340148926
1249.84362792969	43.8238639831543
1251.00891113281	43.6741409301758
1252.173828125	43.6218376159668
1253.33825683594	43.7665176391602
1254.50244140625	43.6454429626465
1255.66625976563	43.5479965209961
1256.82958984375	43.4928436279297
1257.99255371094	43.6326179504395
1259.1552734375	43.5430908203125
1260.31750488281	43.4956588745117
1261.47937011719	43.4365005493164
1262.64086914063	43.5113868713379
1263.80200195313	43.4616775512695
1264.96276855469	43.4054374694824
1266.123046875	43.3668975830078
1267.28308105469	43.2481536865234
1268.44262695313	43.248104095459
1269.60192871094	43.2240104675293
1270.7607421875	43.2197608947754
1271.91918945313	43.1937713623047
1273.07727050781	42.9811248779297
1274.23498535156	42.9285888671875
1275.39233398438	43.0100173950195
1276.54931640625	42.8113975524902
1277.70581054688	42.7881317138672
1278.86206054688	42.751407623291
1280.01794433594	42.8227005004883
1281.17333984375	42.7003135681152
1282.32836914063	42.7052040100098
1283.48303222656	42.6377067565918
1284.63732910156	42.629524230957
1285.79125976563	42.568775177002
1286.94482421875	42.6359405517578
1288.09802246094	42.5571098327637
1289.25073242188	42.5087127685547
1290.40319824219	42.6898231506348
1291.55517578125	42.4497108459473
1292.70690917969	42.5447235107422
1293.85815429688	42.4963684082031
1295.00903320313	42.4838790893555
1296.15954589844	42.3665199279785
1297.30969238281	42.3912582397461
1298.45935058594	42.343505859375
1299.60876464844	42.248706817627
1300.7578125	42.1924896240234
1301.90637207031	42.2743606567383
1303.05456542969	42.1265335083008
1304.20239257813	42.152889251709
1305.34985351563	42.0488471984863
1306.49694824219	42.0416603088379
1307.64367675781	41.9684906005859
1308.7900390625	41.9302444458008
1309.93591308594	42.0219116210938
1311.08154296875	41.8783111572266
1312.22668457031	41.9053421020508
1313.37145996094	41.969654083252
1314.51599121094	41.8629341125488
1315.66003417969	41.967830657959
1316.80358886719	41.913257598877
1317.94689941406	41.9438591003418
1319.08984375	41.9020500183105
1320.23229980469	41.817741394043
1321.37451171875	41.8966941833496
1322.51623535156	41.8508529663086
1323.65759277344	41.9211502075195
1324.79858398438	41.7541618347168
1325.93920898438	41.7881622314453
1327.07934570313	41.6791381835938
1328.21923828125	41.6959609985352
1329.35864257813	41.7379379272461
1330.49780273438	41.6138458251953
1331.63647460938	41.6156234741211
1332.77478027344	41.540454864502
1333.91271972656	41.3942985534668
1335.05029296875	41.4384689331055
1336.18737792969	41.4577102661133
1337.32421875	41.2736167907715
1338.46057128906	41.3193740844727
1339.5966796875	41.3061332702637
1340.73229980469	41.2489814758301
1341.86755371094	41.2299499511719
1343.00231933594	41.3491439819336
1344.13684082031	41.2200050354004
1345.27099609375	41.1212463378906
1346.40466308594	41.2345085144043
1347.53796386719	41.1998596191406
1348.6708984375	41.1810989379883
1349.80346679688	41.2289810180664
1350.93566894531	41.2193565368652
1352.06750488281	41.1312713623047
1353.19885253906	41.063533782959
1354.32995605469	41.148494720459
1355.46057128906	41.0838737487793
1356.5908203125	41.0775909423828
1357.720703125	41.0168571472168
1358.85021972656	40.8933029174805
1359.97924804688	40.9403648376465
1361.10803222656	40.890495300293
1362.236328125	40.8945426940918
1363.3642578125	40.7356872558594
1364.49182128906	40.7508010864258
1365.61901855469	40.6937637329102
1366.74584960938	40.6152000427246
1367.87231445313	40.783260345459
1368.99829101563	40.6330986022949
1370.12390136719	40.6011199951172
1371.24914550781	40.4864540100098
1372.3740234375	40.562816619873
1373.49853515625	40.4801902770996
1374.62255859375	40.5338668823242
1375.74633789063	40.4747467041016
1376.86962890625	40.569450378418
1377.99255371094	40.4489669799805
1379.11511230469	40.5025367736816
1380.2373046875	40.3948631286621
1381.35900878906	40.5712814331055
1382.48034667969	40.3165016174316
1383.60144042969	40.4047393798828
1384.72204589844	40.3802604675293
1385.84228515625	40.2877464294434
1386.96203613281	40.3935585021973
1388.08154296875	40.3335266113281
1389.20056152344	40.2775802612305
1390.31921386719	40.2897148132324
1391.4375	40.1785316467285
1392.55541992188	40.1410751342773
1393.6728515625	40.1226921081543
1394.7900390625	40.1492691040039
1395.90673828125	40.0129661560059
1397.02307128906	40.0535850524902
1398.13903808594	39.9104499816895
1399.25463867188	40.0060005187988
1400.36975097656	39.8486366271973
1401.48449707031	39.9247589111328
1402.59899902344	39.9664344787598
1403.712890625	39.8727531433105
1404.82653808594	39.8971252441406
1405.93981933594	39.9828987121582
1407.05261230469	40.0116004943848
1408.1650390625	40.0015411376953
1409.27709960938	39.9258117675781
1410.38879394531	39.990047454834
1411.5	39.886833190918
1412.61096191406	39.9505310058594
1413.72143554688	39.7862586975098
1414.83154296875	39.9258651733398
1415.94116210938	39.8218612670898
1417.05053710938	39.7818374633789
1418.15942382813	39.6758728027344
1419.26794433594	39.776554107666
1420.37609863281	39.6701927185059
1421.48388671875	39.6875839233398
1422.59118652344	39.5177574157715
1423.6982421875	39.5523414611816
1424.80480957031	39.5394973754883
1425.91088867188	39.4635772705078
1427.01672363281	39.4759368896484
1428.1220703125	39.4633178710938
1429.22717285156	39.4253005981445
1430.33166503906	39.3329620361328
1431.43591308594	39.4489593505859
1432.53979492188	39.390251159668
1433.64318847656	39.4140396118164
1434.74621582031	39.3913116455078
1435.84887695313	39.4569854736328
1436.95104980469	39.3691673278809
1438.05297851563	39.4344940185547
1439.15441894531	39.4454574584961
1440.25549316406	39.4183006286621
1441.35620117188	39.3970108032227
1442.45642089844	39.4131126403809
1443.55627441406	39.3634757995605
1444.65576171875	39.2779998779297
1445.7548828125	39.2428359985352
1446.853515625	39.207878112793
1447.95190429688	39.053638458252
1449.0498046875	39.1424674987793
1450.14721679688	39.0499229431152
1451.24438476563	39.0273094177246
1452.34106445313	38.825008392334
1453.43737792969	38.9268455505371
1454.53332519531	38.9381637573242
1455.62890625	38.8391227722168
1456.72399902344	38.8461456298828
1457.81872558594	38.8510322570801
1458.9130859375	38.8298454284668
1460.00695800781	38.8449516296387
1461.10046386719	38.7978897094727
1462.19360351563	38.8475646972656
1463.28637695313	38.8511428833008
1464.37878417969	38.8637771606445
1465.470703125	38.9359016418457
1466.56225585938	38.9835243225098
1467.65344238281	38.9127655029297
1468.744140625	38.8233375549316
1469.83447265625	38.7722015380859
1470.92443847656	38.7853164672852
1472.01403808594	38.6911544799805
1473.10314941406	38.7146911621094
1474.19189453125	38.6063652038574
1475.2802734375	38.5949440002441
1476.3681640625	38.5766487121582
1477.45581054688	38.6153793334961
1478.54296875	38.4633712768555
1479.62963867188	38.4891548156738
1480.71606445313	38.5834121704102
1481.80200195313	38.4630508422852
1482.88757324219	38.5902290344238
1483.97265625	38.4328575134277
1485.05737304688	38.6238746643066
1486.14172363281	38.6988067626953
1487.22570800781	38.697380065918
1488.30932617188	38.580753326416
1489.39245605469	38.6953468322754
1490.47509765625	38.723705291748
1491.55749511719	38.8545455932617
1492.63940429688	38.8608932495117
1493.72094726563	38.7943344116211
1494.80212402344	38.8811378479004
1495.8828125	38.880241394043
1496.96313476563	38.8432655334473
1498.04309082031	38.8853912353516
1499.12255859375	38.8046493530273
1500.20166015625	38.8047866821289
1501.28039550781	38.8599853515625
1502.35864257813	38.8716087341309
1503.4365234375	38.7417144775391
1504.51403808594	38.7707214355469
1505.59118652344	38.7515716552734
1506.66784667969	38.9170761108398
1507.744140625	38.8602409362793
1508.81994628906	38.7947158813477
1509.89538574219	38.9439544677734
1510.97045898438	38.9748802185059
1512.04516601563	39.1333198547363
1513.11938476563	39.2479362487793
1514.19323730469	39.3410568237305
1515.26672363281	39.4049491882324
1516.33972167969	39.5173454284668
1517.41235351563	39.5995140075684
1518.48449707031	39.5499687194824
1519.55639648438	39.7105712890625
1520.62768554688	39.753288269043
1521.69873046875	39.7768249511719
1522.76928710938	39.8049392700195
1523.83947753906	39.9077339172363
1524.90930175781	39.8135185241699
1525.97863769531	40.028881072998
1527.04760742188	39.9766845703125
1528.11608886719	40.0219650268555
1529.18420410156	39.9400596618652
1530.251953125	40.0476264953613
1531.31921386719	40.1371994018555
1532.38610839844	40.1766548156738
1533.45263671875	40.3293800354004
1534.51867675781	40.4298057556152
1535.58435058594	40.4187889099121
1536.64965820313	40.4583854675293
1537.71447753906	40.7242431640625
1538.77893066406	40.8083915710449
1539.84301757813	41.0259971618652
1540.90661621094	41.186695098877
1541.9697265625	41.3029937744141
1543.03259277344	41.3297653198242
1544.09497070313	41.4459571838379
1545.15686035156	41.6718788146973
1546.21850585938	41.7995338439941
1547.27966308594	41.9749488830566
1548.34033203125	42.0892143249512
1549.40063476563	42.3297920227051
1550.46057128906	42.2486953735352
1551.52001953125	42.4434814453125
1552.5791015625	42.6331787109375
1553.63781738281	42.6814765930176
1554.69604492188	42.9027519226074
1555.75378417969	42.8265533447266
1556.81127929688	42.8353385925293
1557.86828613281	43.0850830078125
1558.9248046875	43.0061187744141
1559.98095703125	43.271369934082
1561.03674316406	43.2823066711426
1562.09204101563	43.5319862365723
1563.14697265625	43.563533782959
1564.20153808594	43.8474731445313
1565.25561523438	43.991771697998
1566.30932617188	44.1871871948242
1567.36254882813	44.4752502441406
1568.41540527344	44.5665283203125
1569.4677734375	44.8408317565918
1570.51977539063	45.0968894958496
1571.57141113281	45.2770042419434
1572.62255859375	45.5177001953125
1573.67333984375	45.7662963867188
1574.7236328125	46.0609321594238
1575.77355957031	46.2442321777344
1576.82299804688	46.4238204956055
1577.8720703125	46.6372718811035
1578.92077636719	46.8196296691895
1579.96899414063	46.9894905090332
1581.01684570313	47.2324104309082
1582.06420898438	47.419246673584
1583.11120605469	47.6521797180176
1584.15771484375	47.8493957519531
1585.20385742188	48.0437088012695
1586.24951171875	48.229320526123
1587.29479980469	48.3965911865234
1588.33972167969	48.6984939575195
1589.38415527344	48.8228988647461
1590.42810058594	49.0693588256836
1591.47180175781	49.4273147583008
1592.51489257813	49.9507331848145
1593.55773925781	50.113037109375
1594.59997558594	50.4031028747559
1595.64196777344	50.8438835144043
1596.68334960938	51.1935997009277
1597.72448730469	51.4670562744141
1598.76513671875	51.9202003479004
1599.80529785156	52.2575607299805
1600.84509277344	52.6928024291992
1601.88452148438	53.0788612365723
1602.92346191406	53.2117195129395
1603.9619140625	53.7259864807129
1605	53.9420127868652
1606.03771972656	54.4134826660156
1607.07495117188	54.6532897949219
1608.11169433594	55.0762901306152
1609.14807128906	55.3724517822266
1610.18408203125	55.6080207824707
1611.21960449219	55.8827209472656
1612.25463867188	56.043514251709
1613.28930664063	56.607551574707
1614.32360839844	56.6339721679688
1615.357421875	57.0726127624512
1616.39074707031	57.1891784667969
1617.42370605469	57.4914398193359
1618.45629882813	57.8665504455566
1619.48840332031	57.9970970153809
1620.52001953125	58.2717628479004
1621.55126953125	58.5780029296875
1622.58215332031	58.7763633728027
1623.61254882813	59.0004234313965
1624.64245605469	59.392162322998
1625.67199707031	59.5816040039063
1626.70104980469	59.7501602172852
1627.72973632813	59.9442291259766
1628.75793457031	60.1904716491699
1629.78576660156	60.4063529968262
1630.81311035156	60.56884765625
1631.84008789063	60.6452217102051
1632.86657714844	60.9547119140625
1633.89270019531	61.0288124084473
1634.91833496094	61.0294075012207
1635.94348144531	61.2131423950195
1636.96826171875	61.1256866455078
1637.99255371094	61.0845260620117
1639.01647949219	61.0943222045898
1640.03991699219	60.885082244873
1641.06298828125	61.0405616760254
1642.08557128906	60.8359222412109
1643.10778808594	60.7629890441895
1644.12951660156	60.6398239135742
1645.15075683594	60.2760696411133
1646.17163085938	60.0782699584961
1647.19213867188	59.9109878540039
1648.21203613281	59.4713363647461
1649.23156738281	59.3912391662598
1650.25073242188	59.1043701171875
1651.26940917969	58.8346252441406
1652.28759765625	58.4510040283203
1653.30541992188	58.2909889221191
1654.32275390625	57.9077453613281
1655.33972167969	57.5817832946777
1656.35620117188	57.2524452209473
1657.37231445313	56.952018737793
1658.38793945313	56.6955337524414
1659.40307617188	56.3640174865723
1660.41772460938	56.004955291748
1661.43212890625	55.7952995300293
1662.44592285156	55.4438972473145
1663.45935058594	55.4082832336426
1664.47229003906	54.8572158813477
1665.48486328125	54.6671257019043
1666.49694824219	54.3901023864746
1667.50854492188	54.0026931762695
1668.51977539063	53.6800575256348
1669.53051757813	53.2895011901855
1670.54089355469	52.9185447692871
1671.55078125	52.6048622131348
1672.56018066406	52.0887832641602
1673.56909179688	51.760139465332
1674.57763671875	51.2316360473633
1675.58581542969	50.7671356201172
1676.59350585938	50.3356628417969
1677.60070800781	49.8962593078613
1678.607421875	49.3269538879395
1679.61376953125	48.8932838439941
1680.61962890625	48.5300331115723
1681.62512207031	48.0192565917969
1682.63012695313	47.55419921875
1683.63464355469	46.9688758850098
1684.638671875	46.5542526245117
1685.64233398438	45.9425010681152
1686.64562988281	45.8007164001465
1687.64831542969	45.2490386962891
1688.65063476563	44.7098083496094
1689.65246582031	44.2173652648926
1690.65393066406	43.7799453735352
1691.65490722656	43.4744911193848
1692.65539550781	43.0434684753418
1693.65551757813	42.6894378662109
1694.65502929688	42.2879447937012
1695.654296875	41.8510627746582
1696.65295410156	41.73291015625
1697.65124511719	41.2924423217773
1698.64904785156	40.911003112793
1699.646484375	40.5951995849609
1700.64331054688	40.2263565063477
1701.63977050781	39.8799133300781
1702.63586425781	39.5238761901855
1703.63134765625	39.2105712890625
1704.62646484375	38.7651596069336
1705.62121582031	38.3669776916504
1706.61535644531	38.0665550231934
1707.60913085938	37.6331176757813
1708.60241699219	37.3059005737305
1709.59521484375	37.0393562316895
1710.58764648438	36.5854606628418
1711.57958984375	36.3011703491211
1712.57104492188	35.8968772888184
1713.56213378906	35.566219329834
1714.552734375	35.1753540039063
1715.54284667969	34.8384246826172
1716.53247070313	34.4745903015137
1717.52160644531	34.1367340087891
1718.51037597656	33.7828674316406
1719.49865722656	33.4175109863281
1720.48657226563	33.2917976379395
1721.47387695313	32.8785629272461
1722.46081542969	32.5226364135742
1723.447265625	32.2552070617676
1724.43334960938	32.0068359375
1725.41882324219	31.7771186828613
1726.40393066406	31.4622917175293
1727.38854980469	31.1549644470215
1728.37268066406	30.9845542907715
1729.3564453125	30.7793884277344
1730.33972167969	30.5202198028564
1731.32250976563	30.2931652069092
1732.30480957031	30.0695133209229
1733.28674316406	29.87180519104
1734.26806640625	29.7498817443848
1735.2490234375	29.5251312255859
1736.2294921875	29.3825988769531
1737.20959472656	29.236701965332
1738.18908691406	29.0710735321045
1739.16821289063	28.8867435455322
1740.14685058594	28.6412448883057
1741.125	28.5426769256592
1742.10266113281	28.3883438110352
1743.07995605469	28.1166610717773
1744.05676269531	28.0295219421387
1745.03308105469	27.8731079101563
1746.00891113281	27.6975326538086
1746.98425292969	27.4092559814453
1747.95910644531	27.345121383667
1748.93359375	27.0649185180664
1749.90759277344	26.9724445343018
1750.88110351563	26.8193054199219
1751.85412597656	26.5535316467285
1752.82678222656	26.377986907959
1753.798828125	26.2408123016357
1754.7705078125	26.0372619628906
1755.74169921875	25.797025680542
1756.71240234375	25.6777095794678
1757.6826171875	25.5471057891846
1758.65246582031	25.3904266357422
1759.62170410156	25.1643810272217
1760.59057617188	25.0300216674805
1761.55895996094	24.9132976531982
1762.52673339844	24.6984252929688
1763.49426269531	24.6701202392578
1764.46118164063	24.5132236480713
1765.42761230469	24.4448528289795
1766.39367675781	24.254056930542
1767.35913085938	24.1420001983643
1768.32421875	24.0530471801758
1769.28881835938	23.9713649749756
1770.2529296875	23.83913230896
1771.21655273438	23.7834606170654
1772.17980957031	23.758674621582
1773.14245605469	23.7186336517334
1774.10461425781	23.5910320281982
1775.06640625	23.5824928283691
1776.02770996094	23.3830909729004
1776.98852539063	23.3180503845215
1777.94873046875	23.2864475250244
1778.90856933594	23.1483421325684
1779.86804199219	23.1183681488037
1780.82690429688	22.9631958007813
1781.78527832031	22.8077411651611
1782.7431640625	22.6932582855225
1783.70068359375	22.6547794342041
1784.65771484375	22.4295558929443
1785.61413574219	22.3580837249756
1786.57019042969	22.295389175415
1787.52575683594	22.191764831543
1788.48083496094	22.0182266235352
1789.43530273438	21.9570846557617
1790.38940429688	21.8161468505859
1791.34301757813	21.701602935791
1792.29626464844	21.5542335510254
1793.24890136719	21.5156173706055
1794.20104980469	21.3740100860596
1795.15270996094	21.2914028167725
1796.10400390625	21.1643848419189
1797.0546875	21.1677093505859
1798.0048828125	21.0618495941162
1798.95471191406	20.9437389373779
1799.90393066406	20.8775520324707
1800.85278320313	20.8113460540771
1801.80102539063	20.7815361022949
1802.74890136719	20.6607112884521
1803.6962890625	20.7006092071533
1804.64306640625	20.6458969116211
1805.58947753906	20.6516647338867
1806.53540039063	20.5676040649414
1807.48071289063	20.5400371551514
1808.42565917969	20.5774593353271
1809.3701171875	20.4823417663574
1810.31396484375	20.4313106536865
1811.25744628906	20.4227142333984
1812.20043945313	20.3177700042725
1813.14294433594	20.3391551971436
1814.08483886719	20.2354125976563
1815.0263671875	20.2468566894531
1815.96740722656	20.1223182678223
1816.90783691406	20.1235885620117
1817.84790039063	20.0345058441162
1818.78747558594	19.9282341003418
1819.72644042969	19.9987163543701
1820.6650390625	19.8485355377197
1821.60314941406	19.8129005432129
1822.54064941406	19.7208766937256
1823.47778320313	19.635591506958
1824.41430664063	19.5922451019287
1825.35034179688	19.4228916168213
1826.28601074219	19.3434009552002
1827.22106933594	19.3617134094238
1828.15563964844	19.2592468261719
1829.08984375	19.1960029602051
1830.0234375	19.1512203216553
1830.95654296875	19.0981254577637
1831.88916015625	19.0543575286865
1832.8212890625	18.9631614685059
1833.7529296875	19.0099296569824
1834.68408203125	18.9507999420166
1835.61474609375	18.9250450134277
1836.54479980469	18.8965148925781
1837.47448730469	18.8896903991699
1838.40356445313	18.8660430908203
1839.33227539063	18.7904052734375
1840.26037597656	18.7807884216309
1841.18811035156	18.8035736083984
1842.115234375	18.7675247192383
1843.04187011719	18.7508735656738
1843.96801757813	18.7692012786865
1844.89367675781	18.8114490509033
1845.81872558594	18.7294864654541
1846.74340820313	18.7565975189209
1847.66760253906	18.7331027984619
1848.59118652344	18.7051181793213
1849.51428222656	18.7440185546875
1850.43701171875	18.6099891662598
1851.35913085938	18.577465057373
1852.28076171875	18.5984115600586
1853.20190429688	18.5312023162842
1854.12243652344	18.3841304779053
1855.04260253906	18.4144706726074
1855.96215820313	18.3191146850586
1856.88122558594	18.3535289764404
1857.79992675781	18.1515960693359
1858.71801757813	18.1332626342773
1859.63549804688	18.0958366394043
1860.55261230469	18.0746955871582
1861.46923828125	17.9859580993652
1862.38525390625	17.9250717163086
1863.30078125	17.9098834991455
1864.2158203125	17.9133758544922
1865.13037109375	17.8721904754639
1866.04443359375	17.8264751434326
1866.95788574219	17.7725677490234
1867.87084960938	17.8295841217041
1868.78332519531	17.8076992034912
1869.6953125	17.8555145263672
1870.60681152344	17.8118991851807
1871.51782226563	17.8035640716553
1872.42822265625	17.8307666778564
1873.33813476563	17.8941745758057
1874.24755859375	17.8649711608887
1875.15649414063	17.8575286865234
1876.06481933594	17.8462028503418
1876.97277832031	17.9038925170898
1877.88012695313	17.9359436035156
1878.78698730469	17.8417778015137
1879.69323730469	17.8772964477539
1880.59912109375	17.856481552124
1881.50439453125	17.861364364624
1882.4091796875	17.7834949493408
1883.3134765625	17.7194137573242
1884.21716308594	17.6799488067627
1885.12048339844	17.6281356811523
1886.02319335938	17.587760925293
1886.92541503906	17.5605659484863
1887.82702636719	17.5207996368408
1888.72814941406	17.4225482940674
1889.62878417969	17.3968086242676
1890.52893066406	17.3582668304443
1891.42858886719	17.3780155181885
1892.32763671875	17.2715911865234
1893.22619628906	17.267692565918
1894.12426757813	17.214111328125
1895.02172851563	17.190450668335
1895.91870117188	17.1402950286865
1896.81518554688	17.1441860198975
1897.71118164063	17.0129623413086
1898.60656738281	17.033992767334
1899.50146484375	17.0709037780762
1900.39587402344	16.9980392456055
1901.28967285156	16.9827690124512
1902.18298339844	16.9761943817139
1903.07580566406	16.9237003326416
1903.96801757813	16.9867839813232
1904.85986328125	16.9482002258301
1905.7509765625	17.0337810516357
1906.64172363281	16.9958515167236
1907.53186035156	17.0716991424561
1908.42150878906	17.0893745422363
1909.31066894531	17.103572845459
1910.19921875	17.109058380127
1911.08728027344	17.0922889709473
1911.97473144531	17.1224575042725
1912.86181640625	17.1270866394043
1913.74816894531	17.1793632507324
1914.63415527344	17.0950736999512
1915.51953125	17.1408214569092
1916.40441894531	17.0916843414307
1917.28869628906	17.1219348907471
1918.17260742188	17.0725498199463
1919.05578613281	17.0264205932617
1919.93859863281	17.0308513641357
1920.82080078125	16.9759273529053
1921.70239257813	17.0062046051025
1922.58349609375	16.9475173950195
1923.46411132813	16.9131298065186
1924.34423828125	16.835958480835
1925.22375488281	16.8489112854004
1926.10278320313	16.7604827880859
1926.98120117188	16.7620143890381
1927.85913085938	16.6702117919922
1928.73645019531	16.586483001709
1929.61328125	16.6290626525879
1930.48962402344	16.5661544799805
1931.36535644531	16.4856147766113
1932.24060058594	16.4974174499512
1933.11535644531	16.4760074615479
1933.98950195313	16.5364723205566
1934.86303710938	16.41090965271
1935.73608398438	16.3956298828125
1936.60864257813	16.4349842071533
1937.48059082031	16.43337059021
1938.35205078125	16.4172077178955
1939.22302246094	16.4087524414063
1940.09338378906	16.4640693664551
1940.96313476563	16.4894046783447
1941.83239746094	16.452278137207
1942.701171875	16.5078907012939
1943.5693359375	16.545202255249
1944.43701171875	16.5334854125977
1945.30407714844	16.5564746856689
1946.17065429688	16.6128692626953
1947.03662109375	16.5903358459473
1947.90209960938	16.6310749053955
1948.76696777344	16.6853523254395
1949.63134765625	16.70556640625
1950.4951171875	16.7266845703125
1951.3583984375	16.7119178771973
1952.22106933594	16.6488265991211
1953.08325195313	16.6032085418701
1953.94482421875	16.6502819061279
1954.80590820313	16.5755748748779
1955.66650390625	16.6124744415283
1956.5263671875	16.5641326904297
1957.38586425781	16.5966129302979
1958.24462890625	16.5540142059326
1959.10302734375	16.5796337127686
1959.96069335938	16.466968536377
1960.81799316406	16.424295425415
1961.67456054688	16.4539051055908
1962.53063964844	16.4107608795166
1963.38623046875	16.3012390136719
1964.2412109375	16.369161605835
1965.09558105469	16.236385345459
1965.94946289063	16.3114643096924
1966.80285644531	16.2218379974365
1967.65563964844	16.1921482086182
1968.5078125	16.243200302124
1969.35949707031	16.1693153381348
1970.21057128906	16.1536540985107
1971.06103515625	16.1929168701172
1971.91101074219	16.1660900115967
1972.76049804688	16.1779041290283
1973.60925292969	16.2073955535889
1974.45764160156	16.2872295379639
1975.30529785156	16.3740520477295
1976.15246582031	16.3512840270996
1976.99914550781	16.4088668823242
1977.84521484375	16.439172744751
1978.69067382813	16.5402965545654
1979.53552246094	16.5171127319336
1980.3798828125	16.5425662994385
1981.22375488281	16.5821704864502
1982.06701660156	16.5881500244141
1982.90966796875	16.592342376709
1983.75170898438	16.7031784057617
1984.59326171875	16.6337566375732
1985.43420410156	16.6292152404785
1986.27465820313	16.5990581512451
1987.11450195313	16.5535907745361
1987.95373535156	16.617395401001
1988.79248046875	16.6009311676025
1989.63061523438	16.5711784362793
1990.46813964844	16.4826526641846
1991.30517578125	16.5170269012451
1992.1416015625	16.5286750793457
1992.9775390625	16.4112033843994
1993.81274414063	16.4496593475342
1994.6474609375	16.3591423034668
1995.48168945313	16.2532253265381
1996.31518554688	16.2688808441162
1997.14819335938	16.3414325714111
1997.98071289063	16.2573127746582
1998.8125	16.2273578643799
1999.64379882813	16.2520732879639
2000.47448730469	16.19677734375
2001.3046875	16.2590427398682
2002.13427734375	16.1849365234375
2002.96325683594	16.2669429779053
2003.79162597656	16.2622947692871
2004.61950683594	16.3149471282959
2005.44677734375	16.3497428894043
2006.2734375	16.4026966094971
2007.09948730469	16.3180675506592
2007.92504882813	16.425708770752
2008.75	16.5195903778076
2009.57434082031	16.5173091888428
2010.39819335938	16.5688381195068
2011.22131347656	16.5990581512451
2012.0439453125	16.602258682251
2012.86608886719	16.6870632171631
2013.6875	16.6327838897705
2014.50842285156	16.6714954376221
2015.32873535156	16.6999950408936
2016.1484375	16.6909618377686
2016.96752929688	16.7049236297607
2017.7861328125	16.7154769897461
2018.60412597656	16.7283210754395
2019.42150878906	16.7496147155762
2020.23828125	16.7209873199463
2021.05444335938	16.7646465301514
2021.8701171875	16.7481002807617
2022.68518066406	16.7096290588379
2023.49963378906	16.7120094299316
2024.3134765625	16.7191886901855
2025.12683105469	16.6788444519043
2025.939453125	16.5852127075195
2026.75158691406	16.5795555114746
2027.56311035156	16.6061553955078
2028.3740234375	16.5398597717285
2029.18432617188	16.5872955322266
2029.994140625	16.5468311309814
2030.80322265625	16.5478038787842
2031.61181640625	16.4296016693115
2032.41979980469	16.4646987915039
2033.22717285156	16.4140434265137
2034.03393554688	16.3993797302246
2034.84008789063	16.3961753845215
2035.64575195313	16.2843723297119
2036.45080566406	16.2976722717285
2037.25512695313	16.2023048400879
2038.05895996094	16.2748832702637
2038.86218261719	16.1840343475342
2039.66479492188	16.1987018585205
2040.466796875	16.1935939788818
2041.26831054688	16.195613861084
2042.06909179688	16.2195167541504
2042.86938476563	16.173641204834
2043.6689453125	16.2143783569336
2044.46801757813	16.2154941558838
2045.26647949219	16.2710399627686
2046.06433105469	16.2488822937012
2046.86145019531	16.2585620880127
2047.65808105469	16.2897186279297
2048.4541015625	16.3178958892822
2049.24951171875	16.3176784515381
2050.04443359375	16.3583698272705
2050.83862304688	16.3646469116211
2051.63232421875	16.3262901306152
2052.42529296875	16.4452419281006
2053.2177734375	16.4098968505859
2054.00952148438	16.4043979644775
2054.80078125	16.4873809814453
2055.59130859375	16.4946556091309
2056.38134765625	16.4954452514648
2057.17065429688	16.5637111663818
2057.95947265625	16.5192966461182
2058.74755859375	16.5444660186768
2059.53515625	16.5445861816406
2060.32202148438	16.4729480743408
2061.1083984375	16.4100799560547
2061.89428710938	16.3292770385742
2062.67919921875	16.3130435943604
2063.4638671875	16.3154106140137
2064.24780273438	16.2707805633545
2065.03100585938	16.3315563201904
2065.81372070313	16.1613960266113
2066.595703125	16.156494140625
2067.37719726563	16.0893707275391
2068.15795898438	16.0546054840088
2068.93823242188	16.0237693786621
2069.7177734375	15.9469614028931
2070.49682617188	15.8827028274536
2071.27514648438	15.8716192245483
2072.05297851563	15.8026113510132
2072.830078125	15.8010721206665
2073.60668945313	15.7806043624878
2074.38256835938	15.6511640548706
2075.15795898438	15.71692943573
2075.9326171875	15.5986089706421
2076.70654296875	15.572413444519
2077.47998046875	15.5981884002686
2078.25268554688	15.4693803787231
2079.02490234375	15.435848236084
2079.79663085938	15.5145826339722
2080.5673828125	15.4845628738403
2081.337890625	15.5131721496582
2082.107421875	15.5004978179932
2082.87670898438	15.5176315307617
2083.64501953125	15.5162267684937
2084.41284179688	15.5608682632446
2085.18017578125	15.5070638656616
2085.94677734375	15.5192937850952
2086.71264648438	15.5797529220581
2087.47802734375	15.5527191162109
2088.24267578125	15.6313629150391
2089.0068359375	15.6493139266968
2089.77026367188	15.5704526901245
2090.53295898438	15.586742401123
2091.29516601563	15.5855960845947
2092.056640625	15.5908241271973
2092.81762695313	15.5566530227661
2093.57788085938	15.4830379486084
2094.33764648438	15.4868125915527
2095.0966796875	15.4681568145752
2095.85498046875	15.4272718429565
2096.61279296875	15.343804359436
2097.36987304688	15.308521270752
2098.12646484375	15.2490749359131
2098.88232421875	15.1602420806885
2099.63745117188	15.1631984710693
2100.39208984375	15.0804204940796
2101.14624023438	14.9975824356079
2101.8994140625	14.9521322250366
2102.65209960938	14.7826309204102
2103.404296875	14.7984972000122
2104.15551757813	14.7007102966309
2104.90649414063	14.6548414230347
2105.65649414063	14.5471887588501
2106.40600585938	14.5689287185669
2107.15502929688	14.4162483215332
2107.90307617188	14.4011011123657
2108.65063476563	14.3807144165039
2109.39770507813	14.3600749969482
2110.14404296875	14.3277521133423
2110.8896484375	14.2446918487549
2111.63452148438	14.2806701660156
2112.37890625	14.2575807571411
2113.12280273438	14.2382822036743
2113.86572265625	14.3074464797974
2114.60815429688	14.3435077667236
2115.35009765625	14.387469291687
2116.09106445313	14.4116487503052
2116.83154296875	14.4071798324585
2117.57153320313	14.3606586456299
2118.31079101563	14.4553737640381
2119.04931640625	14.3765497207642
2119.787109375	14.390962600708
2120.5244140625	14.3706865310669
2121.26098632813	14.3637990951538
2121.9970703125	14.253924369812
2122.732421875	14.2280616760254
2123.46704101563	14.1729364395142
2124.20092773438	14.1638021469116
2124.93432617188	14.1513118743896
2125.6669921875	14.0896120071411
2126.39916992188	13.9824905395508
2127.13037109375	13.9783143997192
2127.86108398438	13.9503536224365
2128.59130859375	13.9495229721069
2129.32080078125	13.7546691894531
2130.04956054688	13.7710809707642
2130.77758789063	13.6929426193237
2131.50512695313	13.6809396743774
2132.23193359375	13.6123361587524
2132.9580078125	13.4955024719238
2133.68334960938	13.4879903793335
2134.408203125	13.381139755249
2135.13232421875	13.3311214447021
2135.85595703125	13.3032646179199
2136.57885742188	13.2821474075317
2137.30102539063	13.1832542419434
2138.0224609375	13.1050634384155
2138.74340820313	13.0666818618774
2139.46337890625	13.0115900039673
2140.18310546875	12.9453315734863
2140.90185546875	12.8802261352539
2141.6201171875	12.8700141906738
2142.33764648438	12.8462333679199
2143.05444335938	12.8548917770386
2143.77075195313	12.8662195205688
2144.48608398438	12.8181705474854
2145.201171875	12.7615880966187
2145.91528320313	12.8049182891846
2146.62890625	12.764307975769
2147.34155273438	12.7892179489136
2148.05395507813	12.7019329071045
2148.76538085938	12.7708139419556
2149.47631835938	12.767071723938
2150.18627929688	12.7295274734497
2150.89599609375	12.7510633468628
2151.60473632813	12.7134790420532
2152.31298828125	12.7243118286133
2153.02026367188	12.6754808425903
2153.72729492188	12.6928873062134
2154.43334960938	12.5915975570679
2155.138671875	12.641655921936
2155.84350585938	12.6397953033447
2156.54760742188	12.5940046310425
2157.25122070313	12.5606269836426
2157.95385742188	12.5191669464111
2158.65600585938	12.5321531295776
2159.357421875	12.5229091644287
2160.05810546875	12.473557472229
2160.75805664063	12.3918771743774
2161.45751953125	12.3519725799561
2162.15600585938	12.3487577438354
2162.85400390625	12.2968044281006
2163.55151367188	12.2543678283691
2164.248046875	12.2243909835815
2164.94409179688	12.2081251144409
2165.63916015625	12.122181892395
2166.33374023438	12.0445146560669
2167.02783203125	11.9910840988159
2167.72094726563	11.8521528244019
2168.41357421875	11.8902416229248
2169.10522460938	11.8720750808716
2169.79638671875	11.7882480621338
2170.48706054688	11.7567481994629
2171.1767578125	11.6107997894287
2171.86572265625	11.5105218887329
2172.55419921875	11.4995536804199
2173.24194335938	11.3663845062256
2173.92895507813	11.2833871841431
2174.615234375	11.2207832336426
2175.30078125	11.2173290252686
2175.98583984375	11.1516819000244
2176.67016601563	11.0850028991699
2177.35375976563	11.106915473938
2178.03662109375	11.0409030914307
2178.71875	11.0153675079346
2179.40014648438	11.01478099823
2180.08081054688	10.9978656768799
2180.76098632813	10.9903421401978
2181.4404296875	11.0134992599487
2182.119140625	11.0020122528076
2182.79711914063	11.0026521682739
2183.47436523438	10.9938716888428
2184.15087890625	11.0049161911011
2184.82690429688	10.9681034088135
2185.501953125	11.028021812439
2186.17651367188	10.9690933227539
2186.85034179688	10.9890823364258
2187.5234375	10.9536876678467
2188.19580078125	10.9478397369385
2188.86743164063	10.9648523330688
2189.53833007813	10.9105043411255
2190.20874023438	10.8175458908081
2190.87817382813	10.8643922805786
2191.54711914063	10.8027153015137
2192.21533203125	10.7785968780518
2192.8828125	10.7417516708374
2193.54956054688	10.6532735824585
2194.21557617188	10.6178407669067
2194.880859375	10.5469522476196
2195.54541015625	10.5351591110229
2196.20947265625	10.4614324569702
2196.87255859375	10.3871459960938
2197.53515625	10.3123016357422
2198.19677734375	10.2636432647705
2198.85791015625	10.1596755981445
2199.51831054688	10.10240650177
2200.17797851563	10.056357383728
2200.8369140625	9.96720504760742
2201.4951171875	9.92832183837891
2202.15258789063	9.84280204772949
2202.80932617188	9.78127574920654
2203.46533203125	9.78766345977783
2204.12060546875	9.67965126037598
2204.775390625	9.64609718322754
2205.42919921875	9.60372161865234
2206.08251953125	9.54800128936768
2206.73486328125	9.57565689086914
2207.38671875	9.55356216430664
2208.03759765625	9.52767658233643
2208.68798828125	9.52743053436279
2209.33764648438	9.51258373260498
2209.98657226563	9.47103691101074
2210.63452148438	9.49091243743896
2211.28198242188	9.48988723754883
2211.9287109375	9.48583507537842
2212.57470703125	9.46967506408691
2213.21997070313	9.5216121673584
2213.86450195313	9.48677253723145
2214.50830078125	9.48497676849365
2215.1513671875	9.46954345703125
2215.79370117188	9.47582244873047
2216.43530273438	9.41309642791748
2217.076171875	9.41455268859863
2217.71630859375	9.33606433868408
2218.35571289063	9.30712032318115
2218.99462890625	9.27839946746826
2219.63256835938	9.19697570800781
2220.26977539063	9.14791584014893
2220.90625	9.15128803253174
2221.5419921875	9.07681083679199
2222.17700195313	9.06163215637207
2222.81127929688	9.00609016418457
2223.44482421875	8.92664051055908
2224.07763671875	8.89588451385498
2224.70971679688	8.83944511413574
2225.34106445313	8.7166166305542
2225.9716796875	8.6839599609375
2226.6015625	8.62914371490479
2227.23071289063	8.57911396026611
2227.85913085938	8.53592014312744
2228.48681640625	8.4934549331665
2229.11376953125	8.45044422149658
2229.73999023438	8.37451839447021
2230.36547851563	8.36253070831299
2230.990234375	8.30487060546875
2231.61401367188	8.23644733428955
2232.2373046875	8.21213245391846
2232.85986328125	8.14157009124756
2233.4814453125	8.11974716186523
2234.1025390625	8.10225105285645
2234.72265625	8.07170104980469
2235.34228515625	8.06440258026123
2235.9609375	8.00693988800049
2236.57885742188	7.93739938735962
2237.1962890625	7.98330068588257
2237.81274414063	7.95007133483887
2238.42846679688	7.96910047531128
2239.04345703125	7.93327188491821
2239.65771484375	7.90562152862549
2240.27124023438	7.92233896255493
2240.88403320313	7.97500371932983
2241.49584960938	7.89853858947754
2242.10717773438	7.91655302047729
2242.71752929688	7.90193939208984
2243.32739257813	7.91559457778931
2243.93627929688	7.90019369125366
2244.54443359375	7.90741920471191
2245.15209960938	7.84901285171509
2245.7587890625	7.84978485107422
2246.36474609375	7.82376432418823
2246.9697265625	7.78869819641113
2247.57421875	7.75850343704224
2248.17797851563	7.75020790100098
2248.78076171875	7.7302885055542
2249.38305664063	7.69590044021606
2249.984375	7.70847606658936
2250.5849609375	7.72597217559814
2251.18481445313	7.6194314956665
2251.78393554688	7.57770013809204
2252.38232421875	7.51860189437866
2252.97973632813	7.52026033401489
2253.57666015625	7.44555950164795
2254.17260742188	7.44692516326904
2254.76782226563	7.39078378677368
2255.3623046875	7.32190179824829
2255.9560546875	7.33332538604736
2256.54907226563	7.2783637046814
2257.14135742188	7.2373685836792
2257.73266601563	7.17272043228149
2258.32348632813	7.14722490310669
2258.91333007813	7.08430624008179
2259.50244140625	7.05199813842773
2260.09057617188	6.95675373077393
2260.67822265625	6.95244884490967
2261.26513671875	6.89324951171875
2261.85107421875	6.89255952835083
2262.43627929688	6.84135437011719
2263.02075195313	6.84611034393311
2263.6044921875	6.77842807769775
2264.18725585938	6.73936796188354
2264.76953125	6.76285409927368
2265.35083007813	6.68957757949829
2265.93139648438	6.66112899780273
2266.51123046875	6.64936590194702
2267.09033203125	6.60964488983154
2267.66845703125	6.63729858398438
2268.24584960938	6.58760643005371
2268.82250976563	6.60663747787476
2269.3984375	6.63693237304688
2269.9736328125	6.61360549926758
2270.5478515625	6.61564826965332
2271.12133789063	6.62869215011597
2271.69409179688	6.68601655960083
2272.26611328125	6.62151861190796
2272.83740234375	6.6466326713562
2273.40771484375	6.59438943862915
2273.97729492188	6.55181217193604
2274.54614257813	6.59687185287476
2275.11401367188	6.53115177154541
2275.68139648438	6.5236964225769
2276.24780273438	6.46577644348145
2276.8134765625	6.4561824798584
2277.37817382813	6.44342136383057
2277.9423828125	6.4098653793335
2278.50561523438	6.43892192840576
2279.06811523438	6.42297172546387
2279.62963867188	6.42097091674805
2280.19067382813	6.40183734893799
2280.75073242188	6.37715196609497
2281.31005859375	6.34374189376831
2281.86840820313	6.40817880630493
2282.42602539063	6.34545850753784
2282.98291015625	6.32519102096558
2283.5390625	6.29302453994751
2284.09448242188	6.28302145004272
2284.64892578125	6.26587343215942
2285.20263671875	6.23839712142944
2285.75537109375	6.22042036056519
2286.3076171875	6.13600873947144
2286.85888671875	6.16350746154785
2287.40942382813	6.15103530883789
2287.958984375	6.10729217529297
2288.5078125	6.05503129959106
2289.05590820313	6.04276561737061
2289.60302734375	5.98035669326782
2290.14965820313	5.9425745010376
2290.6953125	5.90741634368896
2291.23999023438	5.89931011199951
2291.78393554688	5.82240056991577
2292.3271484375	5.80016803741455
2292.86962890625	5.78775644302368
2293.4111328125	5.729323387146
2293.95190429688	5.70808982849121
2294.49194335938	5.70493602752686
2295.03100585938	5.65119123458862
2295.5693359375	5.63016271591187
2296.10693359375	5.62803554534912
2296.6435546875	5.60164546966553
2297.17944335938	5.57123851776123
2297.71459960938	5.57441473007202
2298.24877929688	5.58212614059448
2298.7822265625	5.49293851852417
2299.31469726563	5.54281520843506
2299.8466796875	5.54357433319092
2300.37744140625	5.53256750106812
2300.90771484375	5.52583074569702
2301.43701171875	5.52256298065186
2301.96557617188	5.53909015655518
2302.4931640625	5.53983545303345
2303.02001953125	5.55905246734619
2303.54614257813	5.52417898178101
2304.0712890625	5.53027200698853
2304.595703125	5.55218172073364
2305.119140625	5.51993942260742
2305.64184570313	5.53166532516479
2306.16381835938	5.51360750198364
2306.68481445313	5.52560138702393
2307.205078125	5.48819160461426
2307.72436523438	5.49534511566162
2308.24291992188	5.51836013793945
2308.7607421875	5.45508337020874
2309.27758789063	5.48455142974854
2309.79370117188	5.47287034988403
2310.30883789063	5.51205015182495
2310.8232421875	5.48501968383789
2311.3369140625	5.46793365478516
2311.849609375	5.43035459518433
2312.361328125	5.45905351638794
2312.87255859375	5.40148210525513
2313.38256835938	5.43315553665161
2313.89208984375	5.40008544921875
2314.40063476563	5.35133123397827
2314.908203125	5.34412431716919
2315.4150390625	5.32826852798462
2315.92114257813	5.26050710678101
2316.42626953125	5.22946357727051
2316.9306640625	5.2008261680603
2317.43408203125	5.13807773590088
2317.93676757813	5.14131927490234
2318.4384765625	5.07389450073242
2318.939453125	5.09498739242554
2319.439453125	5.05269145965576
2319.93872070313	4.99382543563843
2320.43701171875	5.0021595954895
2320.9345703125	4.96275997161865
2321.43139648438	4.91654443740845
2321.92724609375	4.91155433654785
2322.42211914063	4.9103569984436
2322.91625976563	4.84831142425537
2323.40966796875	4.8359432220459
2323.90209960938	4.79121732711792
2324.3935546875	4.82722425460815
2324.88427734375	4.79660320281982
2325.37426757813	4.75915384292603
2325.86303710938	4.8221321105957
2326.35131835938	4.80917263031006
2326.83862304688	4.78012561798096
2327.32495117188	4.77313089370728
2327.810546875	4.80511617660522
2328.29541015625	4.80303144454956
2328.77905273438	4.79275512695313
2329.26220703125	4.80430793762207
2329.74438476563	4.81258821487427
2330.2255859375	4.79355716705322
2330.7060546875	4.81194448471069
2331.185546875	4.82323503494263
2331.6640625	4.81730556488037
2332.14184570313	4.83762788772583
2332.61889648438	4.83443355560303
2333.09497070313	4.80960893630981
2333.57006835938	4.79708528518677
2334.04443359375	4.79906892776489
2334.51782226563	4.77063512802124
2334.99047851563	4.76054573059082
2335.46215820313	4.7339940071106
2335.93310546875	4.75460052490234
2336.40307617188	4.71732044219971
2336.8720703125	4.67918825149536
2337.34033203125	4.67535066604614
2337.8076171875	4.64706230163574
2338.27416992188	4.64100933074951
2338.73974609375	4.62587642669678
2339.20458984375	4.57855939865112
2339.66845703125	4.54303598403931
2340.13134765625	4.54545545578003
2340.59350585938	4.51484441757202
2341.0546875	4.5321216583252
2341.51489257813	4.48688173294067
2341.97436523438	4.47604942321777
2342.43286132813	4.44288063049316
2342.890625	4.40472412109375
2343.34741210938	4.35853672027588
2343.80322265625	4.31231880187988
2344.25830078125	4.35963821411133
2344.71240234375	4.32994747161865
2345.16577148438	4.35161399841309
2345.61791992188	4.33958148956299
2346.06958007813	4.38779449462891
2346.52001953125	4.42691564559937
2346.9697265625	4.50174331665039
2347.41845703125	4.54230880737305
2347.86645507813	4.64767169952393
2348.3134765625	4.68747854232788
2348.75952148438	4.817054271698
2349.20483398438	4.8746771812439
2349.64916992188	4.96254587173462
2350.09252929688	5.05740594863892
2350.53515625	5.13596343994141
2350.97680664063	5.17295360565186
2351.41748046875	5.21801280975342
2351.857421875	5.24921941757202
2352.29638671875	5.29238700866699
2352.734375	5.25195074081421
2353.17138671875	5.22426986694336
2353.60766601563	5.23520994186401
2354.04296875	5.19470643997192
2354.4775390625	5.09212923049927
2354.91088867188	5.04764699935913
2355.34350585938	4.95273971557617
2355.775390625	4.85386753082275
2356.2060546875	4.76551342010498
2356.63598632813	4.66566896438599
2357.06494140625	4.58805894851685
2357.4931640625	4.45183229446411
2357.92041015625	4.38385534286499
2358.3466796875	4.30829906463623
2358.77197265625	4.20281839370728
2359.1962890625	4.13971185684204
2359.61987304688	4.00924015045166
2360.04248046875	3.98961210250854
2360.46411132813	3.9587869644165
2360.88500976563	3.90780758857727
2361.30493164063	3.8693790435791
2361.72387695313	3.82336783409119
