# Supplementary material for: Optics miniaturization strategy for demanding Raman spectroscopy applications
Source: Nat Commun. 2024 Apr 8;15:3049. doi: 10.1038/s41467-024-47044-7 (PMC11001912; doi:10.1038/s41467-024-47044-7)
Supplement: Supplementary file 6 — Source Data [file 41467_2024_47044_MOESM6_ESM.zip › Source Data/NCOMMS-23-34016B s3/S3 pHCA, Glucose, Salts/calibraiton/Salts standards 24.08.17/N_10g_L_3.csv]

347.42919921875	78.9973831176758
348.892913818359	79.1464462280273
350.356079101563	79.5533294677734
351.818634033203	79.7658538818359
353.280670166016	80.1511001586914
354.742095947266	80.3719482421875
356.202972412109	80.6330108642578
357.663299560547	81.170051574707
359.123046875	81.3018951416016
360.582244873047	81.4389953613281
362.040863037109	81.8303451538086
363.498931884766	81.9181671142578
364.956451416016	82.0544281005859
366.413391113281	82.3423461914063
367.869750976563	82.6083679199219
369.325592041016	82.8958206176758
370.780853271484	82.7078018188477
372.235565185547	83.1140518188477
373.689727783203	83.0860748291016
375.143310546875	83.1915893554688
376.596343994141	83.5140228271484
378.048828125	83.6555633544922
379.500762939453	83.7105026245117
380.9521484375	83.7867279052734
382.402954101563	84.0171661376953
383.853240966797	84.0153503417969
385.302947998047	84.2603759765625
386.752136230469	84.3737945556641
388.200744628906	84.5790100097656
389.648803710938	84.8163452148438
391.096343994141	84.9184265136719
392.543304443359	85.033332824707
393.989715576172	85.1285781860352
395.435607910156	85.4219207763672
396.880920410156	85.6293487548828
398.325714111328	85.5334548950195
399.769927978516	85.7574081420898
401.213623046875	86.0642852783203
402.656768798828	86.0576095581055
404.099395751953	86.1340866088867
405.541442871094	86.3852157592773
406.982971191406	86.5469436645508
408.423950195313	86.537956237793
409.864379882813	86.7749862670898
411.304290771484	86.8409423828125
412.743621826172	86.9681930541992
414.182434082031	87.0769424438477
415.620727539063	87.0242309570313
417.058471679688	86.8616409301758
418.495666503906	87.0264434814453
419.932342529297	87.0636444091797
421.368469238281	86.8665542602539
422.804077148438	86.8100738525391
424.239135742188	86.8106002807617
425.673645019531	86.6826477050781
427.107635498047	86.7757415771484
428.541107177734	86.5321960449219
429.974029541016	86.5942230224609
431.406433105469	86.3857650756836
432.838287353516	86.3347549438477
434.269622802734	86.1565017700195
435.700408935547	86.1708297729492
437.130706787109	85.9260330200195
438.560455322266	85.8232955932617
439.989654541016	85.6192092895508
441.418334960938	85.6987075805664
442.846496582031	85.3240280151367
444.274139404297	85.4387130737305
445.701263427734	85.2575225830078
447.127838134766	85.0874557495117
448.553894042969	85.047477722168
449.979431152344	84.9244613647461
451.404449462891	84.6212158203125
452.828918457031	84.5543746948242
454.252899169922	84.6317367553711
455.676330566406	84.5402984619141
457.099273681641	84.5606460571289
458.521667480469	84.321662902832
459.943542480469	84.4268112182617
461.364929199219	84.156494140625
462.785766601563	84.3470077514648
464.206085205078	84.3350601196289
465.625885009766	84.1916809082031
467.045196533203	84.4013748168945
468.463958740234	84.1871032714844
469.882202148438	84.2669372558594
471.299957275391	84.274658203125
472.717193603516	84.2909393310547
474.133911132813	84.3703994750977
475.550109863281	84.3636322021484
476.965789794922	84.3274383544922
478.380950927734	84.588623046875
479.795623779297	84.3419189453125
481.209777832031	84.4518356323242
482.623413085938	84.5956268310547
484.036529541016	84.697395324707
485.449157714844	84.7395172119141
486.861267089844	84.8906631469727
488.272857666016	84.7283706665039
489.683959960938	84.9517364501953
491.094543457031	84.9071807861328
492.504608154297	84.8996124267578
493.914184570313	84.9017562866211
495.3232421875	85.1067047119141
496.731811523438	84.89697265625
498.139862060547	84.9637985229492
499.547393798828	84.928840637207
500.954467773438	84.678825378418
502.360992431641	84.8205490112305
503.767028808594	84.5835647583008
505.172576904297	84.7405776977539
506.577606201172	84.582763671875
507.982147216797	84.4967498779297
509.386169433594	84.2572402954102
510.789703369141	84.2302551269531
512.192749023438	84.1924667358398
513.595275878906	84.0306167602539
514.997314453125	83.9206085205078
516.398803710938	83.9882431030273
517.799865722656	83.7269821166992
519.200378417969	83.8586120605469
520.600463867188	83.6749114990234
522	83.5668029785156
523.399047851563	83.5506744384766
524.797607421875	83.4206161499023
526.195678710938	83.1250762939453
527.59326171875	83.3547058105469
528.990295410156	83.1849746704102
530.386901855469	82.8999938964844
531.782958984375	82.9311599731445
533.178588867188	82.810791015625
534.573669433594	82.5865859985352
535.968322753906	82.4330902099609
537.362426757813	82.2115020751953
538.756042480469	82.1403121948242
540.149230957031	81.8454818725586
541.541870117188	81.6331253051758
542.934020996094	81.4221725463867
544.32568359375	81.1317749023438
545.716918945313	80.9301834106445
547.107604980469	80.6217803955078
548.497802734375	80.4494171142578
549.887573242188	80.4333419799805
551.276794433594	79.8851776123047
552.66552734375	79.7945404052734
554.053833007813	79.6864013671875
555.441650390625	79.5190963745117
556.828918457031	79.2404098510742
558.215759277344	78.9681243896484
559.602111816406	78.8900375366211
560.987976074219	78.8524398803711
562.373352050781	78.6790008544922
563.758239746094	78.3731842041016
565.142639160156	78.3640441894531
566.526611328125	78.1365737915039
567.910034179688	78.2895050048828
569.293029785156	78.0199279785156
570.675537109375	77.8542327880859
572.057556152344	77.9276580810547
573.439086914063	77.7142715454102
574.820129394531	77.7663497924805
576.200744628906	77.6424026489258
577.580871582031	77.6045837402344
578.96044921875	77.5529022216797
580.339660644531	77.4429244995117
581.718322753906	77.4511795043945
583.096557617188	77.3127593994141
584.474243164063	77.338005065918
585.851501464844	77.3066711425781
587.228332519531	77.2923049926758
588.604614257813	77.0672073364258
589.98046875	77.1194686889648
591.355834960938	77.1769485473633
592.730712890625	77.0968475341797
594.105163574219	77.000617980957
595.479125976563	76.9142379760742
596.852600097656	76.9173278808594
598.225646972656	76.9081344604492
599.598205566406	76.8679962158203
600.970275878906	76.9059600830078
602.341857910156	76.6258392333984
603.713012695313	76.6155853271484
605.083679199219	76.5507278442383
606.453918457031	76.5680084228516
607.823608398438	76.2967071533203
609.192932128906	76.3526840209961
610.561706542969	76.1208877563477
611.930053710938	76.1313400268555
613.297912597656	75.8919296264648
614.665344238281	75.7930755615234
616.032287597656	75.8164901733398
617.398803710938	75.5906448364258
618.764831542969	75.368896484375
620.13037109375	75.4071807861328
621.495483398438	75.1762847900391
622.860107421875	75.0605163574219
624.224304199219	74.8310699462891
625.588012695313	74.8373565673828
626.951232910156	74.6973037719727
628.314025878906	74.4646911621094
629.676391601563	74.5553665161133
631.038269042969	74.1991653442383
632.399658203125	74.244384765625
633.760620117188	73.9960098266602
635.12109375	73.9669418334961
636.481140136719	73.7612838745117
637.840759277344	73.621696472168
639.199890136719	73.4566192626953
640.558532714844	73.4196166992188
641.916748046875	73.2217712402344
643.274536132813	73.1032562255859
644.6318359375	73.1043167114258
645.988647460938	72.7505874633789
647.345031738281	72.7373275756836
648.700988769531	72.5759429931641
650.056457519531	72.6024475097656
651.411499023438	72.4854507446289
652.76611328125	72.3965072631836
654.120239257813	72.2047576904297
655.473876953125	72.0820999145508
656.827087402344	71.9604415893555
658.179870605469	71.8508987426758
659.5322265625	71.8014068603516
660.884094238281	71.7651824951172
662.235473632813	71.7343521118164
663.586486816406	71.4253005981445
664.93701171875	71.460090637207
666.287048339844	71.5401611328125
667.636657714844	71.4171981811523
668.98583984375	71.3026885986328
670.334594726563	71.3684234619141
671.682861328125	71.2317428588867
673.030700683594	71.2854156494141
674.378051757813	71.1794586181641
675.725036621094	71.1935043334961
677.071533203125	71.1661682128906
678.417541503906	71.0629653930664
679.76318359375	71.2201995849609
681.108337402344	70.9919204711914
682.453002929688	71.1746520996094
683.797302246094	71.1290283203125
685.14111328125	70.9843521118164
686.484497070313	70.9977798461914
687.827453613281	71.1219329833984
689.169921875	71.0194854736328
690.512023925781	71.0507736206055
691.853637695313	71.181266784668
693.194763183594	70.9813995361328
694.535522460938	70.8917083740234
695.875793457031	71.0808410644531
697.215637207031	71.0170211791992
698.555053710938	71.1178970336914
699.89404296875	71.2026824951172
701.232543945313	71.2139892578125
702.570617675781	71.1094665527344
703.908325195313	71.0850067138672
705.245483398438	71.0921325683594
706.582275390625	71.0420455932617
707.918640136719	71.2453994750977
709.254516601563	71.2003326416016
710.589965820313	71.0016098022461
711.924987792969	71.0474853515625
713.259582519531	71.1171035766602
714.59375	71.1540145874023
715.927490234375	70.989860534668
717.2607421875	71.2738037109375
718.593627929688	70.9533767700195
719.926025390625	71.0433502197266
721.257995605469	71.00439453125
722.589538574219	70.9645004272461
723.920654296875	71.0399856567383
725.251342773438	71.0376129150391
726.581604003906	70.9176483154297
727.911437988281	70.8581619262695
729.240783691406	70.8222045898438
730.569763183594	70.8650512695313
731.898254394531	70.7815170288086
733.226379394531	70.7511749267578
734.554016113281	70.5843276977539
735.881225585938	70.539680480957
737.208068847656	70.5600662231445
738.534423828125	70.5133590698242
739.8603515625	70.3718566894531
741.185852050781	70.2821960449219
742.510925292969	70.3846588134766
743.835571289063	70.2524185180664
745.159790039063	70.1136932373047
746.483581542969	70.1093673706055
747.806945800781	69.8361663818359
749.1298828125	69.9073791503906
750.452453613281	69.7496643066406
751.774536132813	69.7278366088867
753.09619140625	69.5730514526367
754.417419433594	69.385627746582
755.738220214844	69.4164123535156
757.05859375	69.2750854492188
758.378540039063	69.1951217651367
759.698059082031	69.1529922485352
761.017211914063	68.9649429321289
762.335876464844	69.0069122314453
763.654113769531	68.668212890625
764.971984863281	68.6397399902344
766.289367675781	68.5732955932617
767.606384277344	68.5227279663086
768.922973632813	68.4566879272461
770.239074707031	68.229133605957
771.554809570313	68.0669250488281
772.8701171875	68.0758209228516
774.184997558594	67.9071731567383
775.499450683594	67.7440795898438
776.8134765625	67.8492889404297
778.127136230469	67.7271118164063
779.440307617188	67.5620040893555
780.753112792969	67.5830612182617
782.0654296875	67.2996368408203
783.377380371094	67.2436294555664
784.688903808594	67.1164321899414
786	67.0755386352539
787.310668945313	67.028938293457
788.620971679688	66.875862121582
789.930786132813	66.843620300293
791.240234375	66.6707458496094
792.549255371094	66.5706024169922
793.857788085938	66.5504608154297
795.166015625	66.4007568359375
796.473754882813	66.4741592407227
797.781066894531	66.1506576538086
799.088012695313	66.3279037475586
800.39453125	66.1424331665039
801.700622558594	66.279052734375
803.006286621094	66.0461120605469
804.311584472656	65.9639282226563
805.616394042969	65.9235610961914
806.920837402344	65.8637466430664
808.224853515625	65.8897857666016
809.528503417969	65.7352066040039
810.831665039063	65.6705017089844
812.134460449219	65.7513580322266
813.436828613281	65.5583038330078
814.73876953125	65.7292251586914
816.040344238281	65.5266952514648
817.341430664063	65.4428329467773
818.642150878906	65.4564437866211
819.942504882813	65.5444488525391
821.242370605469	65.4329833984375
822.541870117188	65.3932418823242
823.840942382813	65.4202728271484
825.139587402344	65.4109039306641
826.437866210938	65.3973388671875
827.735656738281	65.4147109985352
829.033081054688	65.4214096069336
830.330139160156	65.5244064331055
831.626770019531	65.3128204345703
832.922973632813	65.3802032470703
834.21875	65.5208053588867
835.514099121094	65.5769577026367
836.80908203125	65.5166625976563
838.103637695313	65.3345413208008
839.397827148438	65.4435653686523
840.691589355469	65.5508728027344
841.984924316406	65.4824371337891
843.27783203125	65.4376602172852
844.570373535156	65.6138381958008
845.862487792969	65.3535232543945
847.154235839844	65.4435653686523
848.445556640625	65.471305847168
849.736450195313	65.3419952392578
851.026916503906	65.1705932617188
852.317016601563	65.0676345825195
853.606689453125	65.0026321411133
854.89599609375	64.9704284667969
856.184875488281	64.7455825805664
857.473327636719	64.5927810668945
858.761413574219	64.4339141845703
860.049072265625	64.2161865234375
861.336303710938	64.0688095092773
862.623168945313	63.8884925842285
863.909606933594	63.6759872436523
865.195678710938	63.5361099243164
866.481323242188	63.0298538208008
867.766540527344	62.7743682861328
869.051391601563	62.6808776855469
870.335815429688	62.4717445373535
871.619873046875	62.0151443481445
872.903503417969	61.6788139343262
874.186706542969	61.5356826782227
875.469543457031	60.9319152832031
876.752014160156	60.78369140625
878.033996582031	60.4343338012695
879.315612792969	60.1301383972168
880.596862792969	59.8903656005859
881.877685546875	59.6521453857422
883.158081054688	59.2000198364258
884.438110351563	58.8812713623047
885.7177734375	58.6768417358398
886.996948242188	58.3042449951172
888.275817871094	57.9808197021484
889.55419921875	57.8387451171875
890.832275390625	57.4330825805664
892.10986328125	57.3093452453613
893.387084960938	56.9349670410156
894.663940429688	56.6160354614258
895.940368652344	56.3561897277832
897.216369628906	56.1555976867676
898.492004394531	55.8769302368164
899.767272949219	55.5641975402832
901.042114257813	55.4145240783691
902.316528320313	55.1149787902832
903.590576171875	54.9162101745605
904.8642578125	54.6605072021484
906.137512207031	54.5206298828125
907.410339355469	54.2166061401367
908.682800292969	53.9430656433105
909.954833984375	53.7950553894043
911.226501464844	53.63525390625
912.497802734375	53.3707275390625
913.768676757813	53.0498657226563
915.039123535156	53.071403503418
916.309204101563	52.7288703918457
917.578918457031	52.4415817260742
918.848205566406	52.3732986450195
920.117126464844	52.1142311096191
921.385620117188	51.9766616821289
922.653747558594	51.9059600830078
923.921447753906	51.5578308105469
925.188781738281	51.5475120544434
926.455688476563	51.3578567504883
927.722229003906	51.3247184753418
928.988342285156	51.1657447814941
930.254089355469	51.0713348388672
931.519470214844	50.9072494506836
932.784423828125	50.8239135742188
934.049011230469	50.5364723205566
935.313171386719	50.5304832458496
936.576965332031	50.4679527282715
937.84033203125	50.4128608703613
939.103332519531	50.3166542053223
940.365966796875	50.1115531921387
941.628173828125	50.0896415710449
942.890014648438	49.9860610961914
944.151428222656	49.9207649230957
945.412475585938	49.8236846923828
946.673095703125	49.8816032409668
947.933349609375	49.9090728759766
949.193237304688	49.7992858886719
950.452697753906	49.8585891723633
951.711791992188	49.9232292175293
952.970520019531	49.8835525512695
954.228820800781	49.9221267700195
955.486755371094	49.9774971008301
956.744262695313	49.9511909484863
958.001403808594	50.0326538085938
959.258117675781	50.1202354431152
960.514526367188	50.1807861328125
961.770446777344	50.4007225036621
963.026062011719	50.5904083251953
964.28125	50.6376724243164
965.536010742188	50.8841209411621
966.790466308594	51.2284469604492
968.044494628906	51.5847816467285
969.298095703125	51.9491348266602
970.551391601563	52.3197784423828
971.80419921875	52.813835144043
973.056701660156	53.5000152587891
974.308776855469	54.2484703063965
975.560485839844	55.1077728271484
976.811767578125	56.3179969787598
978.062683105469	57.6234664916992
979.313232421875	59.3255653381348
980.563415527344	61.1644134521484
981.813171386719	63.1527557373047
983.0625	65.5046310424805
984.3115234375	67.8068695068359
985.560119628906	70.0154647827148
986.808349609375	71.7484664916992
988.05615234375	73.1258163452148
989.303588867188	73.4869766235352
990.550659179688	73.2643432617188
991.797302246094	71.8944854736328
993.043579101563	70.309440612793
994.289489746094	67.9177932739258
995.535034179688	65.4887924194336
996.780151367188	62.6872978210449
998.02490234375	60.2898635864258
999.269226074219	58.1134796142578
1000.51318359375	56.1745452880859
1001.75677490234	54.5029411315918
1003	53.1445846557617
1004.24279785156	51.9353294372559
1005.48522949219	51.0027656555176
1006.72729492188	50.3566055297852
1007.96893310547	49.5683860778809
1009.21026611328	49.0766754150391
1010.45111083984	48.6032600402832
1011.69165039063	48.1900291442871
1012.93176269531	47.8407897949219
1014.17150878906	47.5342178344727
1015.41088867188	47.2505073547363
1016.64984130859	47.1606941223145
1017.88842773438	46.9356575012207
1019.12664794922	46.7071990966797
1020.36450195313	46.5016059875488
1021.60192871094	46.3293571472168
1022.83898925781	46.3136825561523
1024.07568359375	46.0625991821289
1025.31201171875	46.0688552856445
1026.5478515625	45.8794975280762
1027.78344726563	45.8394927978516
1029.0185546875	45.7267265319824
1030.25329589844	45.5859756469727
1031.48767089844	45.6361083984375
1032.7216796875	45.67578125
1033.95532226563	45.4110450744629
1035.18859863281	45.4709358215332
1036.42138671875	45.4757804870605
1037.65393066406	45.3602447509766
1038.88598632813	45.4464683532715
1040.11767578125	45.4435424804688
1041.34899902344	45.3067016601563
1042.57995605469	45.3874473571777
1043.810546875	45.5038375854492
1045.04077148438	45.3999900817871
1046.2705078125	45.5547142028809
1047.5	45.382869720459
1048.72900390625	45.4084396362305
1049.95764160156	45.5224418640137
1051.18591308594	45.4779167175293
1052.41381835938	45.5507850646973
1053.64135742188	45.4472160339355
1054.86853027344	45.5502281188965
1056.09521484375	45.4889869689941
1057.32165527344	45.509708404541
1058.54760742188	45.5226287841797
1059.77331542969	45.5776786804199
1060.99853515625	45.5946311950684
1062.22338867188	45.5696754455566
1063.44787597656	45.5102195739746
1064.671875	45.6221389770508
1065.89562988281	45.7215003967285
1067.11901855469	45.4646110534668
1068.34191894531	45.6951484680176
1069.56457519531	45.7162094116211
1070.78674316406	45.5014839172363
1072.00854492188	45.6457176208496
1073.22998046875	45.6963691711426
1074.45104980469	45.5867195129395
1075.67175292969	45.5882148742676
1076.89208984375	45.5647468566895
1078.11193847656	45.411075592041
1079.33154296875	45.3956451416016
1080.55065917969	45.3420829772949
1081.76940917969	45.3482322692871
1082.98791503906	45.1949691772461
1084.20593261719	45.2032356262207
1085.42358398438	45.1882438659668
1086.64086914063	45.0735359191895
1087.85766601563	45.0393028259277
1089.07421875	44.914306640625
1090.29040527344	44.9195823669434
1091.50610351563	44.9149551391602
1092.72155761719	44.7486000061035
1093.9365234375	44.7058448791504
1095.15112304688	44.6882743835449
1096.36535644531	44.6861763000488
1097.57922363281	44.6074142456055
1098.79272460938	44.746883392334
1100.005859375	44.3604202270508
1101.21862792969	44.5439910888672
1102.43090820313	44.5310935974121
1103.64294433594	44.3865432739258
1104.8544921875	44.3709869384766
1106.06579589844	44.3188095092773
1107.27661132813	44.2408752441406
1108.48706054688	44.2869911193848
1109.69714355469	44.2432403564453
1110.90686035156	44.2142028808594
1112.1162109375	44.1523399353027
1113.3251953125	44.149658203125
1114.53369140625	44.1620674133301
1115.74194335938	43.9695014953613
1116.94982910156	44.0367126464844
1118.1572265625	43.9575347900391
1119.3642578125	43.9724769592285
1120.57104492188	44.0107269287109
1121.77734375	43.928337097168
1122.98327636719	43.8493919372559
1124.18884277344	43.8762283325195
1125.39404296875	43.9355316162109
1126.59875488281	43.8804931640625
1127.80322265625	43.9029884338379
1129.00732421875	43.8372688293457
1130.2109375	43.8511962890625
1131.41430664063	43.8385925292969
1132.6171875	43.8267631530762
1133.81970214844	43.7672080993652
1135.02197265625	43.7087936401367
1136.22375488281	43.7499237060547
1137.42517089844	43.6160850524902
1138.62622070313	43.7611541748047
1139.82690429688	43.5650520324707
1141.02709960938	43.4789962768555
1142.22705078125	43.5112075805664
1143.42663574219	43.6357154846191
1144.62573242188	43.4297027587891
1145.82458496094	43.4336738586426
1147.02294921875	43.4728317260742
1148.22094726563	43.4733924865723
1149.41857910156	43.4460678100586
1150.61584472656	43.3602867126465
1151.81274414063	43.3857345581055
1153.00927734375	43.2890663146973
1154.20544433594	43.4584732055664
1155.40124511719	43.4296875
1156.5966796875	43.3212013244629
1157.79162597656	43.4266319274902
1158.986328125	43.3479843139648
1160.18054199219	43.3066329956055
1161.37438964844	43.3754119873047
1162.56799316406	43.2080726623535
1163.76110839844	43.2325248718262
1164.95385742188	43.3199081420898
1166.14624023438	43.1963768005371
1167.33825683594	43.1416931152344
1168.52990722656	43.2161293029785
1169.72119140625	43.1836624145508
1170.91198730469	43.1179161071777
1172.1025390625	43.2237701416016
1173.29260253906	43.2334289550781
1174.482421875	43.1924057006836
1175.67175292969	43.2944946289063
1176.86071777344	43.3338584899902
1178.04943847656	43.3292274475098
1179.23767089844	43.3906326293945
1180.42553710938	43.3915901184082
1181.61303710938	43.3990631103516
1182.80017089844	43.4873199462891
1183.98681640625	43.5032501220703
1185.17321777344	43.4531669616699
1186.35925292969	43.5064506530762
1187.54479980469	43.5656929016113
1188.73010253906	43.4354248046875
1189.91491699219	43.4410972595215
1191.09936523438	43.4404602050781
1192.28356933594	43.5045585632324
1193.46728515625	43.5031929016113
1194.65063476563	43.651782989502
1195.83361816406	43.4413223266602
1197.01623535156	43.4819374084473
1198.19836425781	43.6625938415527
1199.38024902344	43.7229843139648
1200.56176757813	43.652759552002
1201.74279785156	43.7421112060547
1202.92358398438	43.7935638427734
1204.10388183594	43.8392868041992
1205.28393554688	43.7664260864258
1206.46350097656	43.9239044189453
1207.64270019531	43.9533996582031
1208.82153320313	43.926570892334
1210	44.0352516174316
1211.17810058594	44.0180473327637
1212.35583496094	44.0706214904785
1213.53308105469	44.0818023681641
1214.71008300781	44.0153656005859
1215.88671875	44.0424995422363
1217.06286621094	44.1045417785645
1218.23864746094	44.0737991333008
1219.41418457031	43.9748001098633
1220.58923339844	44.0428466796875
1221.76391601563	44.0614318847656
1222.93823242188	44.0951805114746
1224.11218261719	44.1456489562988
1225.28576660156	44.1871185302734
1226.458984375	44.1002655029297
1227.6318359375	44.0527496337891
1228.80419921875	44.0792961120605
1229.97631835938	44.0327606201172
1231.14794921875	44.0965690612793
1232.31921386719	44.1842002868652
1233.490234375	44.0868453979492
1234.66076660156	44.1891021728516
1235.83093261719	44.0472412109375
1237.00073242188	44.0894584655762
1238.17016601563	44.0723838806152
1239.33923339844	44.1146354675293
1240.5078125	44.0361328125
1241.67614746094	43.9659004211426
1242.84411621094	43.9571228027344
1244.01159667969	43.9043846130371
1245.1787109375	43.7815322875977
1246.34558105469	43.8603820800781
1247.51196289063	43.6361122131348
1248.67797851563	43.598949432373
1249.84362792969	43.6811103820801
1251.00891113281	43.6758728027344
1252.173828125	43.5121192932129
1253.33825683594	43.5214958190918
1254.50244140625	43.6108474731445
1255.66625976563	43.521858215332
1256.82958984375	43.3602104187012
1257.99255371094	43.455379486084
1259.1552734375	43.3854370117188
1260.31750488281	43.4639320373535
1261.47937011719	43.403621673584
1262.64086914063	43.3081283569336
1263.80200195313	43.2643623352051
1264.96276855469	43.2348403930664
1266.123046875	43.3284301757813
1267.28308105469	43.1550521850586
1268.44262695313	43.0805435180664
1269.60192871094	43.0841445922852
1270.7607421875	42.9192123413086
1271.91918945313	43.0190467834473
1273.07727050781	42.8795166015625
1274.23498535156	42.717845916748
1275.39233398438	42.7012825012207
1276.54931640625	42.766544342041
1277.70581054688	42.6730155944824
1278.86206054688	42.6711196899414
1280.01794433594	42.6779098510742
1281.17333984375	42.5187301635742
1282.32836914063	42.5555725097656
1283.48303222656	42.5552749633789
1284.63732910156	42.5896530151367
1285.79125976563	42.3769149780273
1286.94482421875	42.4469604492188
1288.09802246094	42.3846740722656
1289.25073242188	42.3717193603516
1290.40319824219	42.5454940795898
1291.55517578125	42.2304039001465
1292.70690917969	42.3853340148926
1293.85815429688	42.3801422119141
1295.00903320313	42.3150177001953
1296.15954589844	42.2597160339355
1297.30969238281	42.2077026367188
1298.45935058594	42.1950340270996
1299.60876464844	42.1754302978516
1300.7578125	42.0243186950684
1301.90637207031	42.0967216491699
1303.05456542969	41.9423179626465
1304.20239257813	41.919849395752
1305.34985351563	41.8605499267578
1306.49694824219	41.8840217590332
1307.64367675781	41.838623046875
1308.7900390625	41.8134918212891
1309.93591308594	41.7999572753906
1311.08154296875	41.7503395080566
1312.22668457031	41.794921875
1313.37145996094	41.7449378967285
1314.51599121094	41.7945823669434
1315.66003417969	41.7977180480957
1316.80358886719	41.7765312194824
1317.94689941406	41.7424163818359
1319.08984375	41.7349700927734
1320.23229980469	41.705509185791
1321.37451171875	41.6911354064941
1322.51623535156	41.903018951416
1323.65759277344	41.5754585266113
1324.79858398438	41.6028480529785
1325.93920898438	41.5879325866699
1327.07934570313	41.5457725524902
1328.21923828125	41.5513725280762
1329.35864257813	41.4688262939453
1330.49780273438	41.5384407043457
1331.63647460938	41.3886070251465
1332.77478027344	41.3551826477051
1333.91271972656	41.2107543945313
1335.05029296875	41.2912635803223
1336.18737792969	41.3249969482422
1337.32421875	41.2031898498535
1338.46057128906	41.1597442626953
1339.5966796875	41.0981101989746
1340.73229980469	41.1597595214844
1341.86755371094	41.1103363037109
1343.00231933594	41.1143379211426
1344.13684082031	41.0866203308105
1345.27099609375	41.046703338623
1346.40466308594	41.1345901489258
1347.53796386719	41.1615180969238
1348.6708984375	40.9918746948242
1349.80346679688	41.0581398010254
1350.93566894531	41.0732955932617
1352.06750488281	41.0357551574707
1353.19885253906	40.9532814025879
1354.32995605469	41.0064506530762
1355.46057128906	40.8305740356445
1356.5908203125	40.877368927002
1357.720703125	40.811954498291
1358.85021972656	40.7729110717773
1359.97924804688	40.7040138244629
1361.10803222656	40.7475814819336
1362.236328125	40.6546478271484
1363.3642578125	40.577220916748
1364.49182128906	40.6214179992676
1365.61901855469	40.5263404846191
1366.74584960938	40.5067367553711
1367.87231445313	40.5537071228027
1368.99829101563	40.3516960144043
1370.12390136719	40.3839378356934
1371.24914550781	40.292724609375
1372.3740234375	40.3795509338379
1373.49853515625	40.3638877868652
1374.62255859375	40.4239616394043
1375.74633789063	40.3722076416016
1376.86962890625	40.4327163696289
1377.99255371094	40.3908843994141
1379.11511230469	40.3321571350098
1380.2373046875	40.2773094177246
1381.35900878906	40.3165245056152
1382.48034667969	40.3067855834961
1383.60144042969	40.2879219055176
1384.72204589844	40.2280540466309
1385.84228515625	40.1979293823242
1386.96203613281	40.210391998291
1388.08154296875	40.1816520690918
1389.20056152344	40.1663360595703
1390.31921386719	40.1751480102539
1391.4375	40.0160942077637
1392.55541992188	40.0500221252441
1393.6728515625	39.8995056152344
1394.7900390625	40.0144119262695
1395.90673828125	39.8718528747559
1397.02307128906	39.8826789855957
1398.13903808594	39.7942276000977
1399.25463867188	39.847900390625
1400.36975097656	39.7460174560547
1401.48449707031	39.7895965576172
1402.59899902344	39.7960052490234
1403.712890625	39.7730140686035
1404.82653808594	39.8110122680664
1405.93981933594	39.7781105041504
1407.05261230469	39.6935653686523
1408.1650390625	39.7485618591309
1409.27709960938	39.8815650939941
1410.38879394531	39.776969909668
1411.5	39.8437461853027
1412.61096191406	39.7847747802734
1413.72143554688	39.6784057617188
1414.83154296875	39.7272987365723
1415.94116210938	39.7959175109863
1417.05053710938	39.6456565856934
1418.15942382813	39.5843505859375
1419.26794433594	39.5977897644043
1420.37609863281	39.6338882446289
1421.48388671875	39.514820098877
1422.59118652344	39.312370300293
1423.6982421875	39.4457321166992
1424.80480957031	39.3883476257324
1425.91088867188	39.2112312316895
1427.01672363281	39.3974151611328
1428.1220703125	39.303897857666
1429.22717285156	39.235969543457
1430.33166503906	39.3091239929199
1431.43591308594	39.1862831115723
1432.53979492188	39.3061943054199
1433.64318847656	39.2394599914551
1434.74621582031	39.2898368835449
1435.84887695313	39.1736335754395
1436.95104980469	39.2512321472168
1438.05297851563	39.2944374084473
1439.15441894531	39.2574577331543
1440.25549316406	39.2515983581543
1441.35620117188	39.2876243591309
1442.45642089844	39.2136764526367
1443.55627441406	39.1947441101074
1444.65576171875	39.135669708252
1445.7548828125	39.1114540100098
1446.853515625	39.0427932739258
1447.95190429688	38.9406280517578
1449.0498046875	38.9074058532715
1450.14721679688	38.9560775756836
1451.24438476563	38.8684043884277
1452.34106445313	38.782283782959
1453.43737792969	38.7580909729004
1454.53332519531	38.6888198852539
1455.62890625	38.6671867370605
1456.72399902344	38.7116355895996
1457.81872558594	38.7212028503418
1458.9130859375	38.6815605163574
1460.00695800781	38.7013511657715
1461.10046386719	38.6552581787109
1462.19360351563	38.7669143676758
1463.28637695313	38.7084693908691
1464.37878417969	38.6588554382324
1465.470703125	38.7234954833984
1466.56225585938	38.7284774780273
1467.65344238281	38.7641105651855
1468.744140625	38.7214126586914
1469.83447265625	38.6710433959961
1470.92443847656	38.643669128418
1472.01403808594	38.5991973876953
1473.10314941406	38.5274085998535
1474.19189453125	38.544059753418
1475.2802734375	38.4868316650391
1476.3681640625	38.4604530334473
1477.45581054688	38.389835357666
1478.54296875	38.3856887817383
1479.62963867188	38.4126358032227
1480.71606445313	38.4079322814941
1481.80200195313	38.3180389404297
1482.88757324219	38.3379402160645
1483.97265625	38.4340362548828
1485.05737304688	38.4514350891113
1486.14172363281	38.3808441162109
1487.22570800781	38.5128746032715
1488.30932617188	38.5106430053711
1489.39245605469	38.6496467590332
1490.47509765625	38.5710258483887
1491.55749511719	38.6661834716797
1492.63940429688	38.7540855407715
1493.72094726563	38.7448616027832
1494.80212402344	38.7496490478516
1495.8828125	38.715015411377
1496.96313476563	38.6689491271973
1498.04309082031	38.7291831970215
1499.12255859375	38.5957565307617
1500.20166015625	38.6741828918457
1501.28039550781	38.7329063415527
1502.35864257813	38.6880683898926
1503.4365234375	38.6813125610352
1504.51403808594	38.7338066101074
1505.59118652344	38.6167144775391
1506.66784667969	38.7111015319824
1507.744140625	38.7484474182129
1508.81994628906	38.7690391540527
1509.89538574219	38.7746276855469
1510.97045898438	38.9242973327637
1512.04516601563	39.0003051757813
1513.11938476563	39.0587539672852
1514.19323730469	39.1405754089355
1515.26672363281	39.2663345336914
1516.33972167969	39.2693328857422
1517.41235351563	39.4458160400391
1518.48449707031	39.4678688049316
1519.55639648438	39.5316925048828
1520.62768554688	39.5648727416992
1521.69873046875	39.7140769958496
1522.76928710938	39.6388397216797
1523.83947753906	39.7239799499512
1524.90930175781	39.8675804138184
1525.97863769531	39.9052810668945
1527.04760742188	39.9004135131836
1528.11608886719	39.8188705444336
1529.18420410156	39.8211517333984
1530.251953125	39.8638801574707
1531.31921386719	39.9940643310547
1532.38610839844	40.1042823791504
1533.45263671875	40.1620025634766
1534.51867675781	40.2528800964355
1535.58435058594	40.3106689453125
1536.64965820313	40.3891334533691
1537.71447753906	40.5486068725586
1538.77893066406	40.7625350952148
1539.84301757813	40.8665771484375
1540.90661621094	40.8987884521484
1541.9697265625	41.1796646118164
1543.03259277344	41.1736373901367
1544.09497070313	41.3432426452637
1545.15686035156	41.591007232666
1546.21850585938	41.7019577026367
1547.27966308594	41.7908897399902
1548.34033203125	41.889217376709
1549.40063476563	42.1508407592773
1550.46057128906	42.231990814209
1551.52001953125	42.3663063049316
1552.5791015625	42.4935150146484
1553.63781738281	42.6128273010254
1554.69604492188	42.6251220703125
1555.75378417969	42.7333908081055
1556.81127929688	42.7298202514648
1557.86828613281	43.0088233947754
1558.9248046875	42.946174621582
1559.98095703125	43.1546363830566
1561.03674316406	43.260986328125
1562.09204101563	43.2599754333496
1563.14697265625	43.4766273498535
1564.20153808594	43.6395530700684
1565.25561523438	43.8127250671387
1566.30932617188	44.0585670471191
1567.36254882813	44.2594337463379
1568.41540527344	44.4947052001953
1569.4677734375	44.6833953857422
1570.51977539063	44.9438133239746
1571.57141113281	45.1602363586426
1572.62255859375	45.4350433349609
1573.67333984375	45.6496772766113
1574.7236328125	46.0347709655762
1575.77355957031	46.1541404724121
1576.82299804688	46.3840637207031
1577.8720703125	46.5481452941895
1578.92077636719	46.6695289611816
1579.96899414063	46.9163246154785
1581.01684570313	47.1132431030273
1582.06420898438	47.3274459838867
1583.11120605469	47.5815734863281
1584.15771484375	47.5673065185547
1585.20385742188	47.8944320678711
1586.24951171875	48.2137069702148
1587.29479980469	48.3965911865234
1588.33972167969	48.5707550048828
1589.38415527344	48.6967391967773
1590.42810058594	49.0541381835938
1591.47180175781	49.3327598571777
1592.51489257813	49.7295265197754
1593.55773925781	50.0681457519531
1594.59997558594	50.382453918457
1595.64196777344	50.7707023620605
1596.68334960938	51.0044937133789
1597.72448730469	51.399658203125
1598.76513671875	51.8261184692383
1599.80529785156	52.1951522827148
1600.84509277344	52.5637550354004
1601.88452148438	52.9477844238281
1602.92346191406	53.1659393310547
1603.9619140625	53.6022796630859
1605	53.9333763122559
1606.03771972656	54.2533721923828
1607.07495117188	54.6460571289063
1608.11169433594	54.8956146240234
1609.14807128906	55.3181800842285
1610.18408203125	55.4875869750977
1611.21960449219	55.8121337890625
1612.25463867188	55.9566268920898
1613.28930664063	56.3792114257813
1614.32360839844	56.5033798217773
1615.357421875	56.911808013916
1616.39074707031	57.0120315551758
1617.42370605469	57.3352012634277
1618.45629882813	57.7432975769043
1619.48840332031	57.8047332763672
1620.52001953125	58.1313438415527
1621.55126953125	58.531852722168
1622.58215332031	58.7374687194824
1623.61254882813	58.8873329162598
1624.64245605469	59.1393165588379
1625.67199707031	59.4015045166016
1626.70104980469	59.7005386352539
1627.72973632813	59.824390411377
1628.75793457031	60.0052185058594
1629.78576660156	60.3603324890137
1630.81311035156	60.4216766357422
1631.84008789063	60.5888862609863
1632.86657714844	60.7789916992188
1633.89270019531	60.8585205078125
1634.91833496094	60.8847312927246
1635.94348144531	61.1832275390625
1636.96826171875	61.0840454101563
1637.99255371094	61.0111274719238
1639.01647949219	61.1262741088867
1640.03991699219	60.9269599914551
1641.06298828125	60.9563980102539
1642.08557128906	60.7351455688477
1643.10778808594	60.5059356689453
1644.12951660156	60.453369140625
1645.15075683594	60.1902160644531
1646.17163085938	60.0657081604004
1647.19213867188	59.7288703918457
1648.21203613281	59.3896865844727
1649.23156738281	59.2826194763184
1650.25073242188	59.0313949584961
1651.26940917969	58.7435874938965
1652.28759765625	58.3412971496582
1653.30541992188	58.1842956542969
1654.32275390625	57.8117828369141
1655.33972167969	57.5698089599609
1656.35620117188	57.1182823181152
1657.37231445313	56.8015823364258
1658.38793945313	56.5040473937988
1659.40307617188	56.3916473388672
1660.41772460938	55.9576225280762
1661.43212890625	55.6412811279297
1662.44592285156	55.3365859985352
1663.45935058594	55.2133293151855
1664.47229003906	54.7596168518066
1665.48486328125	54.4950714111328
1666.49694824219	54.2139358520508
1667.50854492188	53.8234405517578
1668.51977539063	53.5996627807617
1669.53051757813	53.1185111999512
1670.54089355469	52.7874183654785
1671.55078125	52.4875564575195
1672.56018066406	51.9052429199219
1673.56909179688	51.593879699707
1674.57763671875	51.1625480651855
1675.58581542969	50.6894721984863
1676.59350585938	50.1419677734375
1677.60070800781	49.7959251403809
1678.607421875	49.2547454833984
1679.61376953125	48.8112640380859
1680.61962890625	48.3230972290039
1681.62512207031	47.9439392089844
1682.63012695313	47.3637084960938
1683.63464355469	46.9319076538086
1684.638671875	46.4882774353027
1685.64233398438	45.8946952819824
1686.64562988281	45.587158203125
1687.64831542969	45.1425437927246
1688.65063476563	44.6703453063965
1689.65246582031	44.0983505249023
1690.65393066406	43.7398490905762
1691.65490722656	43.4845123291016
1692.65539550781	42.9951782226563
1693.65551757813	42.6018295288086
1694.65502929688	42.1745185852051
1695.654296875	41.8301696777344
1696.65295410156	41.5788764953613
1697.65124511719	41.1484069824219
1698.64904785156	40.747673034668
1699.646484375	40.5029525756836
1700.64331054688	40.0885734558105
1701.63977050781	39.6699028015137
1702.63586425781	39.349925994873
1703.63134765625	39.1451148986816
1704.62646484375	38.6894378662109
1705.62121582031	38.3495254516602
1706.61535644531	37.9172821044922
1707.60913085938	37.5731468200684
1708.60241699219	37.2058563232422
1709.59521484375	36.864086151123
1710.58764648438	36.4843482971191
1711.57958984375	36.220588684082
1712.57104492188	35.7276458740234
1713.56213378906	35.4090843200684
1714.552734375	35.0539779663086
1715.54284667969	34.6820449829102
1716.53247070313	34.3196067810059
1717.52160644531	34.0784721374512
1718.51037597656	33.6984405517578
1719.49865722656	33.3093719482422
1720.48657226563	33.0546569824219
1721.47387695313	32.7561531066895
1722.46081542969	32.4127731323242
1723.447265625	32.1636619567871
1724.43334960938	31.8754653930664
1725.41882324219	31.7055397033691
1726.40393066406	31.4643573760986
1727.38854980469	31.1355648040771
1728.37268066406	30.7892684936523
1729.3564453125	30.6602458953857
1730.33972167969	30.3673820495605
1731.32250976563	30.2454433441162
1732.30480957031	29.988302230835
1733.28674316406	29.7973976135254
1734.26806640625	29.6533336639404
1735.2490234375	29.4999008178711
1736.2294921875	29.3464012145996
1737.20959472656	29.0939407348633
1738.18908691406	28.9529037475586
1739.16821289063	28.7911071777344
1740.14685058594	28.5238418579102
1741.125	28.4577674865723
1742.10266113281	28.278133392334
1743.07995605469	28.0549125671387
1744.05676269531	27.9488964080811
1745.03308105469	27.746639251709
1746.00891113281	27.6069107055664
1746.98425292969	27.2202892303467
1747.95910644531	27.2332859039307
1748.93359375	26.9943580627441
1749.90759277344	26.8645038604736
1750.88110351563	26.6345043182373
1751.85412597656	26.4581966400146
1752.82678222656	26.2356815338135
1753.798828125	26.0857906341553
1754.7705078125	25.9537048339844
1755.74169921875	25.6608428955078
1756.71240234375	25.58225440979
1757.6826171875	25.4651432037354
1758.65246582031	25.2262554168701
1759.62170410156	25.1487674713135
1760.59057617188	24.9184379577637
1761.55895996094	24.7556667327881
1762.52673339844	24.586986541748
1763.49426269531	24.5005264282227
1764.46118164063	24.3585948944092
1765.42761230469	24.2249317169189
1766.39367675781	24.1439628601074
1767.35913085938	24.0500240325928
1768.32421875	23.9821186065674
1769.28881835938	23.8945713043213
1770.2529296875	23.6731910705566
1771.21655273438	23.6571445465088
1772.17980957031	23.6788959503174
1773.14245605469	23.5402355194092
1774.10461425781	23.4894752502441
1775.06640625	23.5062065124512
1776.02770996094	23.2992572784424
1776.98852539063	23.1932048797607
1777.94873046875	23.1565494537354
1778.90856933594	23.0970764160156
1779.86804199219	23.0522308349609
1780.82690429688	22.8637561798096
1781.78527832031	22.7258644104004
1782.7431640625	22.6040287017822
1783.70068359375	22.4771099090576
1784.65771484375	22.3748588562012
1785.61413574219	22.3455047607422
1786.57019042969	22.0840263366699
1787.52575683594	22.0671768188477
1788.48083496094	21.9678764343262
1789.43530273438	21.7959136962891
1790.38940429688	21.6841144561768
1791.34301757813	21.6297912597656
1792.29626464844	21.4513187408447
1793.24890136719	21.3595180511475
1794.20104980469	21.3309307098389
1795.15270996094	21.2407417297363
1796.10400390625	21.1038303375244
1797.0546875	21.0265808105469
1798.0048828125	20.9160556793213
1798.95471191406	20.8772411346436
1799.90393066406	20.7910404205322
1800.85278320313	20.7349109649658
1801.80102539063	20.7033977508545
1802.74890136719	20.5707530975342
1803.6962890625	20.6049404144287
1804.64306640625	20.5149993896484
1805.58947753906	20.5546760559082
1806.53540039063	20.5292186737061
1807.48071289063	20.4704170227051
1808.42565917969	20.444091796875
1809.3701171875	20.3043994903564
1810.31396484375	20.2807655334473
1811.25744628906	20.3365421295166
1812.20043945313	20.2349548339844
1813.14294433594	20.2506084442139
1814.08483886719	20.2136421203613
1815.0263671875	20.1324653625488
1815.96740722656	20.0630970001221
1816.90783691406	19.9699954986572
1817.84790039063	19.9909114837646
1818.78747558594	19.8367862701416
1819.72644042969	19.8524017333984
1820.6650390625	19.7140407562256
1821.60314941406	19.658878326416
1822.54064941406	19.620849609375
1823.47778320313	19.5408344268799
1824.41430664063	19.4798603057861
1825.35034179688	19.3522567749023
1826.28601074219	19.3105144500732
1827.22106933594	19.2647266387939
1828.15563964844	19.1558589935303
1829.08984375	19.1157341003418
1830.0234375	19.0498962402344
1830.95654296875	19.0269451141357
1831.88916015625	18.9780578613281
1832.8212890625	18.8908748626709
1833.7529296875	18.8457546234131
1834.68408203125	18.8163566589355
1835.61474609375	18.7543926239014
1836.54479980469	18.7573146820068
1837.47448730469	18.7832355499268
1838.40356445313	18.8044929504395
1839.33227539063	18.7203178405762
1840.26037597656	18.6821250915527
1841.18811035156	18.7229995727539
1842.115234375	18.7174167633057
1843.04187011719	18.6981906890869
1843.96801757813	18.69602394104
1844.89367675781	18.7314186096191
1845.81872558594	18.7015209197998
1846.74340820313	18.6667003631592
1847.66760253906	18.6568489074707
1848.59118652344	18.5777778625488
1849.51428222656	18.5980415344238
1850.43701171875	18.5593185424805
1851.35913085938	18.5385456085205
1852.28076171875	18.4214992523193
1853.20190429688	18.4569530487061
1854.12243652344	18.3205623626709
1855.04260253906	18.3020629882813
1855.96215820313	18.284631729126
1856.88122558594	18.2515525817871
1857.79992675781	18.1209506988525
1858.71801757813	18.0738849639893
1859.63549804688	18.0778217315674
1860.55261230469	18.0056285858154
1861.46923828125	17.9203014373779
1862.38525390625	17.9106922149658
1863.30078125	17.8179950714111
1864.2158203125	17.7364177703857
1865.13037109375	17.7783145904541
1866.04443359375	17.7815647125244
1866.95788574219	17.8007259368896
1867.87084960938	17.8074340820313
1868.78332519531	17.6986503601074
1869.6953125	17.7673034667969
1870.60681152344	17.7535762786865
1871.51782226563	17.6976470947266
1872.42822265625	17.7693939208984
1873.33813476563	17.8778038024902
1874.24755859375	17.8052864074707
1875.15649414063	17.7510509490967
1876.06481933594	17.8276615142822
1876.97277832031	17.7943267822266
1877.88012695313	17.8388614654541
1878.78698730469	17.7968921661377
1879.69323730469	17.7462596893311
1880.59912109375	17.7284278869629
1881.50439453125	17.692663192749
1882.4091796875	17.6810722351074
1883.3134765625	17.6452770233154
1884.21716308594	17.555627822876
1885.12048339844	17.5610904693604
1886.02319335938	17.4854297637939
1886.92541503906	17.5058155059814
1887.82702636719	17.4675464630127
1888.72814941406	17.3818378448486
1889.62878417969	17.2874183654785
1890.52893066406	17.2960796356201
1891.42858886719	17.2774429321289
1892.32763671875	17.2102298736572
1893.22619628906	17.2087001800537
1894.12426757813	17.1800498962402
1895.02172851563	17.0732574462891
1895.91870117188	17.0699577331543
1896.81518554688	17.0686149597168
1897.71118164063	17.0051422119141
1898.60656738281	16.9475059509277
1899.50146484375	16.9615688323975
1900.39587402344	16.9347648620605
1901.28967285156	16.872278213501
1902.18298339844	16.9339866638184
1903.07580566406	16.9095573425293
1903.96801757813	16.9064502716064
1904.85986328125	16.8591289520264
1905.7509765625	16.9303016662598
1906.64172363281	16.9934539794922
1907.53186035156	16.992130279541
1908.42150878906	16.9956073760986
1909.31066894531	17.0603828430176
1910.19921875	17.0176315307617
1911.08728027344	16.9855556488037
1911.97473144531	17.1349029541016
1912.86181640625	17.1039352416992
1913.74816894531	17.1179695129395
1914.63415527344	17.0660076141357
1915.51953125	17.0551223754883
1916.40441894531	17.054069519043
1917.28869628906	17.0541191101074
1918.17260742188	17.0430107116699
1919.05578613281	16.9425811767578
1919.93859863281	17.0122375488281
1920.82080078125	16.9404430389404
1921.70239257813	16.900369644165
1922.58349609375	16.8640060424805
1923.46411132813	16.8585357666016
1924.34423828125	16.781343460083
1925.22375488281	16.7293376922607
1926.10278320313	16.7378787994385
1926.98120117188	16.5837421417236
1927.85913085938	16.6605491638184
1928.73645019531	16.5243091583252
1929.61328125	16.5026969909668
1930.48962402344	16.4766826629639
1931.36535644531	16.4979286193848
1932.24060058594	16.4171257019043
1933.11535644531	16.455322265625
1933.98950195313	16.4316921234131
1934.86303710938	16.3996810913086
1935.73608398438	16.3885803222656
1936.60864257813	16.3613891601563
1937.48059082031	16.3919315338135
1938.35205078125	16.3702430725098
1939.22302246094	16.4058876037598
1940.09338378906	16.3830947875977
1940.96313476563	16.4178924560547
1941.83239746094	16.4425640106201
1942.701171875	16.4981727600098
1943.5693359375	16.5463085174561
1944.43701171875	16.501880645752
1945.30407714844	16.5659809112549
1946.17065429688	16.5374565124512
1947.03662109375	16.5671062469482
1947.90209960938	16.5757503509521
1948.76696777344	16.6021156311035
1949.63134765625	16.5689334869385
1950.4951171875	16.5902290344238
1951.3583984375	16.6897602081299
1952.22106933594	16.6071491241455
1953.08325195313	16.5710544586182
1953.94482421875	16.6336460113525
1954.80590820313	16.5194339752197
1955.66650390625	16.5614204406738
1956.5263671875	16.6276359558105
1957.38586425781	16.5228672027588
1958.24462890625	16.5317935943604
1959.10302734375	16.4933910369873
1959.96069335938	16.4422874450684
1960.81799316406	16.3495597839355
1961.67456054688	16.352445602417
1962.53063964844	16.3724784851074
1963.38623046875	16.1988201141357
1964.2412109375	16.282299041748
1965.09558105469	16.2292556762695
1965.94946289063	16.1953449249268
1966.80285644531	16.1669921875
1967.65563964844	16.1477642059326
1968.5078125	16.1733703613281
1969.35949707031	16.0766925811768
1970.21057128906	16.15700340271
1971.06103515625	16.1576309204102
1971.91101074219	16.1171646118164
1972.76049804688	16.1495227813721
1973.60925292969	16.1508331298828
1974.45764160156	16.153491973877
1975.30529785156	16.2742729187012
1976.15246582031	16.2984676361084
1976.99914550781	16.4028224945068
1977.84521484375	16.3641510009766
1978.69067382813	16.4399318695068
1979.53552246094	16.4666900634766
1980.3798828125	16.4927978515625
1981.22375488281	16.5478572845459
1982.06701660156	16.6186599731445
1982.90966796875	16.6111927032471
1983.75170898438	16.6176452636719
1984.59326171875	16.5645904541016
1985.43420410156	16.5586738586426
1986.27465820313	16.5570335388184
1987.11450195313	16.5167236328125
1987.95373535156	16.5080986022949
1988.79248046875	16.5548114776611
1989.63061523438	16.587381362915
1990.46813964844	16.5015640258789
1991.30517578125	16.5125255584717
1992.1416015625	16.4345092773438
1992.9775390625	16.3767223358154
1993.81274414063	16.37819480896
1994.6474609375	16.3086261749268
1995.48168945313	16.2647304534912
1996.31518554688	16.2591762542725
1997.14819335938	16.2935733795166
1997.98071289063	16.1769142150879
1998.8125	16.2377510070801
1999.64379882813	16.2186241149902
2000.47448730469	16.1759777069092
2001.3046875	16.1848621368408
2002.13427734375	16.1797332763672
2002.96325683594	16.1605739593506
2003.79162597656	16.1746788024902
2004.61950683594	16.2569675445557
2005.44677734375	16.2706718444824
2006.2734375	16.2852973937988
2007.09948730469	16.3479957580566
2007.92504882813	16.3796672821045
2008.75	16.4751205444336
2009.57434082031	16.4403667449951
2010.39819335938	16.5247917175293
2011.22131347656	16.5595378875732
2012.0439453125	16.5456848144531
2012.86608886719	16.5845584869385
2013.6875	16.5775337219238
2014.50842285156	16.6057624816895
2015.32873535156	16.6861114501953
2016.1484375	16.6281394958496
2016.96752929688	16.6896686553955
2017.7861328125	16.6892833709717
2018.60412597656	16.7315082550049
2019.42150878906	16.6666431427002
2020.23828125	16.6669445037842
2021.05444335938	16.6964454650879
2021.8701171875	16.6771335601807
2022.68518066406	16.6719646453857
2023.49963378906	16.646017074585
2024.3134765625	16.6326122283936
2025.12683105469	16.6335983276367
2025.939453125	16.5989284515381
2026.75158691406	16.5710945129395
2027.56311035156	16.5228843688965
2028.3740234375	16.5620594024658
2029.18432617188	16.4877128601074
2029.994140625	16.5653800964355
2030.80322265625	16.480447769165
2031.61181640625	16.4529781341553
2032.41979980469	16.4172401428223
2033.22717285156	16.3502864837646
2034.03393554688	16.3784999847412
2034.84008789063	16.3222732543945
2035.64575195313	16.2019481658936
2036.45080566406	16.1672134399414
2037.25512695313	16.1699085235596
2038.05895996094	16.1765060424805
2038.86218261719	16.1541423797607
2039.66479492188	16.1400489807129
2040.466796875	16.1784057617188
2041.26831054688	16.0738430023193
2042.06909179688	16.1755352020264
2042.86938476563	16.1542911529541
2043.6689453125	16.0933990478516
2044.46801757813	16.1530227661133
2045.26647949219	16.1515846252441
2046.06433105469	16.1639881134033
2046.86145019531	16.2357139587402
2047.65808105469	16.2423915863037
2048.4541015625	16.2197437286377
2049.24951171875	16.3197574615479
2050.04443359375	16.2934284210205
2050.83862304688	16.3117027282715
2051.63232421875	16.3605194091797
2052.42529296875	16.3469066619873
2053.2177734375	16.3853626251221
2054.00952148438	16.3059902191162
2054.80078125	16.4716300964355
2055.59130859375	16.4351043701172
2056.38134765625	16.4008674621582
2057.17065429688	16.521276473999
2057.95947265625	16.4244194030762
2058.74755859375	16.4699745178223
2059.53515625	16.4189949035645
2060.32202148438	16.4141902923584
2061.1083984375	16.3431720733643
2061.89428710938	16.2920913696289
2062.67919921875	16.2100467681885
2063.4638671875	16.2344722747803
2064.24780273438	16.263334274292
2065.03100585938	16.2943153381348
2065.81372070313	16.1627941131592
2066.595703125	16.1343650817871
2067.37719726563	16.0604782104492
2068.15795898438	15.9692878723145
2068.93823242188	15.9582433700562
2069.7177734375	15.9245691299438
2070.49682617188	15.8511991500854
2071.27514648438	15.7483549118042
2072.05297851563	15.7444581985474
2072.830078125	15.7087879180908
2073.60668945313	15.7102565765381
2074.38256835938	15.6560745239258
2075.15795898438	15.5981121063232
2075.9326171875	15.5382404327393
2076.70654296875	15.5604753494263
2077.47998046875	15.5483121871948
2078.25268554688	15.4382257461548
2079.02490234375	15.4028072357178
2079.79663085938	15.4388637542725
2080.5673828125	15.4737758636475
2081.337890625	15.4362239837646
2082.107421875	15.4312648773193
2082.87670898438	15.4580001831055
2083.64501953125	15.4544563293457
2084.41284179688	15.495551109314
2085.18017578125	15.488730430603
2085.94677734375	15.4583950042725
2086.71264648438	15.5809288024902
2087.47802734375	15.5289525985718
2088.24267578125	15.4993009567261
2089.0068359375	15.5614738464355
2089.77026367188	15.600133895874
2090.53295898438	15.549506187439
2091.29516601563	15.5143966674805
2092.056640625	15.5613431930542
2092.81762695313	15.4993200302124
2093.57788085938	15.423321723938
2094.33764648438	15.4485607147217
2095.0966796875	15.403434753418
2095.85498046875	15.3856840133667
2096.61279296875	15.3241853713989
2097.36987304688	15.2886571884155
2098.12646484375	15.1438016891479
2098.88232421875	15.0871133804321
2099.63745117188	15.1250810623169
2100.39208984375	15.0193147659302
2101.14624023438	14.9392967224121
2101.8994140625	14.8867130279541
2102.65209960938	14.8350343704224
2103.404296875	14.7605457305908
2104.15551757813	14.6558618545532
2104.90649414063	14.6080741882324
2105.65649414063	14.4890079498291
2106.40600585938	14.463924407959
2107.15502929688	14.4568881988525
2107.90307617188	14.3547391891479
2108.65063476563	14.3100757598877
2109.39770507813	14.2822694778442
2110.14404296875	14.2827653884888
2110.8896484375	14.2568368911743
2111.63452148438	14.253514289856
2112.37890625	14.2194509506226
2113.12280273438	14.1641416549683
2113.86572265625	14.2902746200562
2114.60815429688	14.293643951416
2115.35009765625	14.2626457214355
2116.09106445313	14.3056383132935
2116.83154296875	14.2925319671631
2117.57153320313	14.3530111312866
2118.31079101563	14.30908203125
2119.04931640625	14.3667459487915
2119.787109375	14.2864236831665
2120.5244140625	14.3331146240234
2121.26098632813	14.2541494369507
2121.9970703125	14.2467412948608
2122.732421875	14.174633026123
2123.46704101563	14.1343460083008
2124.20092773438	14.138147354126
2124.93432617188	14.1299629211426
2125.6669921875	13.998664855957
2126.39916992188	14.0043363571167
2127.13037109375	13.9353275299072
2127.86108398438	13.8809232711792
2128.59130859375	13.8997745513916
2129.32080078125	13.7765493392944
2130.04956054688	13.7273054122925
2130.77758789063	13.6833181381226
2131.50512695313	13.6034307479858
2132.23193359375	13.4984340667725
2132.9580078125	13.4143199920654
2133.68334960938	13.392557144165
2134.408203125	13.3772821426392
2135.13232421875	13.2963914871216
2135.85595703125	13.2680397033691
2136.57885742188	13.1884956359863
2137.30102539063	13.0985012054443
2138.0224609375	13.0553016662598
2138.74340820313	12.9668798446655
2139.46337890625	12.9796781539917
2140.18310546875	12.9141340255737
2140.90185546875	12.8420000076294
2141.6201171875	12.8322582244873
2142.33764648438	12.8067684173584
2143.05444335938	12.7812576293945
2143.77075195313	12.790135383606
2144.48608398438	12.7449626922607
2145.201171875	12.7778348922729
2145.91528320313	12.6734294891357
2146.62890625	12.7410097122192
2147.34155273438	12.7144393920898
2148.05395507813	12.6715726852417
2148.76538085938	12.689902305603
2149.47631835938	12.6195259094238
2150.18627929688	12.6174259185791
2150.89599609375	12.7050848007202
2151.60473632813	12.6402273178101
2152.31298828125	12.6999654769897
2153.02026367188	12.6394357681274
2153.72729492188	12.6339244842529
2154.43334960938	12.5784358978271
2155.138671875	12.5633840560913
2155.84350585938	12.5793008804321
2156.54760742188	12.5786304473877
2157.25122070313	12.5616035461426
2157.95385742188	12.4600658416748
2158.65600585938	12.5006351470947
2159.357421875	12.4862470626831
2160.05810546875	12.3967809677124
2160.75805664063	12.3698616027832
2161.45751953125	12.3350887298584
2162.15600585938	12.3049392700195
2162.85400390625	12.2605600357056
2163.55151367188	12.2867078781128
2164.248046875	12.1491479873657
2164.94409179688	12.1644802093506
2165.63916015625	12.1177673339844
2166.33374023438	12.0162944793701
2167.02783203125	11.990348815918
2167.72094726563	11.8757276535034
2168.41357421875	11.8310346603394
2169.10522460938	11.8420915603638
2169.79638671875	11.7439937591553
2170.48706054688	11.6588544845581
2171.1767578125	11.5478105545044
2171.86572265625	11.5080623626709
2172.55419921875	11.3976039886475
2173.24194335938	11.3020877838135
2173.92895507813	11.2668771743774
2174.615234375	11.2190561294556
2175.30078125	11.1499938964844
2175.98583984375	11.1001138687134
2176.67016601563	11.0743885040283
2177.35375976563	11.0540723800659
2178.03662109375	11.0082960128784
2178.71875	10.9854640960693
2179.40014648438	10.999698638916
2180.08081054688	10.9773378372192
2180.76098632813	11.0227546691895
2181.4404296875	10.9508762359619
2182.119140625	10.9507551193237
2182.79711914063	10.9228868484497
2183.47436523438	10.9621505737305
2184.15087890625	10.8866624832153
2184.82690429688	10.9155254364014
2185.501953125	10.9272871017456
2186.17651367188	10.9532089233398
2186.85034179688	10.93346118927
2187.5234375	10.9218912124634
2188.19580078125	10.9105653762817
2188.86743164063	10.8982286453247
2189.53833007813	10.8498210906982
2190.20874023438	10.8615827560425
2190.87817382813	10.799430847168
2191.54711914063	10.7817983627319
2192.21533203125	10.7434740066528
2192.8828125	10.6934070587158
2193.54956054688	10.616626739502
2194.21557617188	10.5659685134888
2194.880859375	10.5806322097778
2195.54541015625	10.4837455749512
2196.20947265625	10.4576864242554
2196.87255859375	10.3706617355347
2197.53515625	10.3145503997803
2198.19677734375	10.2208957672119
2198.85791015625	10.1626777648926
2199.51831054688	10.0673799514771
2200.17797851563	9.9927864074707
2200.8369140625	9.94241619110107
2201.4951171875	9.87121295928955
2202.15258789063	9.78566837310791
2202.80932617188	9.76347637176514
2203.46533203125	9.64647483825684
2204.12060546875	9.62295341491699
2204.775390625	9.62677097320557
2205.42919921875	9.55074405670166
2206.08251953125	9.56558322906494
2206.73486328125	9.51710891723633
2207.38671875	9.55255794525146
2208.03759765625	9.4766263961792
2208.68798828125	9.48189544677734
2209.33764648438	9.44236755371094
2209.98657226563	9.48060512542725
2210.63452148438	9.45237636566162
2211.28198242188	9.45864295959473
2211.9287109375	9.43138694763184
2212.57470703125	9.50170040130615
2213.21997070313	9.4325590133667
2213.86450195313	9.45648670196533
2214.50830078125	9.46654605865479
2215.1513671875	9.45262145996094
2215.79370117188	9.39420700073242
2216.43530273438	9.37164211273193
2217.076171875	9.35184001922607
2217.71630859375	9.29660129547119
2218.35571289063	9.23271656036377
2218.99462890625	9.22143459320068
2219.63256835938	9.15695762634277
2220.26977539063	9.12384414672852
2220.90625	9.11326694488525
2221.5419921875	9.06108951568604
2222.17700195313	8.98425960540771
2222.81127929688	8.9776668548584
2223.44482421875	8.84616088867188
2224.07763671875	8.84204006195068
2224.70971679688	8.80260276794434
2225.34106445313	8.7061939239502
2225.9716796875	8.68141651153564
2226.6015625	8.62609100341797
2227.23071289063	8.57758712768555
2227.85913085938	8.50715160369873
2228.48681640625	8.50058555603027
2229.11376953125	8.40509223937988
2229.73999023438	8.35004901885986
2230.36547851563	8.32912635803223
2230.990234375	8.31099224090576
2231.61401367188	8.22777080535889
2232.2373046875	8.18098735809326
2232.85986328125	8.08078765869141
2233.4814453125	8.12357902526855
2234.1025390625	8.05190086364746
2234.72265625	8.07579231262207
2235.34228515625	7.98561859130859
2235.9609375	7.9862117767334
2236.57885742188	7.96555805206299
2237.1962890625	7.97741079330444
2237.81274414063	7.93316221237183
2238.42846679688	7.94167566299438
2239.04345703125	7.89865779876709
2239.65771484375	7.91280317306519
2240.27124023438	7.90976619720459
2240.88403320313	7.90928792953491
2241.49584960938	7.89391613006592
2242.10717773438	7.85849189758301
2242.71752929688	7.89808464050293
2243.32739257813	7.87625741958618
2243.93627929688	7.89016246795654
2244.54443359375	7.89120817184448
2245.15209960938	7.8209547996521
2245.7587890625	7.819655418396
2246.36474609375	7.78795623779297
2246.9697265625	7.75029850006104
2247.57421875	7.73349571228027
2248.17797851563	7.7146143913269
2248.78076171875	7.7315788269043
2249.38305664063	7.69435119628906
2249.984375	7.67077589035034
2250.5849609375	7.63116788864136
2251.18481445313	7.61297178268433
2251.78393554688	7.54848623275757
2252.38232421875	7.53308534622192
2252.97973632813	7.46980810165405
2253.57666015625	7.40958213806152
2254.17260742188	7.36639642715454
2254.76782226563	7.40140390396118
2255.3623046875	7.31179571151733
2255.9560546875	7.28407049179077
2256.54907226563	7.24853992462158
2257.14135742188	7.19300413131714
2257.73266601563	7.16778898239136
2258.32348632813	7.10801935195923
2258.91333007813	7.01962947845459
2259.50244140625	7.02107620239258
2260.09057617188	6.95441389083862
2260.67822265625	6.87911415100098
2261.26513671875	6.89351034164429
2261.85107421875	6.88605356216431
2262.43627929688	6.79969835281372
2263.02075195313	6.76328420639038
2263.6044921875	6.77999114990234
2264.18725585938	6.70913171768188
2264.76953125	6.67210912704468
2265.35083007813	6.66896963119507
2265.93139648438	6.62511539459229
2266.51123046875	6.62378215789795
2267.09033203125	6.60677146911621
2267.66845703125	6.56727886199951
2268.24584960938	6.60093593597412
2268.82250976563	6.53813076019287
2269.3984375	6.59115648269653
2269.9736328125	6.54164457321167
2270.5478515625	6.61905097961426
2271.12133789063	6.6459755897522
2271.69409179688	6.64933967590332
2272.26611328125	6.62911891937256
2272.83740234375	6.63116359710693
2273.40771484375	6.59989738464355
2273.97729492188	6.57569026947021
2274.54614257813	6.53361177444458
2275.11401367188	6.52537441253662
2275.68139648438	6.45434522628784
2276.24780273438	6.42661952972412
2276.8134765625	6.38520097732544
2277.37817382813	6.37767219543457
2277.9423828125	6.38145065307617
2278.50561523438	6.39838838577271
2279.06811523438	6.39058589935303
2279.62963867188	6.36855316162109
2280.19067382813	6.38681793212891
2280.75073242188	6.3528995513916
2281.31005859375	6.3864631652832
2281.86840820313	6.37678575515747
2282.42602539063	6.31431770324707
2282.98291015625	6.31779909133911
2283.5390625	6.27717733383179
2284.09448242188	6.23863315582275
2284.64892578125	6.19450712203979
2285.20263671875	6.18577814102173
2285.75537109375	6.18418121337891
2286.3076171875	6.13336277008057
2286.85888671875	6.15477228164673
2287.40942382813	6.1359395980835
2287.958984375	6.05695676803589
2288.5078125	6.06059646606445
2289.05590820313	5.98417234420776
2289.60302734375	5.97346162796021
2290.14965820313	5.89906024932861
2290.6953125	5.85724973678589
2291.23999023438	5.85788726806641
2291.78393554688	5.82691669464111
2292.3271484375	5.76376295089722
2292.86962890625	5.77659177780151
2293.4111328125	5.73171710968018
2293.95190429688	5.67589902877808
2294.49194335938	5.67007112503052
2295.03100585938	5.63441848754883
2295.5693359375	5.61817789077759
2296.10693359375	5.6045880317688
2296.6435546875	5.55153656005859
2297.17944335938	5.57283878326416
2297.71459960938	5.54880714416504
2298.24877929688	5.54903793334961
2298.7822265625	5.50254917144775
2299.31469726563	5.51984930038452
2299.8466796875	5.55345773696899
2300.37744140625	5.51492929458618
2300.90771484375	5.45070505142212
2301.43701171875	5.49983024597168
2301.96557617188	5.50912380218506
2302.4931640625	5.50477409362793
2303.02001953125	5.53522348403931
2303.54614257813	5.54185724258423
2304.0712890625	5.53107595443726
2304.595703125	5.51921129226685
2305.119140625	5.50170564651489
2305.64184570313	5.48391532897949
2306.16381835938	5.5066294670105
2306.68481445313	5.51513242721558
2307.205078125	5.50537872314453
2307.72436523438	5.48110628128052
2308.24291992188	5.48852777481079
2308.7607421875	5.4333062171936
2309.27758789063	5.48724031448364
2309.79370117188	5.45027017593384
2310.30883789063	5.46979284286499
2310.8232421875	5.46051740646362
2311.3369140625	5.43668842315674
2311.849609375	5.41984558105469
2312.361328125	5.38923835754395
2312.87255859375	5.36507892608643
2313.38256835938	5.35843324661255
2313.89208984375	5.35717821121216
2314.40063476563	5.30975770950317
2314.908203125	5.30334568023682
2315.4150390625	5.28423404693604
2315.92114257813	5.22213220596313
2316.42626953125	5.18161010742188
2316.9306640625	5.159987449646
2317.43408203125	5.1727089881897
2317.93676757813	5.1231861114502
2318.4384765625	5.08634948730469
2318.939453125	5.03946304321289
2319.439453125	5.01475858688354
2319.93872070313	5.01252746582031
2320.43701171875	4.97640085220337
2320.9345703125	4.97116851806641
2321.43139648438	4.95561838150024
2321.92724609375	4.90612459182739
2322.42211914063	4.87315464019775
2322.91625976563	4.85781908035278
2323.40966796875	4.86746549606323
2323.90209960938	4.79420757293701
2324.3935546875	4.80492544174194
2324.88427734375	4.80041170120239
2325.37426757813	4.77439403533936
2325.86303710938	4.78075265884399
2326.35131835938	4.73400831222534
2326.83862304688	4.74770593643188
2327.32495117188	4.7774920463562
2327.810546875	4.80157232284546
2328.29541015625	4.74766778945923
2328.77905273438	4.80257749557495
2329.26220703125	4.79393720626831
2329.74438476563	4.78200912475586
2330.2255859375	4.78891372680664
2330.7060546875	4.77833843231201
2331.185546875	4.81667518615723
2331.6640625	4.75988864898682
2332.14184570313	4.81547355651855
2332.61889648438	4.82868719100952
2333.09497070313	4.80358648300171
2333.57006835938	4.78613328933716
2334.04443359375	4.7798957824707
2334.51782226563	4.76186752319336
2334.99047851563	4.7457447052002
2335.46215820313	4.72960662841797
2335.93310546875	4.70330715179443
2336.40307617188	4.70030832290649
2336.8720703125	4.64515161514282
2337.34033203125	4.65722846984863
2337.8076171875	4.63635015487671
2338.27416992188	4.61545562744141
2338.73974609375	4.59454011917114
2339.20458984375	4.57718420028687
2339.66845703125	4.55211305618286
2340.13134765625	4.54930877685547
2340.59350585938	4.4944748878479
2341.0546875	4.5067892074585
2341.51489257813	4.42793416976929
2341.97436523438	4.45124959945679
2342.43286132813	4.37727689743042
2342.890625	4.36832571029663
2343.34741210938	4.35053777694702
2343.80322265625	4.32611513137817
2344.25830078125	4.34307622909546
2344.71240234375	4.29764080047607
2345.16577148438	4.31598138809204
2345.61791992188	4.3293571472168
2346.06958007813	4.37369680404663
2346.52001953125	4.41226100921631
2346.9697265625	4.48265743255615
2347.41845703125	4.57661962509155
2347.86645507813	4.64628744125366
2348.3134765625	4.68526315689087
2348.75952148438	4.79406499862671
2349.20483398438	4.90598726272583
2349.64916992188	4.99608421325684
2350.09252929688	5.06683349609375
2350.53515625	5.14345169067383
2350.97680664063	5.17461824417114
2351.41748046875	5.23189115524292
2351.857421875	5.26587915420532
2352.29638671875	5.23544931411743
2352.734375	5.25389575958252
2353.17138671875	5.22399139404297
2353.60766601563	5.20796298980713
2354.04296875	5.1805214881897
2354.4775390625	5.10659646987915
2354.91088867188	5.00896263122559
2355.34350585938	4.92656993865967
2355.775390625	4.84662675857544
2356.2060546875	4.77554273605347
2356.63598632813	4.62080144882202
2357.06494140625	4.53843688964844
2357.4931640625	4.44737005233765
2357.92041015625	4.36377096176147
2358.3466796875	4.30132293701172
2358.77197265625	4.21398401260376
2359.1962890625	4.14166688919067
2359.61987304688	4.03493881225586
2360.04248046875	4.01755428314209
2360.46411132813	3.9408974647522
2360.88500976563	3.88068532943726
2361.30493164063	3.84644341468811
2361.72387695313	3.78811359405518
