# Supplementary material for: Optics miniaturization strategy for demanding Raman spectroscopy applications
Source: Nat Commun. 2024 Apr 8;15:3049. doi: 10.1038/s41467-024-47044-7 (PMC11001912; doi:10.1038/s41467-024-47044-7)
Supplement: Supplementary file 6 — Source Data [file 41467_2024_47044_MOESM6_ESM.zip › Source Data/NCOMMS-23-34016B s3/S3 pHCA, Glucose, Salts/calibraiton/Salts standards 24.08.17/N_1g_L_1.csv]

347.42919921875	77.8583984375
348.892913818359	77.9466018676758
350.356079101563	78.3807678222656
351.818634033203	78.4925765991211
353.280670166016	78.9147033691406
354.742095947266	79.3183822631836
356.202972412109	79.4091949462891
357.663299560547	79.6988525390625
359.123046875	79.9470748901367
360.582244873047	79.9757385253906
362.040863037109	80.3867797851563
363.498931884766	80.3702850341797
364.956451416016	80.5826568603516
366.413391113281	80.7590789794922
367.869750976563	80.9868087768555
369.325592041016	81.1750717163086
370.780853271484	80.9872512817383
372.235565185547	81.2319030761719
373.689727783203	81.2097854614258
375.143310546875	81.2124862670898
376.596343994141	81.4512481689453
378.048828125	81.4584121704102
379.500762939453	81.425048828125
380.9521484375	81.5793075561523
382.402954101563	81.6422882080078
383.853240966797	81.7629776000977
385.302947998047	81.8292846679688
386.752136230469	81.9403991699219
388.200744628906	82.1285247802734
389.648803710938	82.3540496826172
391.096343994141	82.2116012573242
392.543304443359	82.5115203857422
393.989715576172	82.6522369384766
395.435607910156	83.0262908935547
396.880920410156	82.9838409423828
398.325714111328	83.0913772583008
399.769927978516	83.560188293457
401.213623046875	83.5021591186523
402.656768798828	83.6316528320313
404.099395751953	83.9708404541016
405.541442871094	84.1355590820313
406.982971191406	84.3214416503906
408.423950195313	84.2941970825195
409.864379882813	84.6244888305664
411.304290771484	84.7402877807617
412.743621826172	84.8918685913086
414.182434082031	85.0617294311523
415.620727539063	85.1842880249023
417.058471679688	85.1339416503906
418.495666503906	85.3679580688477
419.932342529297	85.35302734375
421.368469238281	85.1521987915039
422.804077148438	85.2491149902344
424.239135742188	85.2309341430664
425.673645019531	85.0910797119141
427.107635498047	85.2653884887695
428.541107177734	85.2076110839844
429.974029541016	85.1523895263672
431.406433105469	85.0851516723633
432.838287353516	85.0707931518555
434.269622802734	84.7599716186523
435.700408935547	84.952766418457
437.130706787109	84.7007141113281
438.560455322266	84.5877990722656
439.989654541016	84.4026718139648
441.418334960938	84.4545059204102
442.846496582031	84.3442306518555
444.274139404297	84.336296081543
445.701263427734	84.079704284668
447.127838134766	83.8441314697266
448.553894042969	83.9096755981445
449.979431152344	83.8661499023438
451.404449462891	83.7116470336914
452.828918457031	83.5517425537109
454.252899169922	83.619499206543
455.676330566406	83.407096862793
457.099273681641	83.3519058227539
458.521667480469	83.1929550170898
459.943542480469	83.4355163574219
461.364929199219	83.1994323730469
462.785766601563	83.1216430664063
464.206085205078	83.3137969970703
465.625885009766	83.0656356811523
467.045196533203	83.1876068115234
468.463958740234	83.135498046875
469.882202148438	83.2919921875
471.299957275391	83.1170501708984
472.717193603516	83.2235412597656
474.133911132813	83.1459503173828
475.550109863281	83.15576171875
476.965789794922	83.0877151489258
478.380950927734	83.4005508422852
479.795623779297	83.1272201538086
481.209777832031	83.2769393920898
482.623413085938	83.4578323364258
484.036529541016	83.3757400512695
485.449157714844	83.5101470947266
486.861267089844	83.4557800292969
488.272857666016	83.4504318237305
489.683959960938	83.5740280151367
491.094543457031	83.6221237182617
492.504608154297	83.5326080322266
493.914184570313	83.6364822387695
495.3232421875	83.7260131835938
496.731811523438	83.4809951782227
498.139862060547	83.4281692504883
499.547393798828	83.4204406738281
500.954467773438	83.2779159545898
502.360992431641	83.2269134521484
503.767028808594	83.0875549316406
505.172576904297	83.0168685913086
506.577606201172	82.8915100097656
507.982147216797	82.8864669799805
509.386169433594	82.604362487793
510.789703369141	82.5164260864258
512.192749023438	82.3090667724609
513.595275878906	82.0812683105469
514.997314453125	81.8821411132813
516.398803710938	82.0386428833008
517.799865722656	81.7400588989258
519.200378417969	81.6747665405273
520.600463867188	81.3722534179688
522	81.2745666503906
523.399047851563	81.1896820068359
524.797607421875	80.9348373413086
526.195678710938	80.7179107666016
527.59326171875	80.7356948852539
528.990295410156	80.4450988769531
530.386901855469	79.9850158691406
531.782958984375	80.1212692260742
533.178588867188	79.9922485351563
534.573669433594	79.7176971435547
535.968322753906	79.4870300292969
537.362426757813	79.4183731079102
538.756042480469	79.2420272827148
540.149230957031	79.1122436523438
541.541870117188	78.7744903564453
542.934020996094	78.7337493896484
544.32568359375	78.5168762207031
545.716918945313	78.4478454589844
547.107604980469	78.2399597167969
548.497802734375	78.1407012939453
549.887573242188	78.0785217285156
551.276794433594	77.6564788818359
552.66552734375	77.812858581543
554.053833007813	77.7430725097656
555.441650390625	77.5573959350586
556.828918457031	77.429443359375
558.215759277344	77.3487396240234
559.602111816406	77.3037338256836
560.987976074219	77.3001861572266
562.373352050781	77.1694641113281
563.758239746094	77.0557250976563
565.142639160156	77.0069808959961
566.526611328125	76.9337692260742
567.910034179688	76.9715805053711
569.293029785156	76.7966995239258
570.675537109375	76.714714050293
572.057556152344	76.6882400512695
573.439086914063	76.6712341308594
574.820129394531	76.6176528930664
576.200744628906	76.5665893554688
577.580871582031	76.6108856201172
578.96044921875	76.6977310180664
580.339660644531	76.5475692749023
581.718322753906	76.6159744262695
583.096557617188	76.4851226806641
584.474243164063	76.4725189208984
585.851501464844	76.405632019043
587.228332519531	76.3922882080078
588.604614257813	76.321418762207
589.98046875	76.2482604980469
591.355834960938	76.350830078125
592.730712890625	76.329475402832
594.105163574219	76.4724578857422
595.479125976563	76.1639022827148
596.852600097656	76.2436294555664
598.225646972656	76.0944290161133
599.598205566406	76.1505279541016
600.970275878906	76.00927734375
602.341857910156	76.0746383666992
603.713012695313	75.9046173095703
605.083679199219	75.7448043823242
606.453918457031	75.7908096313477
607.823608398438	75.758544921875
609.192932128906	75.7626571655273
610.561706542969	75.5249404907227
611.930053710938	75.4556579589844
613.297912597656	75.2655029296875
614.665344238281	75.2324295043945
616.032287597656	75.1459426879883
617.398803710938	75.032958984375
618.764831542969	74.8802337646484
620.13037109375	74.7066116333008
621.495483398438	74.7072830200195
622.860107421875	74.5535125732422
624.224304199219	74.2422485351563
625.588012695313	74.3728713989258
626.951232910156	74.1160507202148
628.314025878906	73.9067230224609
629.676391601563	73.9471282958984
631.038269042969	73.7518997192383
632.399658203125	73.6039505004883
633.760620117188	73.5330505371094
635.12109375	73.3966827392578
636.481140136719	73.1883697509766
637.840759277344	73.0714721679688
639.199890136719	73.0346603393555
640.558532714844	72.8473892211914
641.916748046875	72.7630233764648
643.274536132813	72.7124862670898
644.6318359375	72.4550628662109
645.988647460938	72.2662048339844
647.345031738281	72.1957931518555
648.700988769531	72.1209869384766
650.056457519531	72.1273803710938
651.411499023438	71.8801345825195
652.76611328125	71.816162109375
654.120239257813	71.6300201416016
655.473876953125	71.6604766845703
656.827087402344	71.5954208374023
658.179870605469	71.4784317016602
659.5322265625	71.339973449707
660.884094238281	71.2746353149414
662.235473632813	71.3308868408203
663.586486816406	71.1052703857422
664.93701171875	71.0722122192383
666.287048339844	71.0754013061523
667.636657714844	70.9871673583984
668.98583984375	70.8809356689453
670.334594726563	71.02490234375
671.682861328125	70.8999328613281
673.030700683594	70.8761978149414
674.378051757813	70.8239288330078
675.725036621094	70.74658203125
677.071533203125	70.759895324707
678.417541503906	70.7314453125
679.76318359375	70.8183746337891
681.108337402344	70.5983581542969
682.453002929688	70.7855224609375
683.797302246094	70.7529449462891
685.14111328125	70.6998748779297
686.484497070313	70.6527786254883
687.827453613281	70.7802047729492
689.169921875	70.7044067382813
690.512023925781	70.6868667602539
691.853637695313	70.8748321533203
693.194763183594	70.6989288330078
694.535522460938	70.5891418457031
695.875793457031	70.9722671508789
697.215637207031	70.662223815918
698.555053710938	70.7600402832031
699.89404296875	70.7236709594727
701.232543945313	70.8500442504883
702.570617675781	70.7639312744141
703.908325195313	70.8087768554688
705.245483398438	70.8042449951172
706.582275390625	70.7300567626953
707.918640136719	70.8281555175781
709.254516601563	70.7586135864258
710.589965820313	70.7191467285156
711.924987792969	70.7703857421875
713.259582519531	70.7146835327148
714.59375	70.8254776000977
715.927490234375	70.7382431030273
717.2607421875	70.7706146240234
718.593627929688	70.6445922851563
719.926025390625	70.8019256591797
721.257995605469	70.6254348754883
722.589538574219	70.748161315918
723.920654296875	70.5177917480469
725.251342773438	70.6413116455078
726.581604003906	70.5100708007813
727.911437988281	70.4703063964844
729.240783691406	70.4657287597656
730.569763183594	70.4764633178711
731.898254394531	70.4390411376953
733.226379394531	70.3108062744141
734.554016113281	70.2066955566406
735.881225585938	70.2930374145508
737.208068847656	70.2170867919922
738.534423828125	70.194091796875
739.8603515625	70.0529861450195
741.185852050781	69.9543533325195
742.510925292969	70.0390625
743.835571289063	69.7464599609375
745.159790039063	69.7658309936523
746.483581542969	69.7038040161133
747.806945800781	69.6781158447266
749.1298828125	69.6050415039063
750.452453613281	69.4878540039063
751.774536132813	69.3949661254883
753.09619140625	69.1089096069336
754.417419433594	69.1249923706055
755.738220214844	69.11376953125
757.05859375	68.9296569824219
758.378540039063	68.9087371826172
759.698059082031	68.8196258544922
761.017211914063	68.6077117919922
762.335876464844	68.5750122070313
763.654113769531	68.3979263305664
764.971984863281	68.3396606445313
766.289367675781	68.3192520141602
767.606384277344	68.0488739013672
768.922973632813	68.0158996582031
770.239074707031	67.8145217895508
771.554809570313	67.6857376098633
772.8701171875	67.7578735351563
774.184997558594	67.6562576293945
775.499450683594	67.4209976196289
776.8134765625	67.553337097168
778.127136230469	67.2282104492188
779.440307617188	67.1457901000977
780.753112792969	67.208869934082
782.0654296875	66.9332885742188
783.377380371094	66.9320755004883
784.688903808594	66.8365783691406
786	66.6351699829102
787.310668945313	66.6773452758789
788.620971679688	66.3545837402344
789.930786132813	66.3750381469727
791.240234375	66.1371002197266
792.549255371094	66.1841278076172
793.857788085938	66.0473861694336
795.166015625	65.9282379150391
796.473754882813	65.8348770141602
797.781066894531	65.6949691772461
799.088012695313	65.7098541259766
800.39453125	65.5822067260742
801.700622558594	65.4688949584961
803.006286621094	65.4349899291992
804.311584472656	65.3280258178711
805.616394042969	65.3460540771484
806.920837402344	65.1756057739258
808.224853515625	65.0322723388672
809.528503417969	64.9353256225586
810.831665039063	64.8784561157227
812.134460449219	64.8374481201172
813.436828613281	64.7415313720703
814.73876953125	64.7421417236328
816.040344238281	64.5688247680664
817.341430664063	64.5917816162109
818.642150878906	64.4011611938477
819.942504882813	64.3196563720703
821.242370605469	64.1800003051758
822.541870117188	64.0924301147461
823.840942382813	64.1143646240234
825.139587402344	64.0928192138672
826.437866210938	63.8439865112305
827.735656738281	63.7910346984863
829.033081054688	63.7094917297363
830.330139160156	63.7429466247559
831.626770019531	63.5865173339844
832.922973632813	63.4567947387695
834.21875	63.4098510742188
835.514099121094	63.2988586425781
836.80908203125	63.2513771057129
838.103637695313	62.981632232666
839.397827148438	63.0013046264648
840.691589355469	63.047492980957
841.984924316406	62.9978103637695
843.27783203125	62.7666702270508
844.570373535156	62.7278900146484
845.862487792969	62.4531631469727
847.154235839844	62.395565032959
848.445556640625	62.4693069458008
849.736450195313	62.2003593444824
851.026916503906	61.9857788085938
852.317016601563	61.8382987976074
853.606689453125	61.703239440918
854.89599609375	61.6503448486328
856.184875488281	61.4348945617676
857.473327636719	61.3077087402344
858.761413574219	61.1474075317383
860.049072265625	60.940990447998
861.336303710938	60.8504676818848
862.623168945313	60.6589813232422
863.909606933594	60.5776481628418
865.195678710938	60.4271507263184
866.481323242188	60.3906478881836
867.766540527344	60.0538597106934
869.051391601563	59.9491806030273
870.335815429688	59.7662086486816
871.619873046875	59.5727844238281
872.903503417969	59.4209213256836
874.186706542969	59.2069625854492
875.469543457031	58.8051872253418
876.752014160156	58.719108581543
878.033996582031	58.5614395141602
879.315612792969	58.3254814147949
880.596862792969	58.0665054321289
881.877685546875	57.8477439880371
883.158081054688	57.5893821716309
884.438110351563	57.3497123718262
885.7177734375	57.1571235656738
886.996948242188	56.9670333862305
888.275817871094	56.7053413391113
889.55419921875	56.568431854248
890.832275390625	56.2077369689941
892.10986328125	56.0897407531738
893.387084960938	55.968132019043
894.663940429688	55.7063674926758
895.940368652344	55.4036712646484
897.216369628906	55.1752777099609
898.492004394531	54.8846321105957
899.767272949219	54.7158966064453
901.042114257813	54.4919586181641
902.316528320313	54.2350883483887
903.590576171875	54.1222190856934
904.8642578125	53.7288360595703
906.137512207031	53.6386756896973
907.410339355469	53.3784675598145
908.682800292969	53.1786308288574
909.954833984375	52.9988288879395
911.226501464844	52.8338966369629
912.497802734375	52.5116844177246
913.768676757813	52.1959648132324
915.039123535156	52.3475799560547
916.309204101563	52.0181922912598
917.578918457031	51.7758560180664
918.848205566406	51.6622543334961
920.117126464844	51.2891311645508
921.385620117188	51.295524597168
922.653747558594	51.1951179504395
923.921447753906	50.8584289550781
925.188781738281	50.7618522644043
926.455688476563	50.5297393798828
927.722229003906	50.5188903808594
928.988342285156	50.3345985412598
930.254089355469	50.1232757568359
931.519470214844	50.0018501281738
932.784423828125	50.002872467041
934.049011230469	49.6748809814453
935.313171386719	49.6386222839355
936.576965332031	49.5699996948242
937.84033203125	49.4218063354492
939.103332519531	49.3840560913086
940.365966796875	49.1498336791992
941.628173828125	49.0812683105469
942.890014648438	49.0298652648926
944.151428222656	48.9422988891602
945.412475585938	48.6991806030273
946.673095703125	48.7178802490234
947.933349609375	48.6402587890625
949.193237304688	48.5182876586914
950.452697753906	48.4844818115234
951.711791992188	48.4704971313477
952.970520019531	48.3251419067383
954.228820800781	48.3016662597656
955.486755371094	48.2894325256348
956.744262695313	48.123950958252
958.001403808594	48.2375946044922
959.258117675781	48.0628089904785
960.514526367188	48.0184478759766
961.770446777344	47.9984855651855
963.026062011719	48.0088119506836
964.28125	47.8614883422852
965.536010742188	47.9388618469238
966.790466308594	47.8962936401367
968.044494628906	47.8741073608398
969.298095703125	47.8134841918945
970.551391601563	47.993537902832
971.80419921875	47.7766151428223
973.056701660156	47.8959617614746
974.308776855469	47.8549995422363
975.560485839844	47.9246711730957
976.811767578125	48.1426773071289
978.062683105469	48.0796890258789
979.313232421875	48.2731742858887
980.563415527344	48.2448539733887
981.813171386719	48.4699745178223
983.0625	48.7031097412109
984.3115234375	48.8715324401855
985.560119628906	49.0685195922852
986.808349609375	49.1642303466797
988.05615234375	49.3544044494629
989.303588867188	49.3606567382813
990.550659179688	49.3486289978027
991.797302246094	49.0601577758789
993.043579101563	49.015983581543
994.289489746094	48.6005172729492
995.535034179688	48.4049873352051
996.780151367188	47.997917175293
998.02490234375	47.6498832702637
999.269226074219	47.4675216674805
1000.51318359375	47.2358512878418
1001.75677490234	46.9910507202148
1003	46.7051315307617
1004.24279785156	46.5279579162598
1005.48522949219	46.4161071777344
1006.72729492188	46.3842544555664
1007.96893310547	46.2200660705566
1009.21026611328	45.9418106079102
1010.45111083984	46.1147232055664
1011.69165039063	45.908275604248
1012.93176269531	45.8972511291504
1014.17150878906	45.8403396606445
1015.41088867188	45.714298248291
1016.64984130859	45.7307319641113
1017.88842773438	45.573673248291
1019.12664794922	45.5021438598633
1020.36450195313	45.5239486694336
1021.60192871094	45.4653930664063
1022.83898925781	45.3798027038574
1024.07568359375	45.2500343322754
1025.31201171875	45.3448486328125
1026.5478515625	45.134334564209
1027.78344726563	45.2569961547852
1029.0185546875	45.0615501403809
1030.25329589844	44.9922180175781
1031.48767089844	45.0831069946289
1032.7216796875	45.004280090332
1033.95532226563	45.0239486694336
1035.18859863281	45.0097236633301
1036.42138671875	44.9526443481445
1037.65393066406	44.8569183349609
1038.88598632813	44.8937835693359
1040.11767578125	44.9121932983398
1041.34899902344	44.8951797485352
1042.57995605469	44.9221801757813
1043.810546875	44.9737854003906
1045.04077148438	44.8623085021973
1046.2705078125	45.0044441223145
1047.5	44.9598655700684
1048.72900390625	44.8777694702148
1049.95764160156	44.9984245300293
1051.18591308594	44.9083480834961
1052.41381835938	44.9162254333496
1053.64135742188	44.8625679016113
1054.86853027344	44.9501304626465
1056.09521484375	44.8193168640137
1057.32165527344	44.7895164489746
1058.54760742188	44.7507705688477
1059.77331542969	44.7859878540039
1060.99853515625	44.6428184509277
1062.22338867188	44.8206329345703
1063.44787597656	44.6050643920898
1064.671875	44.6868438720703
1065.89562988281	44.7400512695313
1067.11901855469	44.5832099914551
1068.34191894531	44.524169921875
1069.56457519531	44.6485176086426
1070.78674316406	44.5363159179688
1072.00854492188	44.5670967102051
1073.22998046875	44.4596786499023
1074.45104980469	44.4207191467285
1075.67175292969	44.3594551086426
1076.89208984375	44.2900085449219
1078.11193847656	44.2604217529297
1079.33154296875	44.1235008239746
1080.55065917969	44.1595230102539
1081.76940917969	43.9957313537598
1082.98791503906	44.0050888061523
1084.20593261719	43.9719276428223
1085.42358398438	43.9528999328613
1086.64086914063	43.9333076477051
1087.85766601563	43.9810485839844
1089.07421875	43.8604125976563
1090.29040527344	43.8904457092285
1091.50610351563	43.8529739379883
1092.72155761719	43.758113861084
1093.9365234375	43.7334442138672
1095.15112304688	43.7789840698242
1096.36535644531	43.7840957641602
1097.57922363281	43.8043022155762
1098.79272460938	43.8081169128418
1100.005859375	43.7217025756836
1101.21862792969	43.770751953125
1102.43090820313	43.8492164611816
1103.64294433594	43.7017860412598
1104.8544921875	43.790943145752
1106.06579589844	43.8408279418945
1107.27661132813	43.7193756103516
1108.48706054688	43.7786331176758
1109.69714355469	43.855094909668
1110.90686035156	43.7949295043945
1112.1162109375	43.6973648071289
1113.3251953125	43.7650909423828
1114.53369140625	43.7160301208496
1115.74194335938	43.6633453369141
1116.94982910156	43.7784538269043
1118.1572265625	43.7410736083984
1119.3642578125	43.6989364624023
1120.57104492188	43.7753524780273
1121.77734375	43.767406463623
1122.98327636719	43.6857795715332
1124.18884277344	43.6938972473145
1125.39404296875	43.8007469177246
1126.59875488281	43.6658821105957
1127.80322265625	43.7422103881836
1129.00732421875	43.7404594421387
1130.2109375	43.6130676269531
1131.41430664063	43.6508674621582
1132.6171875	43.6970901489258
1133.81970214844	43.5895881652832
1135.02197265625	43.6442451477051
1136.22375488281	43.5826034545898
1137.42517089844	43.4758834838867
1138.62622070313	43.6572341918945
1139.82690429688	43.5304756164551
1141.02709960938	43.4069786071777
1142.22705078125	43.4771995544434
1143.42663574219	43.4582214355469
1144.62573242188	43.5512237548828
1145.82458496094	43.3711929321289
1147.02294921875	43.3904724121094
1148.22094726563	43.4267692565918
1149.41857910156	43.541820526123
1150.61584472656	43.3736610412598
1151.81274414063	43.3790397644043
1153.00927734375	43.25830078125
1154.20544433594	43.4257850646973
1155.40124511719	43.3954696655273
1156.5966796875	43.4676322937012
1157.79162597656	43.4017791748047
1158.986328125	43.3743629455566
1160.18054199219	43.3787040710449
1161.37438964844	43.4677619934082
1162.56799316406	43.2531967163086
1163.76110839844	43.3187675476074
1164.95385742188	43.3835868835449
1166.14624023438	43.3474540710449
1167.33825683594	43.2912521362305
1168.52990722656	43.2656669616699
1169.72119140625	43.2930641174316
1170.91198730469	43.2179489135742
1172.1025390625	43.3037338256836
1173.29260253906	43.3524169921875
1174.482421875	43.2115287780762
1175.67175292969	43.4410514831543
1176.86071777344	43.4228286743164
1178.04943847656	43.3935241699219
1179.23767089844	43.3672904968262
1180.42553710938	43.4761734008789
1181.61303710938	43.5601997375488
1182.80017089844	43.5322952270508
1183.98681640625	43.5442085266113
1185.17321777344	43.5092468261719
1186.35925292969	43.5435905456543
1187.54479980469	43.6041679382324
1188.73010253906	43.4532318115234
1189.91491699219	43.5852584838867
1191.09936523438	43.6878395080566
1192.28356933594	43.6717224121094
1193.46728515625	43.675724029541
1194.65063476563	43.6866340637207
1195.83361816406	43.6345596313477
1197.01623535156	43.6782531738281
1198.19836425781	43.7681274414063
1199.38024902344	43.7532501220703
1200.56176757813	43.7692260742188
1201.74279785156	43.8225708007813
1202.92358398438	43.9209671020508
1204.10388183594	43.9530982971191
1205.28393554688	43.9938697814941
1206.46350097656	44.0296821594238
1207.64270019531	44.0507507324219
1208.82153320313	44.138729095459
1210	44.1479530334473
1211.17810058594	44.1784858703613
1212.35583496094	44.1317710876465
1213.53308105469	44.2424468994141
1214.71008300781	44.2398643493652
1215.88671875	44.1360626220703
1217.06286621094	44.1329193115234
1218.23864746094	44.1692924499512
1219.41418457031	44.1011772155762
1220.58923339844	44.1978034973145
1221.76391601563	44.1366157531738
1222.93823242188	44.1348876953125
1224.11218261719	44.1886138916016
1225.28576660156	44.2387237548828
1226.458984375	44.251636505127
1227.6318359375	44.2208099365234
1228.80419921875	44.2377853393555
1229.97631835938	44.0970420837402
1231.14794921875	44.0428352355957
1232.31921386719	44.2767066955566
1233.490234375	44.1703338623047
1234.66076660156	44.2626152038574
1235.83093261719	44.187370300293
1237.00073242188	44.1543426513672
1238.17016601563	44.1677894592285
1239.33923339844	44.1614837646484
1240.5078125	44.1411666870117
1241.67614746094	44.0803489685059
1242.84411621094	44.1969833374023
1244.01159667969	43.9429817199707
1245.1787109375	43.9699554443359
1246.34558105469	43.9318351745605
1247.51196289063	43.864330291748
1248.67797851563	43.8118209838867
1249.84362792969	43.8019638061523
1251.00891113281	43.7919273376465
1252.173828125	43.6495132446289
1253.33825683594	43.631420135498
1254.50244140625	43.6775360107422
1255.66625976563	43.5820121765137
1256.82958984375	43.4570922851563
1257.99255371094	43.533618927002
1259.1552734375	43.5688514709473
1260.31750488281	43.5093154907227
1261.47937011719	43.4784164428711
1262.64086914063	43.4519653320313
1263.80200195313	43.3155212402344
1264.96276855469	43.4302444458008
1266.123046875	43.3315086364746
1267.28308105469	43.2881660461426
1268.44262695313	43.1151695251465
1269.60192871094	43.1384010314941
1270.7607421875	43.0687141418457
1271.91918945313	43.1181488037109
1273.07727050781	42.938404083252
1274.23498535156	42.8885536193848
1275.39233398438	42.8277397155762
1276.54931640625	42.8308372497559
1277.70581054688	42.7244148254395
1278.86206054688	42.7980003356934
1280.01794433594	42.6942749023438
1281.17333984375	42.6537094116211
1282.32836914063	42.6678466796875
1283.48303222656	42.6063117980957
1284.63732910156	42.6318397521973
1285.79125976563	42.5113754272461
1286.94482421875	42.4908828735352
1288.09802246094	42.4914093017578
1289.25073242188	42.4478302001953
1290.40319824219	42.5898208618164
1291.55517578125	42.4728355407715
1292.70690917969	42.5063781738281
1293.85815429688	42.359130859375
1295.00903320313	42.3940505981445
1296.15954589844	42.3379936218262
1297.30969238281	42.2501220703125
1298.45935058594	42.1564674377441
1299.60876464844	42.2205543518066
1300.7578125	42.1741676330566
1301.90637207031	42.2311553955078
1303.05456542969	42.0904655456543
1304.20239257813	42.0759162902832
1305.34985351563	41.9384880065918
1306.49694824219	41.9639053344727
1307.64367675781	41.8826179504395
1308.7900390625	41.852668762207
1309.93591308594	41.8460845947266
1311.08154296875	41.7719573974609
1312.22668457031	41.883716583252
1313.37145996094	41.8366394042969
1314.51599121094	41.7320251464844
1315.66003417969	41.8790092468262
1316.80358886719	41.8369750976563
1317.94689941406	41.8034477233887
1319.08984375	41.7933044433594
1320.23229980469	41.8563804626465
1321.37451171875	41.7245635986328
1322.51623535156	41.9049491882324
1323.65759277344	41.6989326477051
1324.79858398438	41.7147407531738
1325.93920898438	41.6491966247559
1327.07934570313	41.5801811218262
1328.21923828125	41.6083984375
1329.35864257813	41.5449981689453
1330.49780273438	41.4622573852539
1331.63647460938	41.4203186035156
1332.77478027344	41.4101066589355
1333.91271972656	41.2989501953125
1335.05029296875	41.2643814086914
1336.18737792969	41.3031387329102
1337.32421875	41.2028007507324
1338.46057128906	41.1283950805664
1339.5966796875	41.1244277954102
1340.73229980469	41.0926055908203
1341.86755371094	41.1391716003418
1343.00231933594	41.1451187133789
1344.13684082031	41.1669616699219
1345.27099609375	41.1266670227051
1346.40466308594	41.1376914978027
1347.53796386719	41.0629463195801
1348.6708984375	40.995548248291
1349.80346679688	41.1094665527344
1350.93566894531	41.0405540466309
1352.06750488281	41.052417755127
1353.19885253906	41.0207099914551
1354.32995605469	40.9952125549316
1355.46057128906	40.8890991210938
1356.5908203125	40.8860893249512
1357.720703125	40.7729949951172
1358.85021972656	40.7589492797852
1359.97924804688	40.7526817321777
1361.10803222656	40.6709861755371
1362.236328125	40.6971168518066
1363.3642578125	40.6672172546387
1364.49182128906	40.6220016479492
1365.61901855469	40.5059661865234
1366.74584960938	40.415355682373
1367.87231445313	40.4580383300781
1368.99829101563	40.3941993713379
1370.12390136719	40.3713150024414
1371.24914550781	40.3864898681641
1372.3740234375	40.4018745422363
1373.49853515625	40.3504943847656
1374.62255859375	40.2000694274902
1375.74633789063	40.2644195556641
1376.86962890625	40.3622131347656
1377.99255371094	40.2850112915039
1379.11511230469	40.1561431884766
1380.2373046875	40.1797752380371
1381.35900878906	40.2405471801758
1382.48034667969	40.1668510437012
1383.60144042969	40.2292251586914
1384.72204589844	40.1992797851563
1385.84228515625	40.1178283691406
1386.96203613281	40.126594543457
1388.08154296875	40.0188865661621
1389.20056152344	40.0766716003418
1390.31921386719	40.0306282043457
1391.4375	39.9026794433594
1392.55541992188	39.9093589782715
1393.6728515625	39.8242034912109
1394.7900390625	39.8754653930664
1395.90673828125	39.714599609375
1397.02307128906	39.7748374938965
1398.13903808594	39.7214202880859
1399.25463867188	39.6820182800293
1400.36975097656	39.5353202819824
1401.48449707031	39.4941635131836
1402.59899902344	39.6103820800781
1403.712890625	39.5947723388672
1404.82653808594	39.6518325805664
1405.93981933594	39.6298294067383
1407.05261230469	39.6508865356445
1408.1650390625	39.6197357177734
1409.27709960938	39.5948295593262
1410.38879394531	39.7132148742676
1411.5	39.6195182800293
1412.61096191406	39.5985450744629
1413.72143554688	39.516731262207
1414.83154296875	39.5160598754883
1415.94116210938	39.4812545776367
1417.05053710938	39.4335746765137
1418.15942382813	39.2760467529297
1419.26794433594	39.407901763916
1420.37609863281	39.3475532531738
1421.48388671875	39.3147354125977
1422.59118652344	39.1382217407227
1423.6982421875	39.1959953308105
1424.80480957031	39.0504989624023
1425.91088867188	38.9586906433105
1427.01672363281	39.0325164794922
1428.1220703125	38.9973678588867
1429.22717285156	38.9999313354492
1430.33166503906	38.9503326416016
1431.43591308594	38.9853630065918
1432.53979492188	38.942813873291
1433.64318847656	38.9618530273438
1434.74621582031	38.9447326660156
1435.84887695313	38.9203948974609
1436.95104980469	38.9130706787109
1438.05297851563	38.9808807373047
1439.15441894531	38.8399696350098
1440.25549316406	38.911735534668
1441.35620117188	38.8379287719727
1442.45642089844	38.900333404541
1443.55627441406	38.8212623596191
1444.65576171875	38.7406005859375
1445.7548828125	38.6732559204102
1446.853515625	38.6331176757813
1447.95190429688	38.5211067199707
1449.0498046875	38.6112289428711
1450.14721679688	38.4892196655273
1451.24438476563	38.4151916503906
1452.34106445313	38.3088264465332
1453.43737792969	38.3668823242188
1454.53332519531	38.3034324645996
1455.62890625	38.2621383666992
1456.72399902344	38.2759437561035
1457.81872558594	38.1915092468262
1458.9130859375	38.2139625549316
1460.00695800781	38.3052940368652
1461.10046386719	38.2281341552734
1462.19360351563	38.2528038024902
1463.28637695313	38.2555122375488
1464.37878417969	38.2509765625
1465.470703125	38.2904243469238
1466.56225585938	38.2871017456055
1467.65344238281	38.3450508117676
1468.744140625	38.2846145629883
1469.83447265625	38.1941108703613
1470.92443847656	38.2187271118164
1472.01403808594	38.0781059265137
1473.10314941406	38.1809463500977
1474.19189453125	37.9941177368164
1475.2802734375	38.0368576049805
1476.3681640625	37.9882011413574
1477.45581054688	37.9359931945801
1478.54296875	37.8326530456543
1479.62963867188	37.8353233337402
1480.71606445313	37.876953125
1481.80200195313	37.8704109191895
1482.88757324219	37.923698425293
1483.97265625	37.9730796813965
1485.05737304688	37.9888343811035
1486.14172363281	37.8801765441895
1487.22570800781	38.0597763061523
1488.30932617188	38.0801239013672
1489.39245605469	38.1448020935059
1490.47509765625	38.1305236816406
1491.55749511719	38.1812744140625
1492.63940429688	38.2220039367676
1493.72094726563	38.2467918395996
1494.80212402344	38.153133392334
1495.8828125	38.336856842041
1496.96313476563	38.2288131713867
1498.04309082031	38.2426300048828
1499.12255859375	38.1791458129883
1500.20166015625	38.2334365844727
1501.28039550781	38.2013320922852
1502.35864257813	38.1216659545898
1503.4365234375	38.1533088684082
1504.51403808594	38.2027549743652
1505.59118652344	38.1718597412109
1506.66784667969	38.2464256286621
1507.744140625	38.2331352233887
1508.81994628906	38.3026275634766
1509.89538574219	38.3286972045898
1510.97045898438	38.4138641357422
1512.04516601563	38.4911727905273
1513.11938476563	38.5287895202637
1514.19323730469	38.6111106872559
1515.26672363281	38.8083648681641
1516.33972167969	38.8427276611328
1517.41235351563	38.8947257995605
1518.48449707031	38.8844299316406
1519.55639648438	39.0405654907227
1520.62768554688	39.0987968444824
1521.69873046875	39.2176399230957
1522.76928710938	39.1553840637207
1523.83947753906	39.2057914733887
1524.90930175781	39.3609848022461
1525.97863769531	39.3904800415039
1527.04760742188	39.3609580993652
1528.11608886719	39.3776016235352
1529.18420410156	39.3195610046387
1530.251953125	39.4264221191406
1531.31921386719	39.4802131652832
1532.38610839844	39.6212692260742
1533.45263671875	39.6215934753418
1534.51867675781	39.7899284362793
1535.58435058594	39.8543853759766
1536.64965820313	39.8849563598633
1537.71447753906	40.0129852294922
1538.77893066406	40.1386871337891
1539.84301757813	40.2743835449219
1540.90661621094	40.415096282959
1541.9697265625	40.6361122131348
1543.03259277344	40.7374496459961
1544.09497070313	40.8887062072754
1545.15686035156	41.0469741821289
1546.21850585938	41.1707420349121
1547.27966308594	41.3285522460938
1548.34033203125	41.3417129516602
1549.40063476563	41.6125831604004
1550.46057128906	41.7246589660645
1551.52001953125	41.8180999755859
1552.5791015625	41.8934898376465
1553.63781738281	42.0934791564941
1554.69604492188	42.0708541870117
1555.75378417969	42.1915588378906
1556.81127929688	42.1767349243164
1557.86828613281	42.4996452331543
1558.9248046875	42.4984512329102
1559.98095703125	42.6002616882324
1561.03674316406	42.672233581543
1562.09204101563	42.8016471862793
1563.14697265625	42.9542350769043
1564.20153808594	43.1531410217285
1565.25561523438	43.2456703186035
1566.30932617188	43.6581230163574
1567.36254882813	43.8142395019531
1568.41540527344	43.9833984375
1569.4677734375	44.2619819641113
1570.51977539063	44.4371070861816
1571.57141113281	44.5997314453125
1572.62255859375	44.9636764526367
1573.67333984375	45.0781860351563
1574.7236328125	45.4569778442383
1575.77355957031	45.6313667297363
1576.82299804688	45.7549018859863
1577.8720703125	45.9942016601563
1578.92077636719	46.1748428344727
1579.96899414063	46.3811531066895
1581.01684570313	46.5427856445313
1582.06420898438	46.7472839355469
1583.11120605469	47.0424995422363
1584.15771484375	47.1639747619629
1585.20385742188	47.3929748535156
1586.24951171875	47.7125511169434
1587.29479980469	47.919361114502
1588.33972167969	48.1388740539551
1589.38415527344	48.2806053161621
1590.42810058594	48.5121307373047
1591.47180175781	48.8074760437012
1592.51489257813	49.2127532958984
1593.55773925781	49.5188064575195
1594.59997558594	49.8612785339355
1595.64196777344	50.1806564331055
1596.68334960938	50.6407279968262
1597.72448730469	50.8378639221191
1598.76513671875	51.3598899841309
1599.80529785156	51.7107772827148
1600.84509277344	52.0650405883789
1601.88452148438	52.3475914001465
1602.92346191406	52.6353034973145
1603.9619140625	53.0721397399902
1605	53.3027000427246
1606.03771972656	53.7402877807617
1607.07495117188	54.1163940429688
1608.11169433594	54.3350982666016
1609.14807128906	54.6886024475098
1610.18408203125	55.0163192749023
1611.21960449219	55.1821060180664
1612.25463867188	55.496021270752
1613.28930664063	55.852123260498
1614.32360839844	55.8641204833984
1615.357421875	56.365795135498
1616.39074707031	56.5454216003418
1617.42370605469	56.7857360839844
1618.45629882813	57.0785331726074
1619.48840332031	57.273983001709
1620.52001953125	57.4477653503418
1621.55126953125	57.8225517272949
1622.58215332031	58.0862655639648
1623.61254882813	58.2886085510254
1624.64245605469	58.5904693603516
1625.67199707031	58.8210868835449
1626.70104980469	58.9834327697754
1627.72973632813	59.2796363830566
1628.75793457031	59.3568305969238
1629.78576660156	59.7525825500488
1630.81311035156	59.7320365905762
1631.84008789063	59.892635345459
1632.86657714844	60.1567230224609
1633.89270019531	60.1809577941895
1634.91833496094	60.1601638793945
1635.94348144531	60.420711517334
1636.96826171875	60.3320770263672
1637.99255371094	60.1983413696289
1639.01647949219	60.284595489502
1640.03991699219	60.1275749206543
1641.06298828125	60.1600799560547
1642.08557128906	59.9550590515137
1643.10778808594	59.8452911376953
1644.12951660156	59.6458168029785
1645.15075683594	59.3419914245605
1646.17163085938	59.1514778137207
1647.19213867188	58.8792610168457
1648.21203613281	58.6152610778809
1649.23156738281	58.4995155334473
1650.25073242188	58.1934013366699
1651.26940917969	57.7760467529297
1652.28759765625	57.461353302002
1653.30541992188	57.3644104003906
1654.32275390625	56.9967842102051
1655.33972167969	56.6732521057129
1656.35620117188	56.1283721923828
1657.37231445313	55.9178352355957
1658.38793945313	55.5589790344238
1659.40307617188	55.4384460449219
1660.41772460938	55.0669860839844
1661.43212890625	54.771369934082
1662.44592285156	54.3689308166504
1663.45935058594	54.2106971740723
1664.47229003906	53.7880706787109
1665.48486328125	53.5047950744629
1666.49694824219	53.321907043457
1667.50854492188	52.9159469604492
1668.51977539063	52.5291519165039
1669.53051757813	52.0870475769043
1670.54089355469	51.8072395324707
1671.55078125	51.4772109985352
1672.56018066406	50.9944839477539
1673.56909179688	50.6228065490723
1674.57763671875	50.1604843139648
1675.58581542969	49.5789337158203
1676.59350585938	49.1673774719238
1677.60070800781	48.7116050720215
1678.607421875	48.3117370605469
1679.61376953125	47.6742095947266
1680.61962890625	47.3157844543457
1681.62512207031	46.9024963378906
1682.63012695313	46.337963104248
1683.63464355469	45.7974891662598
1684.638671875	45.4175262451172
1685.64233398438	44.9577217102051
1686.64562988281	44.5770111083984
1687.64831542969	43.9665908813477
1688.65063476563	43.5438003540039
1689.65246582031	43.0954666137695
1690.65393066406	42.6031723022461
1691.65490722656	42.3205642700195
1692.65539550781	41.9455451965332
1693.65551757813	41.4864540100098
1694.65502929688	41.1420097351074
1695.654296875	40.7152938842773
1696.65295410156	40.4680404663086
1697.65124511719	40.0823860168457
1698.64904785156	39.7371368408203
1699.646484375	39.4392929077148
1700.64331054688	39.0554161071777
1701.63977050781	38.7088928222656
1702.63586425781	38.2543258666992
1703.63134765625	37.9957046508789
1704.62646484375	37.5754547119141
1705.62121582031	37.2354850769043
1706.61535644531	36.8670310974121
1707.60913085938	36.6721649169922
1708.60241699219	36.1863288879395
1709.59521484375	35.848217010498
1710.58764648438	35.3619728088379
1711.57958984375	35.1063766479492
1712.57104492188	34.7272872924805
1713.56213378906	34.3634376525879
1714.552734375	34.0163078308105
1715.54284667969	33.6486396789551
1716.53247070313	33.3207397460938
1717.52160644531	32.9891891479492
1718.51037597656	32.7021789550781
1719.49865722656	32.3050346374512
1720.48657226563	32.045955657959
1721.47387695313	31.737512588501
1722.46081542969	31.4254188537598
1723.447265625	31.1956558227539
1724.43334960938	30.9278373718262
1725.41882324219	30.7372570037842
1726.40393066406	30.3990650177002
1727.38854980469	30.1269683837891
1728.37268066406	29.9534149169922
1729.3564453125	29.7209415435791
1730.33972167969	29.4784450531006
1731.32250976563	29.2837715148926
1732.30480957031	29.0708160400391
1733.28674316406	28.8701763153076
1734.26806640625	28.7080993652344
1735.2490234375	28.5190696716309
1736.2294921875	28.3740043640137
1737.20959472656	28.2139930725098
1738.18908691406	28.052864074707
1739.16821289063	27.9384536743164
1740.14685058594	27.7525520324707
1741.125	27.5881118774414
1742.10266113281	27.3846416473389
1743.07995605469	27.2020130157471
1744.05676269531	27.0789890289307
1745.03308105469	26.821159362793
1746.00891113281	26.7560539245605
1746.98425292969	26.5204277038574
1747.95910644531	26.3709964752197
1748.93359375	26.1868438720703
1749.90759277344	26.0389232635498
1750.88110351563	25.7541103363037
1751.85412597656	25.63551902771
1752.82678222656	25.4053115844727
1753.798828125	25.2722473144531
1754.7705078125	25.0944271087646
1755.74169921875	24.8822193145752
1756.71240234375	24.7782669067383
1757.6826171875	24.7110786437988
1758.65246582031	24.5439891815186
1759.62170410156	24.3472709655762
1760.59057617188	24.0757217407227
1761.55895996094	24.0258026123047
1762.52673339844	23.8065242767334
1763.49426269531	23.8094482421875
1764.46118164063	23.6594123840332
1765.42761230469	23.5153522491455
1766.39367675781	23.4377365112305
1767.35913085938	23.3311004638672
1768.32421875	23.2256603240967
1769.28881835938	23.1575336456299
1770.2529296875	23.0447006225586
1771.21655273438	22.975456237793
1772.17980957031	22.9172496795654
1773.14245605469	22.8201656341553
1774.10461425781	22.7951259613037
1775.06640625	22.7429008483887
1776.02770996094	22.642370223999
1776.98852539063	22.5612392425537
1777.94873046875	22.404764175415
1778.90856933594	22.3921699523926
1779.86804199219	22.353832244873
1780.82690429688	22.1796131134033
1781.78527832031	21.9872989654541
1782.7431640625	21.8987789154053
1783.70068359375	21.8328475952148
1784.65771484375	21.6794948577881
1785.61413574219	21.5279502868652
1786.57019042969	21.4463653564453
1787.52575683594	21.351318359375
1788.48083496094	21.1815395355225
1789.43530273438	21.1648712158203
1790.38940429688	21.0738868713379
1791.34301757813	20.914831161499
1792.29626464844	20.7857322692871
1793.24890136719	20.7317752838135
1794.20104980469	20.5897426605225
1795.15270996094	20.5939426422119
1796.10400390625	20.3969287872314
1797.0546875	20.3106517791748
1798.0048828125	20.2563095092773
1798.95471191406	20.186164855957
1799.90393066406	20.162712097168
1800.85278320313	20.0916709899902
1801.80102539063	19.9915294647217
1802.74890136719	19.98508644104
1803.6962890625	19.92112159729
1804.64306640625	19.8387870788574
1805.58947753906	19.9027366638184
1806.53540039063	19.7551937103271
1807.48071289063	19.7877349853516
1808.42565917969	19.7960319519043
1809.3701171875	19.7228603363037
1810.31396484375	19.6635932922363
1811.25744628906	19.6408386230469
1812.20043945313	19.5489845275879
1813.14294433594	19.5152072906494
1814.08483886719	19.5403881072998
1815.0263671875	19.5214004516602
1815.96740722656	19.3260116577148
1816.90783691406	19.2781867980957
1817.84790039063	19.2857856750488
1818.78747558594	19.1848049163818
1819.72644042969	19.1398868560791
1820.6650390625	19.1106147766113
1821.60314941406	19.0336647033691
1822.54064941406	18.9155654907227
1823.47778320313	18.7753524780273
1824.41430664063	18.7864685058594
1825.35034179688	18.6887874603271
1826.28601074219	18.682710647583
1827.22106933594	18.5556678771973
1828.15563964844	18.4680366516113
1829.08984375	18.4321727752686
1830.0234375	18.4001235961914
1830.95654296875	18.3215293884277
1831.88916015625	18.2418308258057
1832.8212890625	18.1839866638184
1833.7529296875	18.231803894043
1834.68408203125	18.1969108581543
1835.61474609375	18.0845470428467
1836.54479980469	18.0672664642334
1837.47448730469	18.0186786651611
1838.40356445313	18.0467414855957
1839.33227539063	18.0043106079102
1840.26037597656	18.005973815918
1841.18811035156	18.0289535522461
1842.115234375	17.9564304351807
1843.04187011719	18.01930809021
1843.96801757813	17.9572010040283
1844.89367675781	17.9829921722412
1845.81872558594	17.9686660766602
1846.74340820313	17.9056549072266
1847.66760253906	17.9291172027588
1848.59118652344	17.8912773132324
1849.51428222656	17.8963794708252
1850.43701171875	17.8283710479736
1851.35913085938	17.7735919952393
1852.28076171875	17.7850952148438
1853.20190429688	17.6645812988281
1854.12243652344	17.6206321716309
1855.04260253906	17.5738773345947
1855.96215820313	17.517032623291
1856.88122558594	17.4616584777832
1857.79992675781	17.3702507019043
1858.71801757813	17.3321743011475
1859.63549804688	17.3232402801514
1860.55261230469	17.2632579803467
1861.46923828125	17.2025966644287
1862.38525390625	17.134391784668
1863.30078125	17.1934623718262
1864.2158203125	17.0674533843994
1865.13037109375	17.0730590820313
1866.04443359375	17.0127048492432
1866.95788574219	17.0494728088379
1867.87084960938	17.0026302337646
1868.78332519531	16.9658679962158
1869.6953125	17.0095539093018
1870.60681152344	17.0541343688965
1871.51782226563	16.9644088745117
1872.42822265625	16.9743404388428
1873.33813476563	17.0773372650146
1874.24755859375	17.1036911010742
1875.15649414063	17.0248870849609
1876.06481933594	16.9904479980469
1876.97277832031	17.0312671661377
1877.88012695313	17.0186080932617
1878.78698730469	16.9845867156982
1879.69323730469	16.993501663208
1880.59912109375	16.97975730896
1881.50439453125	16.955207824707
1882.4091796875	16.9003887176514
1883.3134765625	16.8809947967529
1884.21716308594	16.7971630096436
1885.12048339844	16.7370700836182
1886.02319335938	16.7119979858398
1886.92541503906	16.7040061950684
1887.82702636719	16.6696033477783
1888.72814941406	16.6771926879883
1889.62878417969	16.5712871551514
1890.52893066406	16.5851440429688
1891.42858886719	16.5270500183105
1892.32763671875	16.4912567138672
1893.22619628906	16.4708480834961
1894.12426757813	16.3805694580078
1895.02172851563	16.3199691772461
1895.91870117188	16.3203372955322
1896.81518554688	16.3502464294434
1897.71118164063	16.2318058013916
1898.60656738281	16.2649745941162
1899.50146484375	16.2833843231201
1900.39587402344	16.2139644622803
1901.28967285156	16.1821346282959
1902.18298339844	16.189884185791
1903.07580566406	16.1858921051025
1903.96801757813	16.1553401947021
1904.85986328125	16.1236801147461
1905.7509765625	16.1460380554199
1906.64172363281	16.2026214599609
1907.53186035156	16.1899261474609
1908.42150878906	16.1968536376953
1909.31066894531	16.2862415313721
1910.19921875	16.255895614624
1911.08728027344	16.2999687194824
1911.97473144531	16.3440742492676
1912.86181640625	16.3805618286133
1913.74816894531	16.3109016418457
1914.63415527344	16.2967071533203
1915.51953125	16.2986888885498
1916.40441894531	16.299144744873
1917.28869628906	16.2737903594971
1918.17260742188	16.2339782714844
1919.05578613281	16.2493114471436
1919.93859863281	16.1950225830078
1920.82080078125	16.119234085083
1921.70239257813	16.149450302124
1922.58349609375	16.1759700775146
1923.46411132813	16.078405380249
1924.34423828125	15.995475769043
1925.22375488281	16.0114479064941
1926.10278320313	15.9216480255127
1926.98120117188	15.8528680801392
1927.85913085938	15.8547658920288
1928.73645019531	15.7487983703613
1929.61328125	15.7401189804077
1930.48962402344	15.7705688476563
1931.36535644531	15.6631603240967
1932.24060058594	15.6867904663086
1933.11535644531	15.6895380020142
1933.98950195313	15.642541885376
1934.86303710938	15.6873407363892
1935.73608398438	15.6134481430054
1936.60864257813	15.6662044525146
1937.48059082031	15.6830701828003
1938.35205078125	15.6119804382324
1939.22302246094	15.6021575927734
1940.09338378906	15.7046384811401
1940.96313476563	15.6493844985962
1941.83239746094	15.700514793396
1942.701171875	15.7315807342529
1943.5693359375	15.7553787231445
1944.43701171875	15.764835357666
1945.30407714844	15.8216123580933
1946.17065429688	15.8238010406494
1947.03662109375	15.9049797058105
1947.90209960938	15.9043283462524
1948.76696777344	15.9076671600342
1949.63134765625	15.9623880386353
1950.4951171875	15.9037313461304
1951.3583984375	15.929461479187
1952.22106933594	15.8694305419922
1953.08325195313	15.8843069076538
1953.94482421875	15.8705825805664
1954.80590820313	15.832447052002
1955.66650390625	15.8446769714355
1956.5263671875	15.8580293655396
1957.38586425781	15.7909822463989
1958.24462890625	15.7505540847778
1959.10302734375	15.7490062713623
1959.96069335938	15.8001508712769
1960.81799316406	15.657829284668
1961.67456054688	15.6684894561768
1962.53063964844	15.6368741989136
1963.38623046875	15.6252765655518
1964.2412109375	15.6208047866821
1965.09558105469	15.4940137863159
1965.94946289063	15.5322885513306
1966.80285644531	15.4675884246826
1967.65563964844	15.4838066101074
1968.5078125	15.4725952148438
1969.35949707031	15.451114654541
1970.21057128906	15.4811992645264
1971.06103515625	15.4679718017578
1971.91101074219	15.4954090118408
1972.76049804688	15.4935827255249
1973.60925292969	15.5024929046631
1974.45764160156	15.5333299636841
1975.30529785156	15.55837059021
1976.15246582031	15.6259574890137
1976.99914550781	15.6396341323853
1977.84521484375	15.7240972518921
1978.69067382813	15.7989835739136
1979.53552246094	15.8078165054321
1980.3798828125	15.8592529296875
1981.22375488281	15.9048976898193
1982.06701660156	15.9454174041748
1982.90966796875	15.8719596862793
1983.75170898438	15.9693002700806
1984.59326171875	15.8468503952026
1985.43420410156	15.8570861816406
1986.27465820313	15.8936262130737
1987.11450195313	15.8238611221313
1987.95373535156	15.8134212493896
1988.79248046875	15.9318809509277
1989.63061523438	15.8611602783203
1990.46813964844	15.7804927825928
1991.30517578125	15.7734088897705
1992.1416015625	15.7827672958374
1992.9775390625	15.6925287246704
1993.81274414063	15.6660308837891
1994.6474609375	15.6415395736694
1995.48168945313	15.6274166107178
1996.31518554688	15.5509986877441
1997.14819335938	15.6135940551758
1997.98071289063	15.5606060028076
1998.8125	15.5792026519775
1999.64379882813	15.534987449646
2000.47448730469	15.5321130752563
2001.3046875	15.5504951477051
2002.13427734375	15.4978580474854
2002.96325683594	15.5099153518677
2003.79162597656	15.5799350738525
2004.61950683594	15.597692489624
2005.44677734375	15.6644067764282
2006.2734375	15.7103157043457
2007.09948730469	15.7122764587402
2007.92504882813	15.7298879623413
2008.75	15.8350915908813
2009.57434082031	15.8650226593018
2010.39819335938	15.906102180481
2011.22131347656	15.9126920700073
2012.0439453125	15.8852043151855
2012.86608886719	16.0208911895752
2013.6875	15.9938831329346
2014.50842285156	15.9573087692261
2015.32873535156	16.0472106933594
2016.1484375	15.9910554885864
2016.96752929688	16.07444190979
2017.7861328125	16.0788459777832
2018.60412597656	16.0695877075195
2019.42150878906	16.1081962585449
2020.23828125	16.0697593688965
2021.05444335938	16.0833034515381
2021.8701171875	16.0176792144775
2022.68518066406	15.970043182373
2023.49963378906	16.0475120544434
2024.3134765625	15.9909467697144
2025.12683105469	15.9990119934082
2025.939453125	15.9519968032837
2026.75158691406	15.9385652542114
2027.56311035156	15.9191780090332
2028.3740234375	15.9059562683105
2029.18432617188	15.9119548797607
2029.994140625	15.9333047866821
2030.80322265625	15.8211116790771
2031.61181640625	15.8041715621948
2032.41979980469	15.7794342041016
2033.22717285156	15.7975625991821
2034.03393554688	15.726692199707
2034.84008789063	15.7427520751953
2035.64575195313	15.6897172927856
2036.45080566406	15.6074819564819
2037.25512695313	15.5817098617554
2038.05895996094	15.5959091186523
2038.86218261719	15.5622968673706
2039.66479492188	15.5438432693481
2040.466796875	15.5357341766357
2041.26831054688	15.5142641067505
2042.06909179688	15.6060791015625
2042.86938476563	15.5998277664185
2043.6689453125	15.5940370559692
2044.46801757813	15.6495599746704
2045.26647949219	15.6546230316162
2046.06433105469	15.6490802764893
2046.86145019531	15.6659212112427
2047.65808105469	15.6781625747681
2048.4541015625	15.6943368911743
2049.24951171875	15.7310848236084
2050.04443359375	15.7507610321045
2050.83862304688	15.7866353988647
2051.63232421875	15.7927026748657
2052.42529296875	15.8519954681396
2053.2177734375	15.7953672409058
2054.00952148438	15.8405799865723
2054.80078125	15.8575716018677
2055.59130859375	15.9046993255615
2056.38134765625	15.8630819320679
2057.17065429688	15.9628849029541
2057.95947265625	15.9351797103882
2058.74755859375	15.9320526123047
2059.53515625	15.8869075775146
2060.32202148438	15.9183683395386
2061.1083984375	15.8341541290283
2061.89428710938	15.7856731414795
2062.67919921875	15.7594709396362
2063.4638671875	15.7013921737671
2064.24780273438	15.6874771118164
2065.03100585938	15.6779775619507
2065.81372070313	15.5718383789063
2066.595703125	15.5783605575562
2067.37719726563	15.5769672393799
2068.15795898438	15.473240852356
2068.93823242188	15.4629440307617
2069.7177734375	15.4281492233276
2070.49682617188	15.3825979232788
2071.27514648438	15.2513303756714
2072.05297851563	15.2346363067627
2072.830078125	15.2310161590576
2073.60668945313	15.2556753158569
2074.38256835938	15.1178531646729
2075.15795898438	15.0889263153076
2075.9326171875	15.1292409896851
2076.70654296875	15.0541839599609
2077.47998046875	15.0755472183228
2078.25268554688	14.9734811782837
2079.02490234375	14.9960012435913
2079.79663085938	15.02956199646
2080.5673828125	14.9365081787109
2081.337890625	14.9604549407959
2082.107421875	15.0193853378296
2082.87670898438	15.0255393981934
2083.64501953125	15.0023374557495
2084.41284179688	15.0876693725586
2085.18017578125	15.045672416687
2085.94677734375	15.0417375564575
2086.71264648438	15.0928411483765
2087.47802734375	15.0296220779419
2088.24267578125	15.0977067947388
2089.0068359375	15.0857839584351
2089.77026367188	15.1421661376953
2090.53295898438	15.1314258575439
2091.29516601563	15.1161994934082
2092.056640625	15.0797395706177
2092.81762695313	15.0618867874146
2093.57788085938	14.9642457962036
2094.33764648438	14.9857683181763
2095.0966796875	14.9234590530396
2095.85498046875	14.9166288375854
2096.61279296875	14.8837909698486
2097.36987304688	14.8700866699219
2098.12646484375	14.7144269943237
2098.88232421875	14.7290458679199
2099.63745117188	14.7136087417603
2100.39208984375	14.5960788726807
2101.14624023438	14.5260877609253
2101.8994140625	14.4716873168945
2102.65209960938	14.4229297637939
2103.404296875	14.3449621200562
2104.15551757813	14.2638483047485
2104.90649414063	14.188850402832
2105.65649414063	14.0838689804077
2106.40600585938	14.0940294265747
2107.15502929688	14.0680751800537
2107.90307617188	14.0114250183105
2108.65063476563	13.9228668212891
2109.39770507813	13.9398813247681
2110.14404296875	13.8866891860962
2110.8896484375	13.8734664916992
2111.63452148438	13.8909587860107
2112.37890625	13.8829698562622
2113.12280273438	13.8320598602295
2113.86572265625	13.9156141281128
2114.60815429688	13.9016618728638
2115.35009765625	13.9592952728271
2116.09106445313	14.0188856124878
2116.83154296875	13.9724674224854
2117.57153320313	14.0235042572021
2118.31079101563	14.0339469909668
2119.04931640625	14.0063743591309
2119.787109375	13.9852409362793
2120.5244140625	13.9616956710815
2121.26098632813	13.9939117431641
2121.9970703125	13.8850927352905
2122.732421875	13.8634004592896
2123.46704101563	13.8282661437988
2124.20092773438	13.7760791778564
2124.93432617188	13.7228984832764
2125.6669921875	13.7656583786011
2126.39916992188	13.6752147674561
2127.13037109375	13.6384992599487
2127.86108398438	13.5556316375732
2128.59130859375	13.6089639663696
2129.32080078125	13.3605995178223
2130.04956054688	13.4252052307129
2130.77758789063	13.3471736907959
2131.50512695313	13.2548770904541
2132.23193359375	13.2674999237061
2132.9580078125	13.1775140762329
2133.68334960938	13.1038436889648
2134.408203125	12.9975671768188
2135.13232421875	12.9961214065552
2135.85595703125	12.9823665618896
2136.57885742188	12.9263668060303
2137.30102539063	12.8558292388916
2138.0224609375	12.756010055542
2138.74340820313	12.7114505767822
2139.46337890625	12.7023935317993
2140.18310546875	12.6623764038086
2140.90185546875	12.5901441574097
2141.6201171875	12.5972452163696
2142.33764648438	12.5682735443115
2143.05444335938	12.5528421401978
2143.77075195313	12.5398206710815
2144.48608398438	12.4901885986328
2145.201171875	12.5236921310425
2145.91528320313	12.4618825912476
2146.62890625	12.5194272994995
2147.34155273438	12.4170217514038
2148.05395507813	12.4704637527466
2148.76538085938	12.4690322875977
2149.47631835938	12.444995880127
2150.18627929688	12.4540157318115
2150.89599609375	12.4228963851929
2151.60473632813	12.4034366607666
2152.31298828125	12.3776273727417
2153.02026367188	12.4730882644653
2153.72729492188	12.3790693283081
2154.43334960938	12.3181171417236
2155.138671875	12.3149108886719
2155.84350585938	12.3431701660156
2156.54760742188	12.3350868225098
2157.25122070313	12.2757320404053
2157.95385742188	12.2505216598511
2158.65600585938	12.220645904541
2159.357421875	12.1582403182983
2160.05810546875	12.1906566619873
2160.75805664063	12.1773548126221
2161.45751953125	12.1021299362183
2162.15600585938	12.0660133361816
2162.85400390625	12.0670900344849
2163.55151367188	11.9564552307129
2164.248046875	11.941309928894
2164.94409179688	11.9511661529541
2165.63916015625	11.8616905212402
2166.33374023438	11.7868633270264
2167.02783203125	11.7591075897217
2167.72094726563	11.7023525238037
2168.41357421875	11.6344976425171
2169.10522460938	11.5533142089844
2169.79638671875	11.4961605072021
2170.48706054688	11.4726600646973
2171.1767578125	11.3445634841919
2171.86572265625	11.2931671142578
2172.55419921875	11.2065124511719
2173.24194335938	11.085298538208
2173.92895507813	11.0667591094971
2174.615234375	11.0684185028076
2175.30078125	10.9842500686646
2175.98583984375	10.9915494918823
2176.67016601563	10.8544549942017
2177.35375976563	10.8918361663818
2178.03662109375	10.8516759872437
2178.71875	10.8492946624756
2179.40014648438	10.8150196075439
2180.08081054688	10.8247375488281
2180.76098632813	10.7703819274902
2181.4404296875	10.8293428421021
2182.119140625	10.7613258361816
2182.79711914063	10.822808265686
2183.47436523438	10.7874412536621
2184.15087890625	10.755763053894
2184.82690429688	10.7969741821289
2185.501953125	10.7551002502441
2186.17651367188	10.8060207366943
2186.85034179688	10.7735528945923
2187.5234375	10.7246570587158
2188.19580078125	10.7470474243164
2188.86743164063	10.7560262680054
2189.53833007813	10.7008485794067
2190.20874023438	10.7035961151123
2190.87817382813	10.6560659408569
2191.54711914063	10.6406183242798
2192.21533203125	10.607967376709
2192.8828125	10.5655708312988
2193.54956054688	10.4827575683594
2194.21557617188	10.416332244873
2194.880859375	10.3768005371094
2195.54541015625	10.3517122268677
2196.20947265625	10.2589349746704
2196.87255859375	10.21604347229
2197.53515625	10.1798620223999
2198.19677734375	10.0661544799805
2198.85791015625	10.0038738250732
2199.51831054688	9.97331142425537
2200.17797851563	9.84762287139893
2200.8369140625	9.7969446182251
2201.4951171875	9.69787979125977
2202.15258789063	9.66990089416504
2202.80932617188	9.6185827255249
2203.46533203125	9.5341272354126
2204.12060546875	9.57327842712402
2204.775390625	9.49274826049805
2205.42919921875	9.45734214782715
2206.08251953125	9.42818927764893
2206.73486328125	9.43142318725586
2207.38671875	9.35799217224121
2208.03759765625	9.3093957901001
2208.68798828125	9.33019542694092
2209.33764648438	9.35075759887695
2209.98657226563	9.32500839233398
2210.63452148438	9.39444446563721
2211.28198242188	9.33013439178467
2211.9287109375	9.3290433883667
2212.57470703125	9.3370304107666
2213.21997070313	9.35107421875
2213.86450195313	9.34872245788574
2214.50830078125	9.37287712097168
2215.1513671875	9.3561372756958
2215.79370117188	9.27822971343994
2216.43530273438	9.30415058135986
2217.076171875	9.2256555557251
2217.71630859375	9.19009780883789
2218.35571289063	9.17476081848145
2218.99462890625	9.11459445953369
2219.63256835938	9.05564785003662
2220.26977539063	9.01489162445068
2220.90625	9.00528526306152
2221.5419921875	8.93582248687744
2222.17700195313	8.92388439178467
2222.81127929688	8.80585956573486
2223.44482421875	8.77253532409668
2224.07763671875	8.73587703704834
2224.70971679688	8.70681476593018
2225.34106445313	8.6533260345459
2225.9716796875	8.56165027618408
2226.6015625	8.49915409088135
2227.23071289063	8.48673725128174
2227.85913085938	8.36051177978516
2228.48681640625	8.34726619720459
2229.11376953125	8.29553508758545
2229.73999023438	8.28632736206055
2230.36547851563	8.2498254776001
2230.990234375	8.19059181213379
2231.61401367188	8.14202785491943
2232.2373046875	8.10593318939209
2232.85986328125	8.07133865356445
2233.4814453125	8.03007030487061
2234.1025390625	8.03170871734619
2234.72265625	7.9983172416687
2235.34228515625	7.94929552078247
2235.9609375	7.9386157989502
2236.57885742188	7.88927173614502
2237.1962890625	7.88009405136108
2237.81274414063	7.8370885848999
2238.42846679688	7.87426948547363
2239.04345703125	7.83481454849243
2239.65771484375	7.88664054870605
2240.27124023438	7.82072496414185
2240.88403320313	7.86179733276367
2241.49584960938	7.85205698013306
2242.10717773438	7.85977649688721
2242.71752929688	7.87109899520874
2243.32739257813	7.81249380111694
2243.93627929688	7.7829065322876
2244.54443359375	7.80989837646484
2245.15209960938	7.80139112472534
2245.7587890625	7.7699556350708
2246.36474609375	7.70989847183228
2246.9697265625	7.69772434234619
2247.57421875	7.72240972518921
2248.17797851563	7.70739269256592
2248.78076171875	7.66939544677734
2249.38305664063	7.58955383300781
2249.984375	7.61422538757324
2250.5849609375	7.53145456314087
2251.18481445313	7.5101170539856
2251.78393554688	7.44688558578491
2252.38232421875	7.42937469482422
2252.97973632813	7.39270687103271
2253.57666015625	7.36350965499878
2254.17260742188	7.35060214996338
2254.76782226563	7.33275938034058
2255.3623046875	7.25193548202515
2255.9560546875	7.26773834228516
2256.54907226563	7.1722936630249
2257.14135742188	7.12580919265747
2257.73266601563	7.08525371551514
2258.32348632813	7.05401277542114
2258.91333007813	6.99858999252319
2259.50244140625	6.94442081451416
2260.09057617188	6.87460994720459
2260.67822265625	6.90303993225098
2261.26513671875	6.84017896652222
2261.85107421875	6.83035898208618
2262.43627929688	6.7294020652771
2263.02075195313	6.73567533493042
2263.6044921875	6.71172523498535
2264.18725585938	6.67081451416016
2264.76953125	6.60066032409668
2265.35083007813	6.62957906723022
2265.93139648438	6.59301710128784
2266.51123046875	6.54833364486694
2267.09033203125	6.54200267791748
2267.66845703125	6.55212450027466
2268.24584960938	6.52722883224487
2268.82250976563	6.50152492523193
2269.3984375	6.5550594329834
2269.9736328125	6.56388664245605
2270.5478515625	6.53371143341064
2271.12133789063	6.58338737487793
2271.69409179688	6.59851455688477
2272.26611328125	6.57984733581543
2272.83740234375	6.52865028381348
2273.40771484375	6.53458833694458
2273.97729492188	6.52006340026855
2274.54614257813	6.5162878036499
2275.11401367188	6.45683860778809
2275.68139648438	6.46642875671387
2276.24780273438	6.39850091934204
2276.8134765625	6.38809299468994
2277.37817382813	6.35899877548218
2277.9423828125	6.34382772445679
2278.50561523438	6.33522081375122
2279.06811523438	6.37531471252441
2279.62963867188	6.31929731369019
2280.19067382813	6.33121824264526
2280.75073242188	6.26406478881836
2281.31005859375	6.32396459579468
2281.86840820313	6.32402420043945
2282.42602539063	6.30164957046509
2282.98291015625	6.2906060218811
2283.5390625	6.25076580047607
2284.09448242188	6.21749591827393
2284.64892578125	6.22834014892578
2285.20263671875	6.17943143844604
2285.75537109375	6.15190935134888
2286.3076171875	6.08520174026489
2286.85888671875	6.1174464225769
2287.40942382813	6.03636693954468
2287.958984375	6.05642700195313
2288.5078125	6.01898813247681
2289.05590820313	5.91603422164917
2289.60302734375	5.95277404785156
2290.14965820313	5.90675497055054
2290.6953125	5.84079265594482
2291.23999023438	5.84540748596191
2291.78393554688	5.76608657836914
2292.3271484375	5.75313377380371
2292.86962890625	5.70986700057983
2293.4111328125	5.68597650527954
2293.95190429688	5.65435028076172
2294.49194335938	5.64425659179688
2295.03100585938	5.57824230194092
2295.5693359375	5.57742738723755
2296.10693359375	5.56249094009399
2296.6435546875	5.55127000808716
2297.17944335938	5.55764007568359
2297.71459960938	5.51919841766357
2298.24877929688	5.52769041061401
2298.7822265625	5.47238397598267
2299.31469726563	5.54788875579834
2299.8466796875	5.46503210067749
2300.37744140625	5.48018741607666
2300.90771484375	5.47556829452515
2301.43701171875	5.44072341918945
2301.96557617188	5.49708461761475
2302.4931640625	5.4908561706543
2303.02001953125	5.48783016204834
2303.54614257813	5.49712657928467
2304.0712890625	5.48954296112061
2304.595703125	5.48650884628296
2305.119140625	5.45209693908691
2305.64184570313	5.50564479827881
2306.16381835938	5.45913124084473
2306.68481445313	5.47593784332275
2307.205078125	5.4385085105896
2307.72436523438	5.44242000579834
2308.24291992188	5.4525146484375
2308.7607421875	5.42873573303223
2309.27758789063	5.42215347290039
2309.79370117188	5.4136791229248
2310.30883789063	5.41138553619385
2310.8232421875	5.4481315612793
2311.3369140625	5.41083002090454
2311.849609375	5.40421676635742
2312.361328125	5.35069227218628
2312.87255859375	5.33083200454712
2313.38256835938	5.34332704544067
2313.89208984375	5.37633752822876
2314.40063476563	5.27736234664917
2314.908203125	5.28120136260986
2315.4150390625	5.24668216705322
2315.92114257813	5.22321271896362
2316.42626953125	5.17214870452881
2316.9306640625	5.15971708297729
2317.43408203125	5.11941051483154
2317.93676757813	5.06228923797607
2318.4384765625	5.10421943664551
2318.939453125	5.02429533004761
2319.439453125	5.00879716873169
2319.93872070313	4.97674942016602
2320.43701171875	4.93979597091675
2320.9345703125	4.93183755874634
2321.43139648438	4.9037914276123
2321.92724609375	4.9069390296936
2322.42211914063	4.85360383987427
2322.91625976563	4.83880376815796
2323.40966796875	4.82507371902466
2323.90209960938	4.76756715774536
2324.3935546875	4.78752088546753
2324.88427734375	4.75525331497192
2325.37426757813	4.76677417755127
2325.86303710938	4.73855590820313
2326.35131835938	4.75171041488647
2326.83862304688	4.73762607574463
2327.32495117188	4.73770189285278
2327.810546875	4.74295663833618
2328.29541015625	4.74766778945923
2328.77905273438	4.76901960372925
2329.26220703125	4.80512666702271
2329.74438476563	4.75088500976563
2330.2255859375	4.72391128540039
2330.7060546875	4.75456809997559
2331.185546875	4.78114366531372
2331.6640625	4.76371669769287
2332.14184570313	4.80617475509644
2332.61889648438	4.75727510452271
2333.09497070313	4.75130844116211
2333.57006835938	4.73657464981079
2334.04443359375	4.72127962112427
2334.51782226563	4.73775482177734
2334.99047851563	4.70051860809326
2335.46215820313	4.71013879776001
2335.93310546875	4.69068956375122
2336.40307617188	4.70003318786621
2336.8720703125	4.6385645866394
2337.34033203125	4.61164712905884
2337.8076171875	4.62508821487427
2338.27416992188	4.58165693283081
2338.73974609375	4.55825710296631
2339.20458984375	4.56783580780029
2339.66845703125	4.5108528137207
2340.13134765625	4.48464393615723
2340.59350585938	4.47107791900635
2341.0546875	4.43354368209839
2341.51489257813	4.42242527008057
2341.97436523438	4.41708135604858
2342.43286132813	4.3590841293335
2342.890625	4.34075117111206
2343.34741210938	4.301438331604
2343.80322265625	4.31756114959717
2344.25830078125	4.28069305419922
2344.71240234375	4.29322290420532
2345.16577148438	4.30631351470947
2345.61791992188	4.28348875045776
2346.06958007813	4.32587766647339
2346.52001953125	4.38461017608643
2346.9697265625	4.42069816589355
2347.41845703125	4.54037237167358
2347.86645507813	4.61971473693848
2348.3134765625	4.63708448410034
2348.75952148438	4.7212176322937
2349.20483398438	4.84502935409546
2349.64916992188	4.87052440643311
2350.09252929688	4.98670196533203
2350.53515625	5.03001022338867
2350.97680664063	5.10941505432129
2351.41748046875	5.15362024307251
2351.857421875	5.1934118270874
2352.29638671875	5.19434356689453
2352.734375	5.21083068847656
2353.17138671875	5.14172315597534
2353.60766601563	5.15958690643311
2354.04296875	5.08457136154175
2354.4775390625	5.03147888183594
2354.91088867188	4.97445249557495
2355.34350585938	4.90596866607666
2355.775390625	4.81849956512451
2356.2060546875	4.69057369232178
2356.63598632813	4.592933177948
2357.06494140625	4.51390504837036
2357.4931640625	4.40135717391968
2357.92041015625	4.31467342376709
2358.3466796875	4.28904485702515
2358.77197265625	4.18495273590088
2359.1962890625	4.09754753112793
2359.61987304688	4.00058126449585
2360.04248046875	3.94797849655151
2360.46411132813	3.89254140853882
2360.88500976563	3.82755970954895
2361.30493164063	3.81763410568237
2361.72387695313	3.8082582950592
