# Supplementary material for: Optics miniaturization strategy for demanding Raman spectroscopy applications
Source: Nat Commun. 2024 Apr 8;15:3049. doi: 10.1038/s41467-024-47044-7 (PMC11001912; doi:10.1038/s41467-024-47044-7)
Supplement: Supplementary file 6 — Source Data [file 41467_2024_47044_MOESM6_ESM.zip › Source Data/NCOMMS-23-34016B s3/S3 pHCA, Glucose, Salts/calibraiton/Salts standards 24.08.17/N_1g_L_2.csv]

347.42919921875	78.2124481201172
348.892913818359	78.5148620605469
350.356079101563	78.7484359741211
351.818634033203	78.9215621948242
353.280670166016	79.3194122314453
354.742095947266	79.688850402832
356.202972412109	79.8638229370117
357.663299560547	80.1020660400391
359.123046875	80.3410568237305
360.582244873047	80.6147842407227
362.040863037109	80.8341827392578
363.498931884766	80.8279876708984
364.956451416016	80.9940338134766
366.413391113281	81.4150238037109
367.869750976563	81.3307571411133
369.325592041016	81.6048736572266
370.780853271484	81.3422546386719
372.235565185547	81.7279586791992
373.689727783203	81.6443252563477
375.143310546875	81.6887283325195
376.596343994141	81.8817901611328
378.048828125	81.7787017822266
379.500762939453	81.8104476928711
380.9521484375	82.0736846923828
382.402954101563	81.9513626098633
383.853240966797	82.2823944091797
385.302947998047	82.2876205444336
386.752136230469	82.4630279541016
388.200744628906	82.6337509155273
389.648803710938	82.6493148803711
391.096343994141	82.7161407470703
392.543304443359	82.9998245239258
393.989715576172	83.0085754394531
395.435607910156	83.3839721679688
396.880920410156	83.4182357788086
398.325714111328	83.5079956054688
399.769927978516	83.8760757446289
401.213623046875	84.0553970336914
402.656768798828	84.2183380126953
404.099395751953	84.3976135253906
405.541442871094	84.563835144043
406.982971191406	84.6854553222656
408.423950195313	84.8347015380859
409.864379882813	85.140022277832
411.304290771484	85.2092514038086
412.743621826172	85.449333190918
414.182434082031	85.4510345458984
415.620727539063	85.4681091308594
417.058471679688	85.5513687133789
418.495666503906	85.6851806640625
419.932342529297	85.7374954223633
421.368469238281	85.7363586425781
422.804077148438	85.7529067993164
424.239135742188	85.7372055053711
425.673645019531	85.6210174560547
427.107635498047	85.6036071777344
428.541107177734	85.5178146362305
429.974029541016	85.5968475341797
431.406433105469	85.4747695922852
432.838287353516	85.4745635986328
434.269622802734	85.2777404785156
435.700408935547	85.3632431030273
437.130706787109	85.1041641235352
438.560455322266	85.1199951171875
439.989654541016	84.8487701416016
441.418334960938	84.7871704101563
442.846496582031	84.6350936889648
444.274139404297	84.5673446655273
445.701263427734	84.4275894165039
447.127838134766	84.2900161743164
448.553894042969	84.2163543701172
449.979431152344	84.1902694702148
451.404449462891	84.0836715698242
452.828918457031	83.8556213378906
454.252899169922	83.934211730957
455.676330566406	83.7258605957031
457.099273681641	83.6516265869141
458.521667480469	83.5017471313477
459.943542480469	83.7138366699219
461.364929199219	83.4331207275391
462.785766601563	83.5149078369141
464.206085205078	83.5868072509766
465.625885009766	83.3395919799805
467.045196533203	83.5425643920898
468.463958740234	83.4235458374023
469.882202148438	83.5687713623047
471.299957275391	83.4213333129883
472.717193603516	83.5355377197266
474.133911132813	83.4540328979492
475.550109863281	83.4851303100586
476.965789794922	83.4490356445313
478.380950927734	83.7345199584961
479.795623779297	83.6885528564453
481.209777832031	83.6091003417969
482.623413085938	83.8401336669922
484.036529541016	83.7814254760742
485.449157714844	83.7293472290039
486.861267089844	83.9314956665039
488.272857666016	83.8043212890625
489.683959960938	83.8612976074219
491.094543457031	83.9285278320313
492.504608154297	83.91796875
493.914184570313	83.9426345825195
495.3232421875	83.9357833862305
496.731811523438	83.8095474243164
498.139862060547	83.8201446533203
499.547393798828	83.7087020874023
500.954467773438	83.6404266357422
502.360992431641	83.5300064086914
503.767028808594	83.3948745727539
505.172576904297	83.504997253418
506.577606201172	83.2239227294922
507.982147216797	83.1933212280273
509.386169433594	82.8937911987305
510.789703369141	82.7803192138672
512.192749023438	82.6726684570313
513.595275878906	82.5068893432617
514.997314453125	82.2945861816406
516.398803710938	82.2889175415039
517.799865722656	82.0606536865234
519.200378417969	81.918815612793
520.600463867188	81.5961685180664
522	81.6215438842773
523.399047851563	81.3840179443359
524.797607421875	81.1517486572266
526.195678710938	80.960319519043
527.59326171875	80.9771118164063
528.990295410156	80.8610534667969
530.386901855469	80.3710174560547
531.782958984375	80.353157043457
533.178588867188	80.2517318725586
534.573669433594	80.0445327758789
535.968322753906	79.733528137207
537.362426757813	79.7138748168945
538.756042480469	79.5483169555664
540.149230957031	79.3231811523438
541.541870117188	79.1123657226563
542.934020996094	78.9199523925781
544.32568359375	78.8786392211914
545.716918945313	78.6102828979492
547.107604980469	78.4317092895508
548.497802734375	78.4450836181641
549.887573242188	78.384033203125
551.276794433594	77.9585037231445
552.66552734375	78.0481414794922
554.053833007813	77.8965530395508
555.441650390625	77.9108276367188
556.828918457031	77.6530838012695
558.215759277344	77.5829620361328
559.602111816406	77.5969390869141
560.987976074219	77.4193115234375
562.373352050781	77.4026794433594
563.758239746094	77.4766311645508
565.142639160156	77.1357116699219
566.526611328125	77.0991058349609
567.910034179688	77.0525054931641
569.293029785156	77.1038131713867
570.675537109375	77.1007766723633
572.057556152344	76.9307708740234
573.439086914063	76.9326248168945
574.820129394531	76.8703536987305
576.200744628906	76.8508453369141
577.580871582031	76.7763061523438
578.96044921875	76.8523635864258
580.339660644531	76.7258758544922
581.718322753906	76.8741607666016
583.096557617188	76.6751403808594
584.474243164063	76.8288421630859
585.851501464844	76.6200637817383
587.228332519531	76.7189178466797
588.604614257813	76.5281143188477
589.98046875	76.5810089111328
591.355834960938	76.6117630004883
592.730712890625	76.3670043945313
594.105163574219	76.5952224731445
595.479125976563	76.5027084350586
596.852600097656	76.431770324707
598.225646972656	76.3448944091797
599.598205566406	76.307487487793
600.970275878906	76.3337554931641
602.341857910156	76.13330078125
603.713012695313	76.0963363647461
605.083679199219	76.0765228271484
606.453918457031	76.0661544799805
607.823608398438	76.0048370361328
609.192932128906	75.8057250976563
610.561706542969	75.7135314941406
611.930053710938	75.5927124023438
613.297912597656	75.5199966430664
614.665344238281	75.4175186157227
616.032287597656	75.3390884399414
617.398803710938	75.2376251220703
618.764831542969	75.091796875
620.13037109375	74.8904876708984
621.495483398438	74.8002777099609
622.860107421875	74.733528137207
624.224304199219	74.5142822265625
625.588012695313	74.458740234375
626.951232910156	74.320426940918
628.314025878906	74.2132720947266
629.676391601563	74.0875244140625
631.038269042969	73.9149398803711
632.399658203125	73.8505249023438
633.760620117188	73.778450012207
635.12109375	73.6509094238281
636.481140136719	73.3179626464844
637.840759277344	73.1329116821289
639.199890136719	73.184211730957
640.558532714844	72.9898300170898
641.916748046875	72.8983535766602
643.274536132813	72.7923202514648
644.6318359375	72.7391052246094
645.988647460938	72.474235534668
647.345031738281	72.3706130981445
648.700988769531	72.3497085571289
650.056457519531	72.2056579589844
651.411499023438	72.1483612060547
652.76611328125	72.0108871459961
654.120239257813	71.8089981079102
655.473876953125	71.8618850708008
656.827087402344	71.6211318969727
658.179870605469	71.6038589477539
659.5322265625	71.5377044677734
660.884094238281	71.4934387207031
662.235473632813	71.4306030273438
663.586486816406	71.2519607543945
664.93701171875	71.2282867431641
666.287048339844	71.2757568359375
667.636657714844	71.1200408935547
668.98583984375	71.0277862548828
670.334594726563	71.0611267089844
671.682861328125	71.1134643554688
673.030700683594	70.9189376831055
674.378051757813	70.9659423828125
675.725036621094	70.8613815307617
677.071533203125	70.8618392944336
678.417541503906	70.8845596313477
679.76318359375	71.1178741455078
681.108337402344	70.783073425293
682.453002929688	70.8523864746094
683.797302246094	70.7876205444336
685.14111328125	70.8703765869141
686.484497070313	70.7926177978516
687.827453613281	70.9240570068359
689.169921875	70.6434936523438
690.512023925781	70.8136596679688
691.853637695313	70.9294204711914
693.194763183594	70.8632431030273
694.535522460938	70.7607269287109
695.875793457031	70.8669509887695
697.215637207031	70.9090270996094
698.555053710938	70.7837829589844
699.89404296875	70.9767684936523
701.232543945313	70.9316101074219
702.570617675781	70.7935943603516
703.908325195313	70.8951034545898
705.245483398438	70.856689453125
706.582275390625	70.9000244140625
707.918640136719	71.1039581298828
709.254516601563	70.8956451416016
710.589965820313	70.8850708007813
711.924987792969	70.8890380859375
713.259582519531	70.9113998413086
714.59375	70.8893890380859
715.927490234375	70.8618621826172
717.2607421875	70.9462509155273
718.593627929688	70.7941970825195
719.926025390625	70.8430557250977
721.257995605469	70.7545623779297
722.589538574219	70.7772369384766
723.920654296875	70.7436981201172
725.251342773438	70.8205261230469
726.581604003906	70.6535263061523
727.911437988281	70.5148696899414
729.240783691406	70.5372543334961
730.569763183594	70.5655822753906
731.898254394531	70.580924987793
733.226379394531	70.3375778198242
734.554016113281	70.4093780517578
735.881225585938	70.3350982666016
737.208068847656	70.1681365966797
738.534423828125	70.2246780395508
739.8603515625	70.1896820068359
741.185852050781	70.178581237793
742.510925292969	70.0849304199219
743.835571289063	70.0226516723633
745.159790039063	69.8898773193359
746.483581542969	69.9090805053711
747.806945800781	69.6318664550781
749.1298828125	69.5557327270508
750.452453613281	69.4848022460938
751.774536132813	69.5059814453125
753.09619140625	69.1891708374023
754.417419433594	69.2816772460938
755.738220214844	69.197639465332
757.05859375	69.0345458984375
758.378540039063	68.9452285766602
759.698059082031	68.8226852416992
761.017211914063	68.7292098999023
762.335876464844	68.7322158813477
763.654113769531	68.3960189819336
764.971984863281	68.4493103027344
766.289367675781	68.3412246704102
767.606384277344	68.1367340087891
768.922973632813	68.1450119018555
770.239074707031	67.9822006225586
771.554809570313	67.8558959960938
772.8701171875	67.8491592407227
774.184997558594	67.6770706176758
775.499450683594	67.5078735351563
776.8134765625	67.4255981445313
778.127136230469	67.3337936401367
779.440307617188	67.2372436523438
780.753112792969	67.1830902099609
782.0654296875	66.9726181030273
783.377380371094	66.8996200561523
784.688903808594	66.772819519043
786	66.6657028198242
787.310668945313	66.5811386108398
788.620971679688	66.4101333618164
789.930786132813	66.5145568847656
791.240234375	66.3436050415039
792.549255371094	66.2516860961914
793.857788085938	66.1256332397461
795.166015625	65.9532318115234
796.473754882813	65.8724670410156
797.781066894531	65.6541290283203
799.088012695313	65.7737655639648
800.39453125	65.6953582763672
801.700622558594	65.5881500244141
803.006286621094	65.4094161987305
804.311584472656	65.3909759521484
805.616394042969	65.270881652832
806.920837402344	65.1408767700195
808.224853515625	65.1675262451172
809.528503417969	65.0026626586914
810.831665039063	64.9106979370117
812.134460449219	64.9181365966797
813.436828613281	64.6713333129883
814.73876953125	64.6694641113281
816.040344238281	64.6123046875
817.341430664063	64.5328521728516
818.642150878906	64.3717880249023
819.942504882813	64.3789749145508
821.242370605469	64.1210708618164
822.541870117188	64.2345123291016
823.840942382813	64.0714492797852
825.139587402344	64.1008224487305
826.437866210938	63.925220489502
827.735656738281	63.7534713745117
829.033081054688	63.7279853820801
830.330139160156	63.7528648376465
831.626770019531	63.4780197143555
832.922973632813	63.4907341003418
834.21875	63.3616104125977
835.514099121094	63.2687339782715
836.80908203125	63.2662544250488
838.103637695313	63.1148910522461
839.397827148438	63.1027221679688
840.691589355469	63.0373878479004
841.984924316406	62.8624610900879
843.27783203125	62.7428398132324
844.570373535156	62.6234397888184
845.862487792969	62.5604820251465
847.154235839844	62.4840049743652
848.445556640625	62.3663787841797
849.736450195313	62.1384239196777
851.026916503906	62.0065536499023
852.317016601563	62.0071640014648
853.606689453125	61.7949104309082
854.89599609375	61.6387100219727
856.184875488281	61.4236526489258
857.473327636719	61.4033813476563
858.761413574219	61.1676025390625
860.049072265625	61.0749626159668
861.336303710938	60.9139251708984
862.623168945313	60.728343963623
863.909606933594	60.6439552307129
865.195678710938	60.4930839538574
866.481323242188	60.2425994873047
867.766540527344	60.068531036377
869.051391601563	60.040454864502
870.335815429688	59.810604095459
871.619873046875	59.5891647338867
872.903503417969	59.2942199707031
874.186706542969	59.1768646240234
875.469543457031	58.8436660766602
876.752014160156	58.7000617980957
878.033996582031	58.5046615600586
879.315612792969	58.3271980285645
880.596862792969	58.0718383789063
881.877685546875	57.8858375549316
883.158081054688	57.701961517334
884.438110351563	57.3617172241211
885.7177734375	57.1546516418457
886.996948242188	57.0287475585938
888.275817871094	56.7531547546387
889.55419921875	56.4404296875
890.832275390625	56.211742401123
892.10986328125	55.9775543212891
893.387084960938	55.8212814331055
894.663940429688	55.6077079772949
895.940368652344	55.3585357666016
897.216369628906	55.2994613647461
898.492004394531	54.9596824645996
899.767272949219	54.6816215515137
901.042114257813	54.5031967163086
902.316528320313	54.2941284179688
903.590576171875	54.0782318115234
904.8642578125	53.8730087280273
906.137512207031	53.6110610961914
907.410339355469	53.4182624816895
908.682800292969	53.2538604736328
909.954833984375	53.010066986084
911.226501464844	52.8081893920898
912.497802734375	52.5413856506348
913.768676757813	52.3443069458008
915.039123535156	52.2626495361328
916.309204101563	51.9711570739746
917.578918457031	51.8655433654785
918.848205566406	51.5956039428711
920.117126464844	51.3395881652832
921.385620117188	51.2092666625977
922.653747558594	51.2815704345703
923.921447753906	50.8846969604492
925.188781738281	50.8351593017578
926.455688476563	50.5325889587402
927.722229003906	50.5411605834961
928.988342285156	50.368106842041
930.254089355469	50.2308540344238
931.519470214844	50.1037178039551
932.784423828125	49.9788818359375
934.049011230469	49.6727828979492
935.313171386719	49.7195472717285
936.576965332031	49.6143608093262
937.84033203125	49.4452209472656
939.103332519531	49.2269744873047
940.365966796875	49.1953353881836
941.628173828125	49.1279182434082
942.890014648438	49.0174942016602
944.151428222656	48.9184951782227
945.412475585938	48.7507820129395
946.673095703125	48.7085494995117
947.933349609375	48.6473045349121
949.193237304688	48.4369888305664
950.452697753906	48.5000991821289
951.711791992188	48.4790649414063
952.970520019531	48.3007774353027
954.228820800781	48.2498741149902
955.486755371094	48.3217964172363
956.744262695313	48.2031517028809
958.001403808594	48.2444534301758
959.258117675781	48.1290664672852
960.514526367188	47.9820899963379
961.770446777344	47.9977264404297
963.026062011719	48.0864944458008
964.28125	48.0120964050293
965.536010742188	47.9546661376953
966.790466308594	47.9612159729004
968.044494628906	47.8743019104004
969.298095703125	47.9041137695313
970.551391601563	48.0003852844238
971.80419921875	47.8840065002441
973.056701660156	47.9161415100098
974.308776855469	47.934398651123
975.560485839844	47.9400939941406
976.811767578125	48.0046424865723
978.062683105469	48.110912322998
979.313232421875	48.2156715393066
980.563415527344	48.4407768249512
981.813171386719	48.5583190917969
983.0625	48.6972045898438
984.3115234375	48.9975738525391
985.560119628906	49.1020317077637
986.808349609375	49.1775550842285
988.05615234375	49.3603057861328
989.303588867188	49.3218154907227
990.550659179688	49.2810363769531
991.797302246094	49.0742378234863
993.043579101563	49.0081787109375
994.289489746094	48.6035614013672
995.535034179688	48.3874740600586
996.780151367188	48.0544662475586
998.02490234375	47.6736755371094
999.269226074219	47.5134124755859
1000.51318359375	47.138542175293
1001.75677490234	46.9432563781738
1003	46.7824478149414
1004.24279785156	46.5317649841309
1005.48522949219	46.3839263916016
1006.72729492188	46.4636726379395
1007.96893310547	46.2455863952637
1009.21026611328	46.0985374450684
1010.45111083984	46.0642471313477
1011.69165039063	45.8804779052734
1012.93176269531	45.8957252502441
1014.17150878906	45.8450965881348
1015.41088867188	45.7752380371094
1016.64984130859	45.7113075256348
1017.88842773438	45.6967124938965
1019.12664794922	45.5880432128906
1020.36450195313	45.41748046875
1021.60192871094	45.3882522583008
1022.83898925781	45.4180908203125
1024.07568359375	45.3774604797363
1025.31201171875	45.3458023071289
1026.5478515625	45.181957244873
1027.78344726563	45.3133773803711
1029.0185546875	45.1943168640137
1030.25329589844	45.0150718688965
1031.48767089844	45.0265274047852
1032.7216796875	45.109058380127
1033.95532226563	44.9921340942383
1035.18859863281	44.8354148864746
1036.42138671875	45.0421867370605
1037.65393066406	44.8788223266602
1038.88598632813	44.8743515014648
1040.11767578125	45.0122108459473
1041.34899902344	44.8578300476074
1042.57995605469	44.8676948547363
1043.810546875	44.9520645141602
1045.04077148438	44.9108924865723
1046.2705078125	44.9625205993652
1047.5	44.9084205627441
1048.72900390625	44.8792953491211
1049.95764160156	44.9812774658203
1051.18591308594	45.0453567504883
1052.41381835938	44.9127922058105
1053.64135742188	44.8558959960938
1054.86853027344	44.9808120727539
1056.09521484375	44.9553871154785
1057.32165527344	44.7586441040039
1058.54760742188	44.8245315551758
1059.77331542969	44.7513008117676
1060.99853515625	44.776237487793
1062.22338867188	44.7941436767578
1063.44787597656	44.6214599609375
1064.671875	44.6971397399902
1065.89562988281	44.6788597106934
1067.11901855469	44.5849266052246
1068.34191894531	44.5350303649902
1069.56457519531	44.6073379516602
1070.78674316406	44.5469932556152
1072.00854492188	44.5379333496094
1073.22998046875	44.5065803527832
1074.45104980469	44.4292984008789
1075.67175292969	44.3036003112793
1076.89208984375	44.317081451416
1078.11193847656	44.318000793457
1079.33154296875	44.182991027832
1080.55065917969	44.1614265441895
1081.76940917969	44.2281684875488
1082.98791503906	43.9667587280273
1084.20593261719	44.0447769165039
1085.42358398438	44.0026702880859
1086.64086914063	43.9848022460938
1087.85766601563	43.9495811462402
1089.07421875	43.8926391601563
1090.29040527344	43.7281341552734
1091.50610351563	43.8359985351563
1092.72155761719	43.794921875
1093.9365234375	43.8045845031738
1095.15112304688	43.7583808898926
1096.36535644531	43.7182884216309
1097.57922363281	43.8310089111328
1098.79272460938	43.9105567932129
1100.005859375	43.750316619873
1101.21862792969	43.7638893127441
1102.43090820313	43.8631401062012
1103.64294433594	43.68212890625
1104.8544921875	43.7955284118652
1106.06579589844	43.7908363342285
1107.27661132813	43.6808280944824
1108.48706054688	43.7097549438477
1109.69714355469	43.7871627807617
1110.90686035156	43.7140121459961
1112.1162109375	43.6706466674805
1113.3251953125	43.7681427001953
1114.53369140625	43.6978950500488
1115.74194335938	43.7103004455566
1116.94982910156	43.7505912780762
1118.1572265625	43.6815185546875
1119.3642578125	43.6475868225098
1120.57104492188	43.7654266357422
1121.77734375	43.6322441101074
1122.98327636719	43.7243423461914
1124.18884277344	43.6826362609863
1125.39404296875	43.7925338745117
1126.59875488281	43.6492691040039
1127.80322265625	43.78173828125
1129.00732421875	43.8193206787109
1130.2109375	43.604663848877
1131.41430664063	43.6327209472656
1132.6171875	43.7293663024902
1133.81970214844	43.6520385742188
1135.02197265625	43.6822509765625
1136.22375488281	43.5894737243652
1137.42517089844	43.5177116394043
1138.62622070313	43.682258605957
1139.82690429688	43.5316276550293
1141.02709960938	43.4073638916016
1142.22705078125	43.5276374816895
1143.42663574219	43.5212707519531
1144.62573242188	43.389965057373
1145.82458496094	43.4619522094727
1147.02294921875	43.4974746704102
1148.22094726563	43.4546661376953
1149.41857910156	43.4810447692871
1150.61584472656	43.38818359375
1151.81274414063	43.3981552124023
1153.00927734375	43.3358879089355
1154.20544433594	43.5221252441406
1155.40124511719	43.2995147705078
1156.5966796875	43.3558044433594
1157.79162597656	43.4214744567871
1158.986328125	43.4166221618652
1160.18054199219	43.4645538330078
1161.37438964844	43.4010391235352
1162.56799316406	43.2744255065918
1163.76110839844	43.2969741821289
1164.95385742188	43.2914199829102
1166.14624023438	43.3158988952637
1167.33825683594	43.24267578125
1168.52990722656	43.1620025634766
1169.72119140625	43.2590217590332
1170.91198730469	43.1659278869629
1172.1025390625	43.228931427002
1173.29260253906	43.4352569580078
1174.482421875	43.2413749694824
1175.67175292969	43.2724952697754
1176.86071777344	43.2381973266602
1178.04943847656	43.273738861084
1179.23767089844	43.4300498962402
1180.42553710938	43.5004806518555
1181.61303710938	43.3818359375
1182.80017089844	43.4907646179199
1183.98681640625	43.4816207885742
1185.17321777344	43.3899917602539
1186.35925292969	43.5234870910645
1187.54479980469	43.6503067016602
1188.73010253906	43.4809875488281
1189.91491699219	43.5862197875977
1191.09936523438	43.6480140686035
1192.28356933594	43.5480270385742
1193.46728515625	43.5158348083496
1194.65063476563	43.7165145874023
1195.83361816406	43.5993156433105
1197.01623535156	43.6227149963379
1198.19836425781	43.672550201416
1199.38024902344	43.728157043457
1200.56176757813	43.7194213867188
1201.74279785156	43.7723846435547
1202.92358398438	43.900089263916
1204.10388183594	43.919376373291
1205.28393554688	43.9377250671387
1206.46350097656	44.0298690795898
1207.64270019531	43.9802284240723
1208.82153320313	44.0511436462402
1210	44.1345367431641
1211.17810058594	44.1418724060059
1212.35583496094	44.0171318054199
1213.53308105469	44.2098579406738
1214.71008300781	44.1338500976563
1215.88671875	44.1560020446777
1217.06286621094	44.1854515075684
1218.23864746094	44.150505065918
1219.41418457031	44.0850677490234
1220.58923339844	44.1084365844727
1221.76391601563	44.0817604064941
1222.93823242188	44.1124496459961
1224.11218261719	44.209716796875
1225.28576660156	44.1976661682129
1226.458984375	44.2124977111816
1227.6318359375	44.1122245788574
1228.80419921875	44.1449127197266
1229.97631835938	44.1262054443359
1231.14794921875	44.1405143737793
1232.31921386719	44.2304534912109
1233.490234375	44.1384773254395
1234.66076660156	44.2219276428223
1235.83093261719	44.243034362793
1237.00073242188	44.1320762634277
1238.17016601563	44.2280807495117
1239.33923339844	44.1820259094238
1240.5078125	44.1235046386719
1241.67614746094	44.0444412231445
1242.84411621094	44.0877151489258
1244.01159667969	43.9831275939941
1245.1787109375	43.946720123291
1246.34558105469	44.0094375610352
1247.51196289063	43.779224395752
1248.67797851563	43.7741622924805
1249.84362792969	43.8373107910156
1251.00891113281	43.719108581543
1252.173828125	43.576488494873
1253.33825683594	43.6444892883301
1254.50244140625	43.6050872802734
1255.66625976563	43.561450958252
1256.82958984375	43.4861221313477
1257.99255371094	43.514778137207
1259.1552734375	43.5065612792969
1260.31750488281	43.5323829650879
1261.47937011719	43.41650390625
1262.64086914063	43.4065856933594
1263.80200195313	43.3616714477539
1264.96276855469	43.3263893127441
1266.123046875	43.380744934082
1267.28308105469	43.2237281799316
1268.44262695313	43.1767272949219
1269.60192871094	43.1507110595703
1270.7607421875	43.0877647399902
1271.91918945313	42.9745979309082
1273.07727050781	43.0176887512207
1274.23498535156	42.9078063964844
1275.39233398438	42.8354415893555
1276.54931640625	42.7967643737793
1277.70581054688	42.7596435546875
1278.86206054688	42.6584167480469
1280.01794433594	42.629581451416
1281.17333984375	42.5809211730957
1282.32836914063	42.6545562744141
1283.48303222656	42.5531578063965
1284.63732910156	42.5688552856445
1285.79125976563	42.406005859375
1286.94482421875	42.5864334106445
1288.09802246094	42.390453338623
1289.25073242188	42.3472518920898
1290.40319824219	42.4788246154785
1291.55517578125	42.3797569274902
1292.70690917969	42.4894142150879
1293.85815429688	42.3718528747559
1295.00903320313	42.4154434204102
1296.15954589844	42.298469543457
1297.30969238281	42.2553291320801
1298.45935058594	42.2046699523926
1299.60876464844	42.2101402282715
1300.7578125	42.0950965881348
1301.90637207031	42.1239166259766
1303.05456542969	42.03857421875
1304.20239257813	42.0055084228516
1305.34985351563	41.9485206604004
1306.49694824219	41.9179801940918
1307.64367675781	41.8627433776855
1308.7900390625	41.8885650634766
1309.93591308594	41.7935905456543
1311.08154296875	41.8090171813965
1312.22668457031	41.8163452148438
1313.37145996094	41.7634658813477
1314.51599121094	41.7474708557129
1315.66003417969	41.8481101989746
1316.80358886719	41.7941017150879
1317.94689941406	41.6771392822266
1319.08984375	41.8039245605469
1320.23229980469	41.8020973205566
1321.37451171875	41.692684173584
1322.51623535156	41.813175201416
1323.65759277344	41.6342010498047
1324.79858398438	41.6498069763184
1325.93920898438	41.5751762390137
1327.07934570313	41.5695495605469
1328.21923828125	41.5208282470703
1329.35864257813	41.4549026489258
1330.49780273438	41.5140762329102
1331.63647460938	41.4943809509277
1332.77478027344	41.3660163879395
1333.91271972656	41.3078460693359
1335.05029296875	41.302677154541
1336.18737792969	41.2412338256836
1337.32421875	41.0772399902344
1338.46057128906	41.0782852172852
1339.5966796875	41.1615791320801
1340.73229980469	41.1429214477539
1341.86755371094	41.0704650878906
1343.00231933594	41.0465850830078
1344.13684082031	41.0930061340332
1345.27099609375	41.0447692871094
1346.40466308594	41.0279006958008
1347.53796386719	41.0623626708984
1348.6708984375	41.0125961303711
1349.80346679688	41.0343132019043
1350.93566894531	40.9233512878418
1352.06750488281	40.9646492004395
1353.19885253906	40.939525604248
1354.32995605469	40.9888191223145
1355.46057128906	40.7966537475586
1356.5908203125	40.8461647033691
1357.720703125	40.7689208984375
1358.85021972656	40.6819915771484
1359.97924804688	40.6650390625
1361.10803222656	40.659351348877
1362.236328125	40.6090698242188
1363.3642578125	40.5636444091797
1364.49182128906	40.4914512634277
1365.61901855469	40.4669723510742
1366.74584960938	40.3115501403809
1367.87231445313	40.5104293823242
1368.99829101563	40.2987174987793
1370.12390136719	40.3220176696777
1371.24914550781	40.2744789123535
1372.3740234375	40.2900543212891
1373.49853515625	40.345832824707
1374.62255859375	40.3062896728516
1375.74633789063	40.2290725708008
1376.86962890625	40.3119049072266
1377.99255371094	40.1826477050781
1379.11511230469	40.2709617614746
1380.2373046875	40.118766784668
1381.35900878906	40.1865234375
1382.48034667969	40.0998039245605
1383.60144042969	40.1460342407227
1384.72204589844	40.1166648864746
1385.84228515625	40.0134315490723
1386.96203613281	40.11083984375
1388.08154296875	39.9817428588867
1389.20056152344	40.046142578125
1390.31921386719	39.8979721069336
1391.4375	39.7742919921875
1392.55541992188	39.8039054870605
1393.6728515625	39.8092231750488
1394.7900390625	39.727954864502
1395.90673828125	39.6433639526367
1397.02307128906	39.7187767028809
1398.13903808594	39.5787162780762
1399.25463867188	39.5875854492188
1400.36975097656	39.5912055969238
1401.48449707031	39.5942649841309
1402.59899902344	39.6353149414063
1403.712890625	39.5394477844238
1404.82653808594	39.5382499694824
1405.93981933594	39.6343078613281
1407.05261230469	39.5643653869629
1408.1650390625	39.5289077758789
1409.27709960938	39.5113983154297
1410.38879394531	39.6457633972168
1411.5	39.4305877685547
1412.61096191406	39.498706817627
1413.72143554688	39.5596351623535
1414.83154296875	39.5527267456055
1415.94116210938	39.4133682250977
1417.05053710938	39.458553314209
1418.15942382813	39.3273658752441
1419.26794433594	39.2861251831055
1420.37609863281	39.2940788269043
1421.48388671875	39.2713966369629
1422.59118652344	39.0847282409668
1423.6982421875	39.1936531066895
1424.80480957031	39.0255088806152
1425.91088867188	38.8659133911133
1427.01672363281	39.0264587402344
1428.1220703125	38.9879951477051
1429.22717285156	38.9127883911133
1430.33166503906	38.9354782104492
1431.43591308594	38.8360443115234
1432.53979492188	38.8683395385742
1433.64318847656	38.9147338867188
1434.74621582031	38.8970222473145
1435.84887695313	38.9061164855957
1436.95104980469	38.846378326416
1438.05297851563	38.8592109680176
1439.15441894531	38.9184188842773
1440.25549316406	38.8821907043457
1441.35620117188	38.8426246643066
1442.45642089844	38.7627449035645
1443.55627441406	38.689525604248
1444.65576171875	38.6223564147949
1445.7548828125	38.6196022033691
1446.853515625	38.6460418701172
1447.95190429688	38.4940757751465
1449.0498046875	38.4858627319336
1450.14721679688	38.4939270019531
1451.24438476563	38.3185920715332
1452.34106445313	38.3002014160156
1453.43737792969	38.256534576416
1454.53332519531	38.2683410644531
1455.62890625	38.2176361083984
1456.72399902344	38.2122116088867
1457.81872558594	38.2628936767578
1458.9130859375	38.1676750183105
1460.00695800781	38.2248611450195
1461.10046386719	38.2206802368164
1462.19360351563	38.2112045288086
1463.28637695313	38.1518974304199
1464.37878417969	38.2562789916992
1465.470703125	38.251163482666
1466.56225585938	38.1602668762207
1467.65344238281	38.3106880187988
1468.744140625	38.1868057250977
1469.83447265625	38.2522506713867
1470.92443847656	38.2503547668457
1472.01403808594	37.979663848877
1473.10314941406	38.0388679504395
1474.19189453125	37.9677772521973
1475.2802734375	37.8426361083984
1476.3681640625	37.9526062011719
1477.45581054688	37.931079864502
1478.54296875	37.7559509277344
1479.62963867188	37.8217506408691
1480.71606445313	37.918270111084
1481.80200195313	37.8523063659668
1482.88757324219	37.8979187011719
1483.97265625	37.9181747436523
1485.05737304688	37.8947372436523
1486.14172363281	37.8850936889648
1487.22570800781	38.0570182800293
1488.30932617188	37.9853897094727
1489.39245605469	37.9669342041016
1490.47509765625	38.0335960388184
1491.55749511719	38.1081695556641
1492.63940429688	38.1583480834961
1493.72094726563	38.1239967346191
1494.80212402344	38.0937919616699
1495.8828125	38.1832695007324
1496.96313476563	38.1363296508789
1498.04309082031	38.2258682250977
1499.12255859375	38.1744117736816
1500.20166015625	38.1229553222656
1501.28039550781	38.1452903747559
1502.35864257813	38.1463356018066
1503.4365234375	38.1394920349121
1504.51403808594	38.2134132385254
1505.59118652344	38.1523094177246
1506.66784667969	38.2798042297363
1507.744140625	38.1997566223145
1508.81994628906	38.2569961547852
1509.89538574219	38.2670516967773
1510.97045898438	38.2866020202637
1512.04516601563	38.4552040100098
1513.11938476563	38.5649604797363
1514.19323730469	38.6623115539551
1515.26672363281	38.6313819885254
1516.33972167969	38.7699508666992
1517.41235351563	38.8877983093262
1518.48449707031	38.9443817138672
1519.55639648438	38.9713134765625
1520.62768554688	39.106517791748
1521.69873046875	39.184383392334
1522.76928710938	39.0825309753418
1523.83947753906	39.2200469970703
1524.90930175781	39.1906700134277
1525.97863769531	39.3102569580078
1527.04760742188	39.281909942627
1528.11608886719	39.274169921875
1529.18420410156	39.3249130249023
1530.251953125	39.3108711242676
1531.31921386719	39.4106254577637
1532.38610839844	39.4787063598633
1533.45263671875	39.6957664489746
1534.51867675781	39.6403770446777
1535.58435058594	39.7436866760254
1536.64965820313	39.8676910400391
1537.71447753906	40.0241012573242
1538.77893066406	40.222053527832
1539.84301757813	40.2001342773438
1540.90661621094	40.451831817627
1541.9697265625	40.6289672851563
1543.03259277344	40.7277145385742
1544.09497070313	40.7812271118164
1545.15686035156	40.9458351135254
1546.21850585938	41.182071685791
1547.27966308594	41.2617645263672
1548.34033203125	41.4415092468262
1549.40063476563	41.6378364562988
1550.46057128906	41.6860771179199
1551.52001953125	41.7711639404297
1552.5791015625	41.9231262207031
1553.63781738281	42.1050224304199
1554.69604492188	42.1470718383789
1555.75378417969	42.2305755615234
1556.81127929688	42.2103843688965
1557.86828613281	42.4679832458496
1558.9248046875	42.4130096435547
1559.98095703125	42.635124206543
1561.03674316406	42.7764358520508
1562.09204101563	42.8217735290527
1563.14697265625	42.9972839355469
1564.20153808594	43.1138725280762
1565.25561523438	43.3353958129883
1566.30932617188	43.5510292053223
1567.36254882813	43.7177047729492
1568.41540527344	44.0340728759766
1569.4677734375	44.1113319396973
1570.51977539063	44.4816093444824
1571.57141113281	44.6059188842773
1572.62255859375	44.8912086486816
1573.67333984375	45.062614440918
1574.7236328125	45.3633041381836
1575.77355957031	45.4967308044434
1576.82299804688	45.6901664733887
1577.8720703125	46.0575485229492
1578.92077636719	46.1584548950195
1579.96899414063	46.4095458984375
1581.01684570313	46.6233673095703
1582.06420898438	46.7458877563477
1583.11120605469	47.006290435791
1584.15771484375	47.1063613891602
1585.20385742188	47.4388046264648
1586.24951171875	47.7033462524414
1587.29479980469	47.8288803100586
1588.33972167969	48.0157432556152
1589.38415527344	48.1644515991211
1590.42810058594	48.4360237121582
1591.47180175781	48.7752227783203
1592.51489257813	49.2850914001465
1593.55773925781	49.5240211486816
1594.59997558594	49.8149719238281
1595.64196777344	50.3276100158691
1596.68334960938	50.6533622741699
1597.72448730469	50.8839950561523
1598.76513671875	51.3368186950684
1599.80529785156	51.726634979248
1600.84509277344	52.0800971984863
1601.88452148438	52.4991493225098
1602.92346191406	52.6150207519531
1603.9619140625	53.0247459411621
1605	53.3740043640137
1606.03771972656	53.7959403991699
1607.07495117188	54.0500907897949
1608.11169433594	54.4247360229492
1609.14807128906	54.7565422058105
1610.18408203125	54.992603302002
1611.21960449219	55.1048889160156
1612.25463867188	55.3876113891602
1613.28930664063	55.8919639587402
1614.32360839844	55.9570808410645
1615.357421875	56.4114799499512
1616.39074707031	56.4632911682129
1617.42370605469	56.8604316711426
1618.45629882813	57.1014938354492
1619.48840332031	57.3134613037109
1620.52001953125	57.5164642333984
1621.55126953125	57.7832527160645
1622.58215332031	58.1483345031738
1623.61254882813	58.3625869750977
1624.64245605469	58.5432891845703
1625.67199707031	58.8178634643555
1626.70104980469	58.9717330932617
1627.72973632813	59.2047843933105
1628.75793457031	59.4274635314941
1629.78576660156	59.6530723571777
1630.81311035156	59.8358039855957
1631.84008789063	60.0608444213867
1632.86657714844	60.1019897460938
1633.89270019531	60.214900970459
1634.91833496094	60.2553329467773
1635.94348144531	60.4477882385254
1636.96826171875	60.3676567077637
1637.99255371094	60.2618255615234
1639.01647949219	60.2605361938477
1640.03991699219	60.0513229370117
1641.06298828125	60.0755195617676
1642.08557128906	59.9303665161133
1643.10778808594	59.8865814208984
1644.12951660156	59.5737419128418
1645.15075683594	59.4082069396973
1646.17163085938	59.158561706543
1647.19213867188	58.9710235595703
1648.21203613281	58.6142501831055
1649.23156738281	58.4275665283203
1650.25073242188	58.174144744873
1651.26940917969	57.8605918884277
1652.28759765625	57.5597114562988
1653.30541992188	57.3619728088379
1654.32275390625	57.0091667175293
1655.33972167969	56.665340423584
1656.35620117188	56.0993423461914
1657.37231445313	55.9326591491699
1658.38793945313	55.604866027832
1659.40307617188	55.3350601196289
1660.41772460938	55.0940055847168
1661.43212890625	54.810791015625
1662.44592285156	54.3656806945801
1663.45935058594	54.2922134399414
1664.47229003906	53.7915267944336
1665.48486328125	53.5662117004395
1666.49694824219	53.331672668457
1667.50854492188	52.8978309631348
1668.51977539063	52.5206031799316
1669.53051757813	52.0901031494141
1670.54089355469	51.804988861084
1671.55078125	51.5719146728516
1672.56018066406	50.9460067749023
1673.56909179688	50.5961151123047
1674.57763671875	50.032096862793
1675.58581542969	49.6694450378418
1676.59350585938	49.1561660766602
1677.60070800781	48.729549407959
1678.607421875	48.2362594604492
1679.61376953125	47.680736541748
1680.61962890625	47.2896537780762
1681.62512207031	46.8104400634766
1682.63012695313	46.2607803344727
1683.63464355469	45.770938873291
1684.638671875	45.3511390686035
1685.64233398438	44.7905921936035
1686.64562988281	44.5011978149414
1687.64831542969	44.0843315124512
1688.65063476563	43.5096588134766
1689.65246582031	43.0328903198242
1690.65393066406	42.7203750610352
1691.65490722656	42.3512496948242
1692.65539550781	41.8362655639648
1693.65551757813	41.565055847168
1694.65502929688	41.1659660339355
1695.654296875	40.6669616699219
1696.65295410156	40.4629173278809
1697.65124511719	40.0223541259766
1698.64904785156	39.7551689147949
1699.646484375	39.4425735473633
1700.64331054688	38.9772987365723
1701.63977050781	38.6373176574707
1702.63586425781	38.2619132995605
1703.63134765625	37.9825706481934
1704.62646484375	37.4970588684082
1705.62121582031	37.1607627868652
1706.61535644531	36.9144668579102
1707.60913085938	36.5031433105469
1708.60241699219	36.0840263366699
1709.59521484375	35.7456893920898
1710.58764648438	35.3126525878906
1711.57958984375	35.1493377685547
1712.57104492188	34.7283096313477
1713.56213378906	34.4354248046875
1714.552734375	33.9889450073242
1715.54284667969	33.6054306030273
1716.53247070313	33.319709777832
1717.52160644531	32.9554290771484
1718.51037597656	32.6669616699219
1719.49865722656	32.3132743835449
1720.48657226563	32.0574913024902
1721.47387695313	31.7566776275635
1722.46081542969	31.4099578857422
1723.447265625	31.1232852935791
1724.43334960938	30.9367065429688
1725.41882324219	30.6636180877686
1726.40393066406	30.3627510070801
1727.38854980469	30.1298599243164
1728.37268066406	29.911304473877
1729.3564453125	29.7583160400391
1730.33972167969	29.5166568756104
1731.32250976563	29.225305557251
1732.30480957031	29.0532531738281
1733.28674316406	28.8220176696777
1734.26806640625	28.70871925354
1735.2490234375	28.5316791534424
1736.2294921875	28.3746280670166
1737.20959472656	28.1664047241211
1738.18908691406	28.0317573547363
1739.16821289063	27.8417797088623
1740.14685058594	27.6326694488525
1741.125	27.5081653594971
1742.10266113281	27.4287662506104
1743.07995605469	27.1773548126221
1744.05676269531	27.0041656494141
1745.03308105469	26.8325595855713
1746.00891113281	26.6861705780029
1746.98425292969	26.4656677246094
1747.95910644531	26.3656044006348
1748.93359375	26.1098480224609
1749.90759277344	25.971040725708
1750.88110351563	25.7682266235352
1751.85412597656	25.6043643951416
1752.82678222656	25.391185760498
1753.798828125	25.2171783447266
1754.7705078125	25.0532741546631
1755.74169921875	24.9090404510498
1756.71240234375	24.7483196258545
1757.6826171875	24.5947952270508
1758.65246582031	24.443696975708
1759.62170410156	24.353515625
1760.59057617188	24.1252670288086
1761.55895996094	23.9995651245117
1762.52673339844	23.8004837036133
1763.49426269531	23.7640285491943
1764.46118164063	23.7052612304688
1765.42761230469	23.4899215698242
1766.39367675781	23.3897819519043
1767.35913085938	23.2862586975098
1768.32421875	23.2216968536377
1769.28881835938	23.1007709503174
1770.2529296875	23.0390663146973
1771.21655273438	22.9101066589355
1772.17980957031	22.8999156951904
1773.14245605469	22.823299407959
1774.10461425781	22.7311859130859
1775.06640625	22.7606678009033
1776.02770996094	22.5928230285645
1776.98852539063	22.4251022338867
1777.94873046875	22.4219188690186
1778.90856933594	22.3519973754883
1779.86804199219	22.2969055175781
1780.82690429688	22.1526031494141
1781.78527832031	21.9747371673584
1782.7431640625	21.8924942016602
1783.70068359375	21.7467346191406
1784.65771484375	21.653299331665
1785.61413574219	21.5774211883545
1786.57019042969	21.3708801269531
1787.52575683594	21.3829879760742
1788.48083496094	21.1880416870117
1789.43530273438	21.0742111206055
1790.38940429688	21.052059173584
1791.34301757813	20.8791370391846
1792.29626464844	20.7624168395996
1793.24890136719	20.6668567657471
1794.20104980469	20.5842819213867
1795.15270996094	20.5521106719971
1796.10400390625	20.435827255249
1797.0546875	20.3638648986816
1798.0048828125	20.226432800293
1798.95471191406	20.1621761322021
1799.90393066406	20.13134765625
1800.85278320313	20.0754585266113
1801.80102539063	20.0043773651123
1802.74890136719	19.9758186340332
1803.6962890625	19.9185924530029
1804.64306640625	19.8874797821045
1805.58947753906	19.8571949005127
1806.53540039063	19.8081302642822
1807.48071289063	19.7814044952393
1808.42565917969	19.7569942474365
1809.3701171875	19.7344722747803
1810.31396484375	19.648811340332
1811.25744628906	19.6285877227783
1812.20043945313	19.515604019165
1813.14294433594	19.4678707122803
1814.08483886719	19.4697875976563
1815.0263671875	19.454158782959
1815.96740722656	19.3543510437012
1816.90783691406	19.2961692810059
1817.84790039063	19.1981754302979
1818.78747558594	19.1219348907471
1819.72644042969	19.1468734741211
1820.6650390625	19.0508823394775
1821.60314941406	18.9984951019287
1822.54064941406	18.9409942626953
1823.47778320313	18.8419170379639
1824.41430664063	18.828031539917
1825.35034179688	18.6506080627441
1826.28601074219	18.6269073486328
1827.22106933594	18.6358871459961
1828.15563964844	18.4909629821777
1829.08984375	18.4788913726807
1830.0234375	18.327054977417
1830.95654296875	18.3172798156738
1831.88916015625	18.2484188079834
1832.8212890625	18.2192764282227
1833.7529296875	18.1273880004883
1834.68408203125	18.2132892608643
1835.61474609375	18.127103805542
1836.54479980469	18.0794010162354
1837.47448730469	18.0303897857666
1838.40356445313	18.0895481109619
1839.33227539063	17.9738483428955
1840.26037597656	18.0061855316162
1841.18811035156	18.0330028533936
1842.115234375	18.0434246063232
1843.04187011719	17.96897315979
1843.96801757813	17.9409866333008
1844.89367675781	17.9975032806396
1845.81872558594	17.9387817382813
1846.74340820313	17.8840885162354
1847.66760253906	17.8622608184814
1848.59118652344	17.949821472168
1849.51428222656	17.8831272125244
1850.43701171875	17.8211040496826
1851.35913085938	17.7943325042725
1852.28076171875	17.7264823913574
1853.20190429688	17.7015991210938
1854.12243652344	17.586597442627
1855.04260253906	17.5383358001709
1855.96215820313	17.5371646881104
1856.88122558594	17.4010276794434
1857.79992675781	17.3535346984863
1858.71801757813	17.3799781799316
1859.63549804688	17.3324604034424
1860.55261230469	17.2310829162598
1861.46923828125	17.1281452178955
1862.38525390625	17.124303817749
1863.30078125	17.0927715301514
1864.2158203125	17.0287990570068
1865.13037109375	17.0822944641113
1866.04443359375	17.0015296936035
1866.95788574219	17.015510559082
1867.87084960938	17.038537979126
1868.78332519531	16.9656524658203
1869.6953125	16.9671726226807
1870.60681152344	17.0633869171143
1871.51782226563	16.9831371307373
1872.42822265625	17.0143966674805
1873.33813476563	17.0646266937256
1874.24755859375	17.0312938690186
1875.15649414063	17.0240230560303
1876.06481933594	17.0299072265625
1876.97277832031	17.0815181732178
1877.88012695313	17.1262645721436
1878.78698730469	17.0180358886719
1879.69323730469	16.9943656921387
1880.59912109375	16.9810543060303
1881.50439453125	16.9307975769043
1882.4091796875	16.9457664489746
1883.3134765625	16.8144245147705
1884.21716308594	16.7526226043701
1885.12048339844	16.7736225128174
1886.02319335938	16.7364444732666
1886.92541503906	16.6442737579346
1887.82702636719	16.7135467529297
1888.72814941406	16.6293354034424
1889.62878417969	16.5797348022461
1890.52893066406	16.5734424591064
1891.42858886719	16.5103607177734
1892.32763671875	16.4520130157471
1893.22619628906	16.4274730682373
1894.12426757813	16.4265632629395
1895.02172851563	16.3366775512695
1895.91870117188	16.3285865783691
1896.81518554688	16.3328742980957
1897.71118164063	16.2700386047363
1898.60656738281	16.2010879516602
1899.50146484375	16.2488231658936
1900.39587402344	16.192440032959
1901.28967285156	16.1423301696777
1902.18298339844	16.1629047393799
1903.07580566406	16.1562938690186
1903.96801757813	16.1758060455322
1904.85986328125	16.1556930541992
1905.7509765625	16.1673889160156
1906.64172363281	16.2161331176758
1907.53186035156	16.2644786834717
1908.42150878906	16.2225856781006
1909.31066894531	16.3248519897461
1910.19921875	16.2554588317871
1911.08728027344	16.2999687194824
1911.97473144531	16.2951641082764
1912.86181640625	16.3054275512695
1913.74816894531	16.3170185089111
1914.63415527344	16.2588996887207
1915.51953125	16.2608680725098
1916.40441894531	16.3148899078369
1917.28869628906	16.2547588348389
1918.17260742188	16.2744636535645
1919.05578613281	16.1810092926025
1919.93859863281	16.2116641998291
1920.82080078125	16.1812229156494
1921.70239257813	16.1667613983154
1922.58349609375	16.182544708252
1923.46411132813	16.1115131378174
1924.34423828125	16.0323238372803
1925.22375488281	16.0237350463867
1926.10278320313	15.9651031494141
1926.98120117188	15.9117078781128
1927.85913085938	15.8617925643921
1928.73645019531	15.7922983169556
1929.61328125	15.7438535690308
1930.48962402344	15.7896938323975
1931.36535644531	15.7363891601563
1932.24060058594	15.7024087905884
1933.11535644531	15.6378269195557
1933.98950195313	15.6260318756104
1934.86303710938	15.6479244232178
1935.73608398438	15.6702756881714
1936.60864257813	15.6507816314697
1937.48059082031	15.6436166763306
1938.35205078125	15.6589441299438
1939.22302246094	15.6667814254761
1940.09338378906	15.6940479278564
1940.96313476563	15.6637296676636
1941.83239746094	15.7314233779907
1942.701171875	15.7854700088501
1943.5693359375	15.7646579742432
1944.43701171875	15.755331993103
1945.30407714844	15.8611860275269
1946.17065429688	15.8503398895264
1947.03662109375	15.8496751785278
1947.90209960938	15.8870677947998
1948.76696777344	15.9251546859741
1949.63134765625	15.9225292205811
1950.4951171875	15.9249982833862
1951.3583984375	15.8858070373535
1952.22106933594	15.8935918807983
1953.08325195313	15.8980550765991
1953.94482421875	15.8548336029053
1954.80590820313	15.7996072769165
1955.66650390625	15.8704252243042
1956.5263671875	15.8127307891846
1957.38586425781	15.840292930603
1958.24462890625	15.797438621521
1959.10302734375	15.7574520111084
1959.96069335938	15.7314453125
1960.81799316406	15.7218856811523
1961.67456054688	15.6753854751587
1962.53063964844	15.6268577575684
1963.38623046875	15.5840864181519
1964.2412109375	15.5851697921753
1965.09558105469	15.5715484619141
1965.94946289063	15.4738941192627
1966.80285644531	15.5150785446167
1967.65563964844	15.488715171814
1968.5078125	15.4978055953979
1969.35949707031	15.4763345718384
1970.21057128906	15.4675807952881
1971.06103515625	15.4530076980591
1971.91101074219	15.4817810058594
1972.76049804688	15.4714574813843
1973.60925292969	15.5058450698853
1974.45764160156	15.5442895889282
1975.30529785156	15.617654800415
1976.15246582031	15.6085014343262
1976.99914550781	15.6528425216675
1977.84521484375	15.7314872741699
1978.69067382813	15.7862138748169
1979.53552246094	15.8149871826172
1980.3798828125	15.814640045166
1981.22375488281	15.8302202224731
1982.06701660156	15.9258985519409
1982.90966796875	15.9534225463867
1983.75170898438	15.9021768569946
1984.59326171875	15.9328603744507
1985.43420410156	15.880898475647
1986.27465820313	15.90553855896
1987.11450195313	15.8710699081421
1987.95373535156	15.9251909255981
1988.79248046875	15.8745145797729
1989.63061523438	15.9048204421997
1990.46813964844	15.8424015045166
1991.30517578125	15.8490772247314
1992.1416015625	15.7726306915283
1992.9775390625	15.7536020278931
1993.81274414063	15.6531810760498
1994.6474609375	15.6552972793579
1995.48168945313	15.6122999191284
1996.31518554688	15.5837240219116
1997.14819335938	15.6113348007202
1997.98071289063	15.5488634109497
1998.8125	15.5855283737183
1999.64379882813	15.5492258071899
2000.47448730469	15.5318870544434
2001.3046875	15.5385084152222
2002.13427734375	15.5281744003296
2002.96325683594	15.5719261169434
2003.79162597656	15.5559377670288
2004.61950683594	15.5619106292725
2005.44677734375	15.6761856079102
2006.2734375	15.6706562042236
2007.09948730469	15.7016201019287
2007.92504882813	15.7704849243164
2008.75	15.8244285583496
2009.57434082031	15.8182687759399
2010.39819335938	15.8693227767944
2011.22131347656	15.8361501693726
2012.0439453125	15.9076976776123
2012.86608886719	15.9961156845093
2013.6875	15.9440898895264
2014.50842285156	15.9659519195557
2015.32873535156	16.0101222991943
2016.1484375	16.0436344146729
2016.96752929688	16.0603256225586
2017.7861328125	16.0421752929688
2018.60412597656	16.1399936676025
2019.42150878906	16.0774250030518
2020.23828125	16.1217460632324
2021.05444335938	16.0591259002686
2021.8701171875	16.0457458496094
2022.68518066406	16.0106754302979
2023.49963378906	16.0456867218018
2024.3134765625	16.0037384033203
2025.12683105469	16.0200366973877
2025.939453125	15.9245653152466
2026.75158691406	15.9264459609985
2027.56311035156	15.9072828292847
2028.3740234375	15.8704862594604
2029.18432617188	15.8840255737305
2029.994140625	15.9317026138306
2030.80322265625	15.7988901138306
2031.61181640625	15.817234992981
2032.41979980469	15.7908964157104
2033.22717285156	15.7858657836914
2034.03393554688	15.7753314971924
2034.84008789063	15.7503252029419
2035.64575195313	15.6552782058716
2036.45080566406	15.6329765319824
2037.25512695313	15.6232976913452
2038.05895996094	15.5926923751831
2038.86218261719	15.5627555847168
2039.66479492188	15.5857076644897
2040.466796875	15.5325107574463
2041.26831054688	15.5418863296509
2042.06909179688	15.6065397262573
2042.86938476563	15.5321044921875
2043.6689453125	15.5974931716919
2044.46801757813	15.6251230239868
2045.26647949219	15.6311016082764
2046.06433105469	15.6643056869507
2046.86145019531	15.6661529541016
2047.65808105469	15.6677732467651
2048.4541015625	15.7539215087891
2049.24951171875	15.6453704833984
2050.04443359375	15.7348117828369
2050.83862304688	15.7591228485107
2051.63232421875	15.8313283920288
2052.42529296875	15.8619422912598
2053.2177734375	15.7851839065552
2054.00952148438	15.7924203872681
2054.80078125	15.8626670837402
2055.59130859375	15.8958940505981
2056.38134765625	15.9400396347046
2057.17065429688	15.9118671417236
2057.95947265625	15.9003829956055
2058.74755859375	15.8728761672974
2059.53515625	15.850923538208
2060.32202148438	15.8361568450928
2061.1083984375	15.8176603317261
2061.89428710938	15.7898550033569
2062.67919921875	15.6871643066406
2063.4638671875	15.7195329666138
2064.24780273438	15.7032995223999
2065.03100585938	15.6954345703125
2065.81372070313	15.5543756484985
2066.595703125	15.5890760421753
2067.37719726563	15.5438776016235
2068.15795898438	15.4650831222534
2068.93823242188	15.4181699752808
2069.7177734375	15.4141521453857
2070.49682617188	15.3839988708496
2071.27514648438	15.3190336227417
2072.05297851563	15.259859085083
2072.830078125	15.2704992294312
2073.60668945313	15.1813545227051
2074.38256835938	15.1272058486938
2075.15795898438	15.0596895217896
2075.9326171875	15.0955467224121
2076.70654296875	14.9977722167969
2077.47998046875	15.0245027542114
2078.25268554688	14.8978204727173
2079.02490234375	14.9444494247437
2079.79663085938	14.9552507400513
2080.5673828125	14.9132928848267
2081.337890625	14.9759378433228
2082.107421875	14.9942741394043
2082.87670898438	14.9292793273926
2083.64501953125	15.0002241134644
2084.41284179688	15.0103693008423
2085.18017578125	15.0381517410278
2085.94677734375	15.0520830154419
2086.71264648438	15.0672025680542
2087.47802734375	15.0715065002441
2088.24267578125	15.0767574310303
2089.0068359375	15.1102752685547
2089.77026367188	15.0936374664307
2090.53295898438	15.072509765625
2091.29516601563	15.0652742385864
2092.056640625	15.0703048706055
2092.81762695313	15.0517425537109
2093.57788085938	14.9732141494751
2094.33764648438	14.9975738525391
2095.0966796875	14.9440078735352
2095.85498046875	14.911431312561
2096.61279296875	14.8814268112183
2097.36987304688	14.7918119430542
2098.12646484375	14.710168838501
2098.88232421875	14.68337059021
2099.63745117188	14.6442413330078
2100.39208984375	14.6046047210693
2101.14624023438	14.4997892379761
2101.8994140625	14.5067653656006
2102.65209960938	14.3169403076172
2103.404296875	14.321005821228
2104.15551757813	14.2557811737061
2104.90649414063	14.2332401275635
2105.65649414063	14.099781036377
2106.40600585938	14.0234699249268
2107.15502929688	14.0155534744263
2107.90307617188	13.9234571456909
2108.65063476563	13.9314289093018
2109.39770507813	13.9158515930176
2110.14404296875	13.898829460144
2110.8896484375	13.8615608215332
2111.63452148438	13.8230695724487
2112.37890625	13.8841609954834
2113.12280273438	13.8723487854004
2113.86572265625	13.8736419677734
2114.60815429688	13.9021396636963
2115.35009765625	13.9144268035889
2116.09106445313	13.9501218795776
2116.83154296875	14.0438842773438
2117.57153320313	13.992919921875
2118.31079101563	13.9930725097656
2119.04931640625	13.9504194259644
2119.787109375	13.9149103164673
2120.5244140625	13.9174213409424
2121.26098632813	13.9381294250488
2121.9970703125	13.81946849823
2122.732421875	13.8693885803223
2123.46704101563	13.8038177490234
2124.20092773438	13.7729606628418
2124.93432617188	13.788384437561
2125.6669921875	13.7375812530518
2126.39916992188	13.597674369812
2127.13037109375	13.5445995330811
2127.86108398438	13.494607925415
2128.59130859375	13.5298929214478
2129.32080078125	13.4274406433105
2130.04956054688	13.3987483978271
2130.77758789063	13.3178176879883
2131.50512695313	13.2031240463257
2132.23193359375	13.1644353866577
2132.9580078125	13.1327047348022
2133.68334960938	13.0807075500488
2134.408203125	13.0074529647827
2135.13232421875	12.9314832687378
2135.85595703125	12.9191522598267
2136.57885742188	12.880989074707
2137.30102539063	12.8191261291504
2138.0224609375	12.7391014099121
2138.74340820313	12.6643295288086
2139.46337890625	12.6516265869141
2140.18310546875	12.6536703109741
2140.90185546875	12.5722417831421
2141.6201171875	12.5352840423584
2142.33764648438	12.5251750946045
2143.05444335938	12.526683807373
2143.77075195313	12.4869976043701
2144.48608398438	12.4991588592529
2145.201171875	12.4824657440186
2145.91528320313	12.447811126709
2146.62890625	12.4696750640869
2147.34155273438	12.4840297698975
2148.05395507813	12.4243144989014
2148.76538085938	12.4068298339844
2149.47631835938	12.3973541259766
2150.18627929688	12.403678894043
2150.89599609375	12.3842182159424
2151.60473632813	12.4104928970337
2152.31298828125	12.3622894287109
2153.02026367188	12.387601852417
2153.72729492188	12.3642053604126
2154.43334960938	12.2825307846069
2155.138671875	12.3058891296387
2155.84350585938	12.3092613220215
2156.54760742188	12.3004331588745
2157.25122070313	12.2832984924316
2157.95385742188	12.2383108139038
2158.65600585938	12.2871007919312
2159.357421875	12.1721725463867
2160.05810546875	12.1701173782349
2160.75805664063	12.1409072875977
2161.45751953125	12.0358142852783
2162.15600585938	12.0344324111938
2162.85400390625	12.0210494995117
2163.55151367188	11.9628238677979
2164.248046875	11.8817548751831
2164.94409179688	11.8673124313354
2165.63916015625	11.8388786315918
2166.33374023438	11.7414674758911
2167.02783203125	11.7635269165039
2167.72094726563	11.6937580108643
2168.41357421875	11.6819124221802
2169.10522460938	11.4665575027466
2169.79638671875	11.4949321746826
2170.48706054688	11.4606084823608
2171.1767578125	11.3745832443237
2171.86572265625	11.2771663665771
2172.55419921875	11.2451725006104
2173.24194335938	11.1158456802368
2173.92895507813	11.0438404083252
2174.615234375	11.0053024291992
2175.30078125	10.9857292175293
2175.98583984375	10.9244346618652
2176.67016601563	10.8490238189697
2177.35375976563	10.8417091369629
2178.03662109375	10.8358669281006
2178.71875	10.7492065429688
2179.40014648438	10.7527179718018
2180.08081054688	10.7784862518311
2180.76098632813	10.8013105392456
2181.4404296875	10.8154821395874
2182.119140625	10.7462196350098
2182.79711914063	10.772027015686
2183.47436523438	10.7522497177124
2184.15087890625	10.7245244979858
2184.82690429688	10.7414197921753
2185.501953125	10.7640323638916
2186.17651367188	10.7871561050415
2186.85034179688	10.7554244995117
2187.5234375	10.7333526611328
2188.19580078125	10.6851711273193
2188.86743164063	10.7271881103516
2189.53833007813	10.6657829284668
2190.20874023438	10.6794633865356
2190.87817382813	10.5918493270874
2191.54711914063	10.5681591033936
2192.21533203125	10.5835552215576
2192.8828125	10.4561748504639
2193.54956054688	10.444616317749
2194.21557617188	10.3624629974365
2194.880859375	10.3521003723145
2195.54541015625	10.2631072998047
2196.20947265625	10.2319679260254
2196.87255859375	10.192063331604
2197.53515625	10.1303844451904
2198.19677734375	10.0281562805176
2198.85791015625	9.97336292266846
2199.51831054688	9.88874912261963
2200.17797851563	9.842116355896
2200.8369140625	9.76289176940918
2201.4951171875	9.67333316802979
2202.15258789063	9.63632392883301
2202.80932617188	9.64340019226074
2203.46533203125	9.55644607543945
2204.12060546875	9.46765899658203
2204.775390625	9.4606237411499
2205.42919921875	9.39181137084961
2206.08251953125	9.45506572723389
2206.73486328125	9.40302753448486
2207.38671875	9.35924816131592
2208.03759765625	9.32951354980469
2208.68798828125	9.42730331420898
2209.33764648438	9.36837482452393
2209.98657226563	9.30184364318848
2210.63452148438	9.30477619171143
2211.28198242188	9.37221431732178
2211.9287109375	9.30383682250977
2212.57470703125	9.341064453125
2213.21997070313	9.32609844207764
2213.86450195313	9.29824829101563
2214.50830078125	9.38247299194336
2215.1513671875	9.34249782562256
2215.79370117188	9.25144672393799
2216.43530273438	9.19950199127197
2217.076171875	9.23349475860596
2217.71630859375	9.1579704284668
2218.35571289063	9.11908531188965
2218.99462890625	9.08193588256836
2219.63256835938	9.06400489807129
2220.26977539063	9.01920032501221
2220.90625	8.9692907333374
2221.5419921875	8.92897510528564
2222.17700195313	8.87390899658203
2222.81127929688	8.82819080352783
2223.44482421875	8.77938938140869
2224.07763671875	8.74832248687744
2224.70971679688	8.62982940673828
2225.34106445313	8.60553932189941
2225.9716796875	8.50570869445801
2226.6015625	8.45947074890137
2227.23071289063	8.44423961639404
2227.85913085938	8.37807846069336
2228.48681640625	8.33427715301514
2229.11376953125	8.28942012786865
2229.73999023438	8.2486047744751
2230.36547851563	8.26869487762451
2230.990234375	8.15054321289063
2231.61401367188	8.13309574127197
2232.2373046875	8.05666065216064
2232.85986328125	8.06393146514893
2233.4814453125	7.99711132049561
2234.1025390625	7.89394474029541
2234.72265625	7.9909029006958
2235.34228515625	7.92985534667969
2235.9609375	7.88871717453003
2236.57885742188	7.8649525642395
2237.1962890625	7.90339851379395
2237.81274414063	7.82248497009277
2238.42846679688	7.86376094818115
2239.04345703125	7.83686590194702
2239.65771484375	7.80968999862671
2240.27124023438	7.80276250839233
2240.88403320313	7.78273296356201
2241.49584960938	7.84383869171143
2242.10717773438	7.81456089019775
2242.71752929688	7.83666038513184
2243.32739257813	7.7800989151001
2243.93627929688	7.78547859191895
2244.54443359375	7.77619123458862
2245.15209960938	7.76329374313354
2245.7587890625	7.68240118026733
2246.36474609375	7.70680665969849
2246.9697265625	7.65185117721558
2247.57421875	7.67651796340942
2248.17797851563	7.62408542633057
2248.78076171875	7.5981822013855
2249.38305664063	7.56193590164185
2249.984375	7.60260438919067
2250.5849609375	7.57588577270508
2251.18481445313	7.50882530212402
2251.78393554688	7.46963500976563
2252.38232421875	7.45963430404663
2252.97973632813	7.37045574188232
2253.57666015625	7.32960319519043
2254.17260742188	7.34930753707886
2254.76782226563	7.33638668060303
2255.3623046875	7.20969581604004
2255.9560546875	7.22081613540649
2256.54907226563	7.15440034866333
2257.14135742188	7.10790729522705
2257.73266601563	7.05592584609985
2258.32348632813	6.99715089797974
2258.91333007813	6.98897981643677
2259.50244140625	6.92675113677979
2260.09057617188	6.89956569671631
2260.67822265625	6.87807369232178
2261.26513671875	6.7894492149353
2261.85107421875	6.81396293640137
2262.43627929688	6.7330470085144
2263.02075195313	6.74609375
2263.6044921875	6.66195869445801
2264.18725585938	6.6452693939209
2264.76953125	6.66611194610596
2265.35083007813	6.61679649353027
2265.93139648438	6.57657670974731
2266.51123046875	6.56974077224731
2267.09033203125	6.56185102462769
2267.66845703125	6.54089021682739
2268.24584960938	6.51991128921509
2268.82250976563	6.51433753967285
2269.3984375	6.60580539703369
2269.9736328125	6.53117752075195
2270.5478515625	6.58528184890747
2271.12133789063	6.55012845993042
2271.69409179688	6.57703256607056
2272.26611328125	6.58902072906494
2272.83740234375	6.5331072807312
2273.40771484375	6.51648950576782
2273.97729492188	6.48857736587524
2274.54614257813	6.52678728103638
2275.11401367188	6.4095721244812
2275.68139648438	6.45723485946655
2276.24780273438	6.36302375793457
2276.8134765625	6.35838556289673
2277.37817382813	6.33401393890381
2277.9423828125	6.34514284133911
2278.50561523438	6.32548236846924
2279.06811523438	6.30343389511108
2279.62963867188	6.31666326522827
2280.19067382813	6.3064489364624
2280.75073242188	6.33154821395874
2281.31005859375	6.32871055603027
2281.86840820313	6.28128719329834
2282.42602539063	6.27261972427368
2282.98291015625	6.26420497894287
2283.5390625	6.24284315109253
2284.09448242188	6.21881723403931
2284.64892578125	6.19159984588623
2285.20263671875	6.18604230880737
2285.75537109375	6.1590518951416
2286.3076171875	6.09472846984863
2286.85888671875	6.0782675743103
2287.40942382813	6.06682157516479
2287.958984375	5.97085666656494
2288.5078125	5.97101879119873
2289.05590820313	5.92876005172729
2289.60302734375	5.87983560562134
2290.14965820313	5.88340616226196
2290.6953125	5.86362028121948
2291.23999023438	5.82549238204956
2291.78393554688	5.78069591522217
2292.3271484375	5.72390270233154
2292.86962890625	5.69046115875244
2293.4111328125	5.68677425384521
2293.95190429688	5.60752773284912
2294.49194335938	5.66953897476196
2295.03100585938	5.53005266189575
2295.5693359375	5.58435249328613
2296.10693359375	5.54597187042236
2296.6435546875	5.51315498352051
2297.17944335938	5.55764007568359
2297.71459960938	5.53867101669312
2298.24877929688	5.53943157196045
2298.7822265625	5.50254917144775
2299.31469726563	5.49020719528198
2299.8466796875	5.48426675796509
2300.37744140625	5.47617816925049
2300.90771484375	5.457923412323
2301.43701171875	5.46345710754395
2301.96557617188	5.47113227844238
2302.4931640625	5.46302032470703
2303.02001953125	5.46159172058105
2303.54614257813	5.46953773498535
2304.0712890625	5.46060371398926
2304.595703125	5.46211624145508
2305.119140625	5.43386173248291
2305.64184570313	5.45092105865479
2306.16381835938	5.48167324066162
2306.68481445313	5.42734718322754
2307.205078125	5.44038915634155
2307.72436523438	5.42952442169189
2308.24291992188	5.44660186767578
2308.7607421875	5.44137191772461
2309.27758789063	5.43452453613281
2309.79370117188	5.43493413925171
2310.30883789063	5.40573263168335
2310.8232421875	5.42551469802856
2311.3369140625	5.38039255142212
2311.849609375	5.37295961380005
2312.361328125	5.35473489761353
2312.87255859375	5.34539413452148
2313.38256835938	5.33253622055054
2313.89208984375	5.35070133209229
2314.40063476563	5.2746639251709
2314.908203125	5.24636363983154
2315.4150390625	5.28504419326782
2315.92114257813	5.21726751327515
2316.42626953125	5.15430498123169
2316.9306640625	5.1745924949646
2317.43408203125	5.10642290115356
2317.93676757813	5.08935403823853
2318.4384765625	5.07226991653442
2318.939453125	5.01914930343628
2319.439453125	4.98251533508301
2319.93872070313	4.95045804977417
2320.43701171875	4.9509129524231
2320.9345703125	4.94350099563599
2321.43139648438	4.88506841659546
2321.92724609375	4.86975145339966
2322.42211914063	4.8527889251709
2322.91625976563	4.82902479171753
2323.40966796875	4.81583404541016
2323.90209960938	4.75451898574829
2324.3935546875	4.78045034408569
2324.88427734375	4.75552558898926
2325.37426757813	4.727858543396
2325.86303710938	4.73420000076294
2326.35131835938	4.71167659759521
2326.83862304688	4.70275497436523
2327.32495117188	4.73116111755371
2327.810546875	4.69333744049072
2328.29541015625	4.7217583656311
2328.77905273438	4.71745491027832
2329.26220703125	4.75545454025269
2329.74438476563	4.77218103408813
2330.2255859375	4.73838663101196
2330.7060546875	4.74172687530518
2331.185546875	4.7499852180481
2331.6640625	4.73910903930664
2332.14184570313	4.79988384246826
2332.61889648438	4.75207614898682
2333.09497070313	4.73707580566406
2333.57006835938	4.74451446533203
2334.04443359375	4.71771907806396
2334.51782226563	4.72789096832275
2334.99047851563	4.69229555130005
2335.46215820313	4.68326759338379
2335.93310546875	4.6251335144043
2336.40307617188	4.659423828125
2336.8720703125	4.64130878448486
2337.34033203125	4.61741352081299
2337.8076171875	4.59761953353882
2338.27416992188	4.5530800819397
2338.73974609375	4.5434136390686
2339.20458984375	4.55573654174805
2339.66845703125	4.51580381393433
2340.13134765625	4.48271799087524
2340.59350585938	4.44933223724365
2341.0546875	4.42665910720825
2341.51489257813	4.43757581710815
2341.97436523438	4.41460180282593
2342.43286132813	4.35825681686401
2342.890625	4.36032915115356
2343.34741210938	4.32598781585693
2343.80322265625	4.29327869415283
2344.25830078125	4.27820873260498
2344.71240234375	4.23634052276611
2345.16577148438	4.25825071334839
2345.61791992188	4.27188301086426
2346.06958007813	4.34550285339355
2346.52001953125	4.34700536727905
2346.9697265625	4.41765546798706
2347.41845703125	4.52266311645508
2347.86645507813	4.59729480743408
2348.3134765625	4.62490129470825
2348.75952148438	4.76969003677368
2349.20483398438	4.84475231170654
2349.64916992188	4.91930723190308
2350.09252929688	4.97616577148438
2350.53515625	5.04581928253174
2350.97680664063	5.08527612686157
2351.41748046875	5.160560131073
2351.857421875	5.15204238891602
2352.29638671875	5.21906280517578
2352.734375	5.17304468154907
2353.17138671875	5.14144563674927
2353.60766601563	5.16347885131836
2354.04296875	5.10403919219971
2354.4775390625	5.01979398727417
2354.91088867188	4.96860837936401
2355.34350585938	4.85808372497559
2355.775390625	4.78424406051636
2356.2060546875	4.70143842697144
2356.63598632813	4.61662149429321
2357.06494140625	4.49355411529541
2357.4931640625	4.40024137496948
2357.92041015625	4.34814882278442
2358.3466796875	4.23714113235474
2358.77197265625	4.16680860519409
2359.1962890625	4.10313129425049
2359.61987304688	4.01845836639404
2360.04248046875	3.92646265029907
2360.46411132813	3.89393925666809
2360.88500976563	3.86167192459106
2361.30493164063	3.78686714172363
2361.72387695313	3.76600980758667
