# Supplementary material for: Optics miniaturization strategy for demanding Raman spectroscopy applications
Source: Nat Commun. 2024 Apr 8;15:3049. doi: 10.1038/s41467-024-47044-7 (PMC11001912; doi:10.1038/s41467-024-47044-7)
Supplement: Supplementary file 6 — Source Data [file 41467_2024_47044_MOESM6_ESM.zip › Source Data/NCOMMS-23-34016B s3/S3 pHCA, Glucose, Salts/calibraiton/Salts standards 24.08.17/N_1g_L_3.csv]

347.42919921875	77.8259506225586
348.892913818359	77.9450302124023
350.356079101563	78.3909378051758
351.818634033203	78.6108093261719
353.280670166016	78.950080871582
354.742095947266	79.2341690063477
356.202972412109	79.4679946899414
357.663299560547	79.7748489379883
359.123046875	80.0589981079102
360.582244873047	80.2345123291016
362.040863037109	80.4676208496094
363.498931884766	80.5870361328125
364.956451416016	80.6445541381836
366.413391113281	80.8812866210938
367.869750976563	80.9501037597656
369.325592041016	81.1366348266602
370.780853271484	80.9722290039063
372.235565185547	81.1731719970703
373.689727783203	81.2808151245117
375.143310546875	81.2532653808594
376.596343994141	81.4143753051758
378.048828125	81.4691390991211
379.500762939453	81.5135955810547
380.9521484375	81.594123840332
382.402954101563	81.5352401733398
383.853240966797	81.7471923828125
385.302947998047	81.8060760498047
386.752136230469	81.9940185546875
388.200744628906	82.0981216430664
389.648803710938	82.3121337890625
391.096343994141	82.2347946166992
392.543304443359	82.4626083374023
393.989715576172	82.647346496582
395.435607910156	82.9244079589844
396.880920410156	83.1153335571289
398.325714111328	83.1270065307617
399.769927978516	83.3301773071289
401.213623046875	83.5913467407227
402.656768798828	83.6744918823242
404.099395751953	83.8824462890625
405.541442871094	83.9932403564453
406.982971191406	84.2093353271484
408.423950195313	84.3156051635742
409.864379882813	84.7315216064453
411.304290771484	84.7231521606445
412.743621826172	84.869499206543
414.182434082031	85.0041351318359
415.620727539063	85.0924682617188
417.058471679688	85.1450347900391
418.495666503906	85.1740493774414
419.932342529297	85.2343826293945
421.368469238281	85.2593460083008
422.804077148438	85.2650604248047
424.239135742188	85.2575607299805
425.673645019531	85.0471496582031
427.107635498047	85.2243728637695
428.541107177734	85.1463851928711
429.974029541016	85.0666809082031
431.406433105469	85.0076141357422
432.838287353516	84.9485778808594
434.269622802734	84.6770095825195
435.700408935547	84.8484344482422
437.130706787109	84.6554489135742
438.560455322266	84.5058364868164
439.989654541016	84.3729553222656
441.418334960938	84.4180068969727
442.846496582031	84.2459716796875
444.274139404297	84.1772918701172
445.701263427734	83.8053894042969
447.127838134766	83.8625717163086
448.553894042969	83.7739944458008
449.979431152344	83.7326202392578
451.404449462891	83.546501159668
452.828918457031	83.428337097168
454.252899169922	83.4051055908203
455.676330566406	83.2709121704102
457.099273681641	83.2671279907227
458.521667480469	83.1619186401367
459.943542480469	83.2665863037109
461.364929199219	82.9568252563477
462.785766601563	83.1294021606445
464.206085205078	83.0725936889648
465.625885009766	82.800407409668
467.045196533203	83.0918350219727
468.463958740234	82.9059829711914
469.882202148438	83.0186996459961
471.299957275391	82.9408798217773
472.717193603516	83.0157928466797
474.133911132813	83.0986633300781
475.550109863281	82.8808288574219
476.965789794922	83.0044097900391
478.380950927734	83.0125274658203
479.795623779297	83.1775741577148
481.209777832031	83.0365753173828
482.623413085938	83.1998672485352
484.036529541016	83.357536315918
485.449157714844	83.3056716918945
486.861267089844	83.3905410766602
488.272857666016	83.4090042114258
489.683959960938	83.4627151489258
491.094543457031	83.4208145141602
492.504608154297	83.5109252929688
493.914184570313	83.4207000732422
495.3232421875	83.445426940918
496.731811523438	83.4312591552734
498.139862060547	83.242431640625
499.547393798828	83.1819152832031
500.954467773438	83.0156097412109
502.360992431641	83.1253662109375
503.767028808594	82.8726654052734
505.172576904297	82.8874969482422
506.577606201172	82.6275482177734
507.982147216797	82.6430282592773
509.386169433594	82.3994216918945
510.789703369141	82.3337326049805
512.192749023438	82.0890808105469
513.595275878906	81.9728317260742
514.997314453125	81.8527679443359
516.398803710938	81.7137680053711
517.799865722656	81.4635391235352
519.200378417969	81.4817352294922
520.600463867188	81.2903137207031
522	81.0104675292969
523.399047851563	81.0158233642578
524.797607421875	80.7121200561523
526.195678710938	80.4606552124023
527.59326171875	80.4210968017578
528.990295410156	80.2602844238281
530.386901855469	79.7600631713867
531.782958984375	79.846321105957
533.178588867188	79.6885528564453
534.573669433594	79.535270690918
535.968322753906	79.3561553955078
537.362426757813	79.0610809326172
538.756042480469	78.9276351928711
540.149230957031	78.8042373657227
541.541870117188	78.5739822387695
542.934020996094	78.40283203125
544.32568359375	78.3723678588867
545.716918945313	78.2765350341797
547.107604980469	78.0729064941406
548.497802734375	77.8650588989258
549.887573242188	77.9053039550781
551.276794433594	77.5646743774414
552.66552734375	77.5287933349609
554.053833007813	77.4763793945313
555.441650390625	77.233283996582
556.828918457031	77.1514205932617
558.215759277344	77.1783142089844
559.602111816406	77.0116882324219
560.987976074219	76.9888916015625
562.373352050781	76.8861389160156
563.758239746094	76.9664916992188
565.142639160156	76.6757125854492
566.526611328125	76.6772994995117
567.910034179688	76.7993240356445
569.293029785156	76.4217834472656
570.675537109375	76.6193542480469
572.057556152344	76.6030960083008
573.439086914063	76.4268035888672
574.820129394531	76.4820556640625
576.200744628906	76.3266143798828
577.580871582031	76.3545608520508
578.96044921875	76.3569030761719
580.339660644531	76.1788482666016
581.718322753906	76.472541809082
583.096557617188	76.1445541381836
584.474243164063	76.2187881469727
585.851501464844	76.1386413574219
587.228332519531	76.1963424682617
588.604614257813	76.1006622314453
589.98046875	76.0471496582031
591.355834960938	76.0533218383789
592.730712890625	75.9544525146484
594.105163574219	76.1118927001953
595.479125976563	75.9216842651367
596.852600097656	76.0070037841797
598.225646972656	75.9624710083008
599.598205566406	75.8614273071289
600.970275878906	75.8254089355469
602.341857910156	75.6821060180664
603.713012695313	75.7511444091797
605.083679199219	75.5561676025391
606.453918457031	75.5385284423828
607.823608398438	75.3882369995117
609.192932128906	75.4048614501953
610.561706542969	75.1441040039063
611.930053710938	75.2486343383789
613.297912597656	74.9646835327148
614.665344238281	75.019660949707
616.032287597656	74.86572265625
617.398803710938	74.7026138305664
618.764831542969	74.516471862793
620.13037109375	74.4852600097656
621.495483398438	74.3831481933594
622.860107421875	74.295295715332
624.224304199219	74.0651321411133
625.588012695313	74.0322799682617
626.951232910156	73.857307434082
628.314025878906	73.7073593139648
629.676391601563	73.7324066162109
631.038269042969	73.3856658935547
632.399658203125	73.3299255371094
633.760620117188	73.2400283813477
635.12109375	73.08447265625
636.481140136719	72.8295288085938
637.840759277344	72.758918762207
639.199890136719	72.7361526489258
640.558532714844	72.5206832885742
641.916748046875	72.4021759033203
643.274536132813	72.4034805297852
644.6318359375	72.198844909668
645.988647460938	71.9927368164063
647.345031738281	71.9833679199219
648.700988769531	71.9630584716797
650.056457519531	71.7695388793945
651.411499023438	71.6182556152344
652.76611328125	71.6158676147461
654.120239257813	71.3777542114258
655.473876953125	71.5110397338867
656.827087402344	71.2415237426758
658.179870605469	71.178840637207
659.5322265625	71.0398330688477
660.884094238281	71.0092086791992
662.235473632813	71.0568542480469
663.586486816406	70.7930908203125
664.93701171875	70.7556381225586
666.287048339844	70.8322906494141
667.636657714844	70.7132110595703
668.98583984375	70.597785949707
670.334594726563	70.5924453735352
671.682861328125	70.4621276855469
673.030700683594	70.5449829101563
674.378051757813	70.5481185913086
675.725036621094	70.4539260864258
677.071533203125	70.3975067138672
678.417541503906	70.2514190673828
679.76318359375	70.6058654785156
681.108337402344	70.2444686889648
682.453002929688	70.4732208251953
683.797302246094	70.3416213989258
685.14111328125	70.3150024414063
686.484497070313	70.4414825439453
687.827453613281	70.4806213378906
689.169921875	70.3119354248047
690.512023925781	70.3455657958984
691.853637695313	70.4368362426758
693.194763183594	70.4181823730469
694.535522460938	70.3177871704102
695.875793457031	70.2765960693359
697.215637207031	70.4060211181641
698.555053710938	70.4933319091797
699.89404296875	70.4558181762695
701.232543945313	70.5299530029297
702.570617675781	70.4894027709961
703.908325195313	70.3585433959961
705.245483398438	70.5464096069336
706.582275390625	70.4374008178711
707.918640136719	70.5093002319336
709.254516601563	70.5027313232422
710.589965820313	70.4089279174805
711.924987792969	70.4936752319336
713.259582519531	70.4873580932617
714.59375	70.4259490966797
715.927490234375	70.3724060058594
717.2607421875	70.3726577758789
718.593627929688	70.2810897827148
719.926025390625	70.3332138061523
721.257995605469	70.3325576782227
722.589538574219	70.3043746948242
723.920654296875	70.2201614379883
725.251342773438	70.3098449707031
726.581604003906	70.1271743774414
727.911437988281	70.2492294311523
729.240783691406	69.9241333007813
730.569763183594	70.1542434692383
731.898254394531	70.0143356323242
733.226379394531	69.9670028686523
734.554016113281	69.8577499389648
735.881225585938	69.7420196533203
737.208068847656	69.8159713745117
738.534423828125	69.7518997192383
739.8603515625	69.6859436035156
741.185852050781	69.5259628295898
742.510925292969	69.5847015380859
743.835571289063	69.4824981689453
745.159790039063	69.4011459350586
746.483581542969	69.4077606201172
747.806945800781	69.2440872192383
749.1298828125	69.1784896850586
750.452453613281	69.0418395996094
751.774536132813	68.9898529052734
753.09619140625	68.9038772583008
754.417419433594	68.8616943359375
755.738220214844	68.7406158447266
757.05859375	68.5376052856445
758.378540039063	68.5583572387695
759.698059082031	68.4484329223633
761.017211914063	68.2439804077148
762.335876464844	68.2634506225586
763.654113769531	67.9958419799805
764.971984863281	67.9461898803711
766.289367675781	67.8917999267578
767.606384277344	67.6537094116211
768.922973632813	67.7561569213867
770.239074707031	67.5295867919922
771.554809570313	67.3559341430664
772.8701171875	67.4191055297852
774.184997558594	67.2569732666016
775.499450683594	67.0979156494141
776.8134765625	67.1518020629883
778.127136230469	66.9169845581055
779.440307617188	66.8888092041016
780.753112792969	66.8736190795898
782.0654296875	66.6346969604492
783.377380371094	66.5223999023438
784.688903808594	66.4727325439453
786	66.2426986694336
787.310668945313	66.1312255859375
788.620971679688	65.9199676513672
789.930786132813	66.0721282958984
791.240234375	65.8895568847656
792.549255371094	65.7424926757813
793.857788085938	65.6792526245117
795.166015625	65.5154495239258
796.473754882813	65.4948120117188
797.781066894531	65.3470993041992
799.088012695313	65.2087554931641
800.39453125	65.2595520019531
801.700622558594	65.2132263183594
803.006286621094	65.0215301513672
804.311584472656	65.0681610107422
805.616394042969	64.8708038330078
806.920837402344	64.7917556762695
808.224853515625	64.7232055664063
809.528503417969	64.469856262207
810.831665039063	64.5284271240234
812.134460449219	64.5320510864258
813.436828613281	64.340576171875
814.73876953125	64.343864440918
816.040344238281	64.1591110229492
817.341430664063	64.065185546875
818.642150878906	64.0231475830078
819.942504882813	63.9067459106445
821.242370605469	63.7508964538574
822.541870117188	63.7928352355957
823.840942382813	63.7138824462891
825.139587402344	63.6038780212402
826.437866210938	63.5259132385254
827.735656738281	63.4636268615723
829.033081054688	63.4368209838867
830.330139160156	63.3921051025391
831.626770019531	63.0293807983398
832.922973632813	63.0577392578125
834.21875	62.9814453125
835.514099121094	62.9021110534668
836.80908203125	62.8731422424316
838.103637695313	62.6556358337402
839.397827148438	62.685230255127
840.691589355469	62.6096115112305
841.984924316406	62.5582237243652
843.27783203125	62.2893486022949
844.570373535156	62.2090377807617
845.862487792969	62.1392250061035
847.154235839844	62.0364532470703
848.445556640625	61.9281845092773
849.736450195313	61.7065200805664
851.026916503906	61.5927696228027
852.317016601563	61.4292907714844
853.606689453125	61.3801956176758
854.89599609375	61.3518943786621
856.184875488281	61.0716552734375
857.473327636719	60.8899765014648
858.761413574219	60.7487373352051
860.049072265625	60.6217994689941
861.336303710938	60.5208015441895
862.623168945313	60.3992538452148
863.909606933594	60.1748237609863
865.195678710938	60.1373329162598
866.481323242188	59.9603996276855
867.766540527344	59.6623039245605
869.051391601563	59.6803398132324
870.335815429688	59.5398635864258
871.619873046875	59.1528625488281
872.903503417969	58.9230842590332
874.186706542969	58.7971611022949
875.469543457031	58.4782638549805
876.752014160156	58.3504753112793
878.033996582031	58.1657524108887
879.315612792969	57.9145622253418
880.596862792969	57.6178665161133
881.877685546875	57.4488372802734
883.158081054688	57.2167701721191
884.438110351563	56.896728515625
885.7177734375	56.7887229919434
886.996948242188	56.6614875793457
888.275817871094	56.3281936645508
889.55419921875	56.1550941467285
890.832275390625	55.9186019897461
892.10986328125	55.7861251831055
893.387084960938	55.5005340576172
894.663940429688	55.2762908935547
895.940368652344	55.0975952148438
897.216369628906	54.8869209289551
898.492004394531	54.6252326965332
899.767272949219	54.3822212219238
901.042114257813	54.1380996704102
902.316528320313	53.8907470703125
903.590576171875	53.7154235839844
904.8642578125	53.4789733886719
906.137512207031	53.2111206054688
907.410339355469	53.0236663818359
908.682800292969	52.890308380127
909.954833984375	52.7556343078613
911.226501464844	52.4000854492188
912.497802734375	52.2235565185547
913.768676757813	51.9929656982422
915.039123535156	51.9194946289063
916.309204101563	51.5630722045898
917.578918457031	51.5046806335449
918.848205566406	51.2271347045898
920.117126464844	51.0821342468262
921.385620117188	50.9624786376953
922.653747558594	50.8173332214355
923.921447753906	50.5672721862793
925.188781738281	50.4908866882324
926.455688476563	50.4000663757324
927.722229003906	50.259162902832
928.988342285156	49.946533203125
930.254089355469	49.8865928649902
931.519470214844	49.778881072998
932.784423828125	49.7197341918945
934.049011230469	49.4197311401367
935.313171386719	49.3048362731934
936.576965332031	49.2703018188477
937.84033203125	49.154670715332
939.103332519531	48.9387092590332
940.365966796875	48.8516540527344
941.628173828125	48.7444496154785
942.890014648438	48.6745796203613
944.151428222656	48.5411148071289
945.412475585938	48.459659576416
946.673095703125	48.374210357666
947.933349609375	48.3731307983398
949.193237304688	48.1849021911621
950.452697753906	48.1834602355957
951.711791992188	48.2033653259277
952.970520019531	47.9552040100098
954.228820800781	47.8439483642578
955.486755371094	48.0162124633789
956.744262695313	47.8950881958008
958.001403808594	47.8017807006836
959.258117675781	47.8011932373047
960.514526367188	47.7513236999512
961.770446777344	47.7601165771484
963.026062011719	47.724739074707
964.28125	47.6469192504883
965.536010742188	47.605281829834
966.790466308594	47.5975608825684
968.044494628906	47.6707649230957
969.298095703125	47.4719123840332
970.551391601563	47.6136817932129
971.80419921875	47.4952049255371
973.056701660156	47.6566276550293
974.308776855469	47.5461692810059
975.560485839844	47.6196441650391
976.811767578125	47.8203315734863
978.062683105469	47.8087425231934
979.313232421875	48.0145988464355
980.563415527344	48.1058540344238
981.813171386719	48.1782684326172
983.0625	48.4298667907715
984.3115234375	48.6588401794434
985.560119628906	48.8021392822266
986.808349609375	48.9397430419922
988.05615234375	49.0617332458496
989.303588867188	49.0268592834473
990.550659179688	48.9415321350098
991.797302246094	48.7067413330078
993.043579101563	48.681999206543
994.289489746094	48.2370071411133
995.535034179688	48.0386199951172
996.780151367188	47.6875267028809
998.02490234375	47.4082260131836
999.269226074219	47.223201751709
1000.51318359375	46.8965110778809
1001.75677490234	46.6339950561523
1003	46.3793029785156
1004.24279785156	46.3268585205078
1005.48522949219	46.1622581481934
1006.72729492188	46.1168823242188
1007.96893310547	45.9620208740234
1009.21026611328	45.8509674072266
1010.45111083984	45.7553482055664
1011.69165039063	45.6650772094727
1012.93176269531	45.5247268676758
1014.17150878906	45.5287551879883
1015.41088867188	45.4427070617676
1016.64984130859	45.4071464538574
1017.88842773438	45.4007377624512
1019.12664794922	45.2798728942871
1020.36450195313	45.1965370178223
1021.60192871094	45.1337890625
1022.83898925781	45.1914253234863
1024.07568359375	45.0062217712402
1025.31201171875	44.9768447875977
1026.5478515625	44.9149017333984
1027.78344726563	44.8996429443359
1029.0185546875	44.8775367736816
1030.25329589844	44.7670593261719
1031.48767089844	44.6643981933594
1032.7216796875	44.733585357666
1033.95532226563	44.6206550598145
1035.18859863281	44.6403350830078
1036.42138671875	44.6354522705078
1037.65393066406	44.5665817260742
1038.88598632813	44.6967887878418
1040.11767578125	44.6614646911621
1041.34899902344	44.5377578735352
1042.57995605469	44.6623001098633
1043.810546875	44.6321678161621
1045.04077148438	44.6361427307129
1046.2705078125	44.6448974609375
1047.5	44.6670074462891
1048.72900390625	44.5909957885742
1049.95764160156	44.5887413024902
1051.18591308594	44.6343307495117
1052.41381835938	44.5894203186035
1053.64135742188	44.5957832336426
1054.86853027344	44.7313613891602
1056.09521484375	44.5138282775879
1057.32165527344	44.506706237793
1058.54760742188	44.5405616760254
1059.77331542969	44.4221534729004
1060.99853515625	44.4690093994141
1062.22338867188	44.5560836791992
1063.44787597656	44.3406944274902
1064.671875	44.4441986083984
1065.89562988281	44.4724349975586
1067.11901855469	44.2471542358398
1068.34191894531	44.3038101196289
1069.56457519531	44.3313179016113
1070.78674316406	44.1611557006836
1072.00854492188	44.3095512390137
1073.22998046875	44.1813468933105
1074.45104980469	44.0451469421387
1075.67175292969	43.9709091186523
1076.89208984375	44.1285133361816
1078.11193847656	43.9923477172852
1079.33154296875	43.9375991821289
1080.55065917969	43.9225120544434
1081.76940917969	43.879035949707
1082.98791503906	43.7459411621094
1084.20593261719	43.7614097595215
1085.42358398438	43.5884780883789
1086.64086914063	43.668041229248
1087.85766601563	43.651123046875
1089.07421875	43.5535430908203
1090.29040527344	43.5456123352051
1091.50610351563	43.5754585266113
1092.72155761719	43.4989013671875
1093.9365234375	43.4782295227051
1095.15112304688	43.4714965820313
1096.36535644531	43.4397888183594
1097.57922363281	43.4555931091309
1098.79272460938	43.5908317565918
1100.005859375	43.4183692932129
1101.21862792969	43.5475425720215
1102.43090820313	43.5454750061035
1103.64294433594	43.4646186828613
1104.8544921875	43.4782218933105
1106.06579589844	43.4571189880371
1107.27661132813	43.4012870788574
1108.48706054688	43.420654296875
1109.69714355469	43.5915603637695
1110.90686035156	43.4418716430664
1112.1162109375	43.3985023498535
1113.3251953125	43.4249877929688
1114.53369140625	43.4913902282715
1115.74194335938	43.4066314697266
1116.94982910156	43.3843002319336
1118.1572265625	43.3925247192383
1119.3642578125	43.3952331542969
1120.57104492188	43.4475784301758
1121.77734375	43.4510726928711
1122.98327636719	43.4379768371582
1124.18884277344	43.3630332946777
1125.39404296875	43.3684768676758
1126.59875488281	43.352165222168
1127.80322265625	43.4210433959961
1129.00732421875	43.4660568237305
1130.2109375	43.3363609313965
1131.41430664063	43.2418060302734
1132.6171875	43.4463386535645
1133.81970214844	43.3537216186523
1135.02197265625	43.3890724182129
1136.22375488281	43.2981948852539
1137.42517089844	43.3043518066406
1138.62622070313	43.3231315612793
1139.82690429688	43.2454643249512
1141.02709960938	43.2272109985352
1142.22705078125	43.2372436523438
1143.42663574219	43.1779403686523
1144.62573242188	43.2235412597656
1145.82458496094	43.2064895629883
1147.02294921875	43.2032089233398
1148.22094726563	43.1827430725098
1149.41857910156	43.1641998291016
1150.61584472656	43.127124786377
1151.81274414063	43.0615882873535
1153.00927734375	42.9694976806641
1154.20544433594	43.1505432128906
1155.40124511719	43.0603866577148
1156.5966796875	43.130615234375
1157.79162597656	43.1528778076172
1158.986328125	43.1271705627441
1160.18054199219	43.1575012207031
1161.37438964844	43.1343116760254
1162.56799316406	42.9807205200195
1163.76110839844	43.0808906555176
1164.95385742188	43.0913887023926
1166.14624023438	43.0275077819824
1167.33825683594	42.8978500366211
1168.52990722656	42.9357414245605
1169.72119140625	42.9931526184082
1170.91198730469	42.9690933227539
1172.1025390625	43.0519943237305
1173.29260253906	43.064510345459
1174.482421875	42.9957389831543
1175.67175292969	43.0559158325195
1176.86071777344	43.0715408325195
1178.04943847656	43.0299644470215
1179.23767089844	43.1826286315918
1180.42553710938	43.1374588012695
1181.61303710938	43.3022270202637
1182.80017089844	43.2457847595215
1183.98681640625	43.2643814086914
1185.17321777344	43.1909294128418
1186.35925292969	43.2286949157715
1187.54479980469	43.3097457885742
1188.73010253906	43.1917190551758
1189.91491699219	43.273380279541
1191.09936523438	43.3183059692383
1192.28356933594	43.4021186828613
1193.46728515625	43.2835502624512
1194.65063476563	43.423511505127
1195.83361816406	43.2254867553711
1197.01623535156	43.2645568847656
1198.19836425781	43.3706817626953
1199.38024902344	43.4822044372559
1200.56176757813	43.5085144042969
1201.74279785156	43.5976676940918
1202.92358398438	43.4943046569824
1204.10388183594	43.56396484375
1205.28393554688	43.6167793273926
1206.46350097656	43.6979789733887
1207.64270019531	43.810245513916
1208.82153320313	43.7100105285645
1210	43.8090934753418
1211.17810058594	43.7508544921875
1212.35583496094	43.7863426208496
1213.53308105469	43.9430122375488
1214.71008300781	43.8579711914063
1215.88671875	43.7986145019531
1217.06286621094	43.8409004211426
1218.23864746094	43.9796447753906
1219.41418457031	43.8248443603516
1220.58923339844	43.8579711914063
1221.76391601563	43.8893928527832
1222.93823242188	43.8588790893555
1224.11218261719	43.8302955627441
1225.28576660156	43.9122276306152
1226.458984375	43.9556198120117
1227.6318359375	43.7783889770508
1228.80419921875	43.8668975830078
1229.97631835938	43.7867622375488
1231.14794921875	43.8674392700195
1232.31921386719	43.9086112976074
1233.490234375	43.8695831298828
1234.66076660156	43.8447608947754
1235.83093261719	43.8024978637695
1237.00073242188	43.8473854064941
1238.17016601563	43.9512367248535
1239.33923339844	43.8736763000488
1240.5078125	43.8721580505371
1241.67614746094	43.7867431640625
1242.84411621094	43.762393951416
1244.01159667969	43.6825561523438
1245.1787109375	43.6645660400391
1246.34558105469	43.5614891052246
1247.51196289063	43.5900039672852
1248.67797851563	43.4514045715332
1249.84362792969	43.4574699401855
1251.00891113281	43.4287719726563
1252.173828125	43.3193778991699
1253.33825683594	43.2478370666504
1254.50244140625	43.3569641113281
1255.66625976563	43.2114410400391
1256.82958984375	43.1745262145996
1257.99255371094	43.2022018432617
1259.1552734375	43.2758560180664
1260.31750488281	43.1805305480957
1261.47937011719	43.1671142578125
1262.64086914063	43.0735206604004
1263.80200195313	43.0393524169922
1264.96276855469	43.1148223876953
1266.123046875	43.08837890625
1267.28308105469	42.9986610412598
1268.44262695313	42.8868179321289
1269.60192871094	42.8930892944336
1270.7607421875	42.8668746948242
1271.91918945313	42.7427177429199
1273.07727050781	42.6995811462402
1274.23498535156	42.5238418579102
1275.39233398438	42.564811706543
1276.54931640625	42.4939727783203
1277.70581054688	42.363842010498
1278.86206054688	42.4204559326172
1280.01794433594	42.4306869506836
1281.17333984375	42.2393226623535
1282.32836914063	42.3446998596191
1283.48303222656	42.289306640625
1284.63732910156	42.2712707519531
1285.79125976563	42.1629066467285
1286.94482421875	42.2780075073242
1288.09802246094	42.1814155578613
1289.25073242188	42.083854675293
1290.40319824219	42.3105964660645
1291.55517578125	42.076042175293
1292.70690917969	42.0698356628418
1293.85815429688	42.0628776550293
1295.00903320313	42.0659599304199
1296.15954589844	41.986930847168
1297.30969238281	41.8890037536621
1298.45935058594	41.9503440856934
1299.60876464844	41.9193382263184
1300.7578125	41.770133972168
1301.90637207031	41.8515815734863
1303.05456542969	41.8018951416016
1304.20239257813	41.7500915527344
1305.34985351563	41.6010589599609
1306.49694824219	41.7506980895996
1307.64367675781	41.5449295043945
1308.7900390625	41.5435104370117
1309.93591308594	41.4571838378906
1311.08154296875	41.5492057800293
1312.22668457031	41.4582595825195
1313.37145996094	41.5482063293457
1314.51599121094	41.4259948730469
1315.66003417969	41.532787322998
1316.80358886719	41.4804878234863
1317.94689941406	41.491153717041
1319.08984375	41.4730529785156
1320.23229980469	41.507511138916
1321.37451171875	41.462589263916
1322.51623535156	41.406852722168
1323.65759277344	41.452953338623
1324.79858398438	41.3726844787598
1325.93920898438	41.317741394043
1327.07934570313	41.3461036682129
1328.21923828125	41.329833984375
1329.35864257813	41.1813468933105
1330.49780273438	41.2580795288086
1331.63647460938	41.1751251220703
1332.77478027344	41.0881118774414
1333.91271972656	41.0511932373047
1335.05029296875	40.913501739502
1336.18737792969	41.0684852600098
1337.32421875	40.8787422180176
1338.46057128906	40.8397102355957
1339.5966796875	40.792552947998
1340.73229980469	40.8154640197754
1341.86755371094	40.8281364440918
1343.00231933594	40.8894119262695
1344.13684082031	40.7578964233398
1345.27099609375	40.7667350769043
1346.40466308594	40.7084007263184
1347.53796386719	40.8044090270996
1348.6708984375	40.723819732666
1349.80346679688	40.7042503356934
1350.93566894531	40.7803840637207
1352.06750488281	40.6833419799805
1353.19885253906	40.697322845459
1354.32995605469	40.6783714294434
1355.46057128906	40.5301704406738
1356.5908203125	40.6050415039063
1357.720703125	40.4998588562012
1358.85021972656	40.5129356384277
1359.97924804688	40.3319320678711
1361.10803222656	40.3506393432617
1362.236328125	40.3292236328125
1363.3642578125	40.2969512939453
1364.49182128906	40.3325805664063
1365.61901855469	40.2161331176758
1366.74584960938	40.0657196044922
1367.87231445313	40.2067451477051
1368.99829101563	40.1358909606934
1370.12390136719	40.0409698486328
1371.24914550781	39.9501152038574
1372.3740234375	40.0303001403809
1373.49853515625	40.0072174072266
1374.62255859375	40.0105438232422
1375.74633789063	40.0210838317871
1376.86962890625	40.0691223144531
1377.99255371094	39.971492767334
1379.11511230469	40.0149040222168
1380.2373046875	40.0089912414551
1381.35900878906	39.8956260681152
1382.48034667969	39.9128456115723
1383.60144042969	39.9746055603027
1384.72204589844	39.8542366027832
1385.84228515625	39.7962684631348
1386.96203613281	39.8499069213867
1388.08154296875	39.7075576782227
1389.20056152344	39.7250480651855
1390.31921386719	39.7413940429688
1391.4375	39.583065032959
1392.55541992188	39.4943695068359
1393.6728515625	39.4881591796875
1394.7900390625	39.5076560974121
1395.90673828125	39.5018653869629
1397.02307128906	39.4273796081543
1398.13903808594	39.3690490722656
1399.25463867188	39.3220138549805
1400.36975097656	39.2817840576172
1401.48449707031	39.3603706359863
1402.59899902344	39.3587303161621
1403.712890625	39.2365341186523
1404.82653808594	39.3099174499512
1405.93981933594	39.3702850341797
1407.05261230469	39.3250541687012
1408.1650390625	39.2778816223145
1409.27709960938	39.345516204834
1410.38879394531	39.3492393493652
1411.5	39.1636657714844
1412.61096191406	39.3031196594238
1413.72143554688	39.1762084960938
1414.83154296875	39.1538391113281
1415.94116210938	39.1605415344238
1417.05053710938	39.1018981933594
1418.15942382813	39.0768165588379
1419.26794433594	39.0365219116211
1420.37609863281	38.9530906677246
1421.48388671875	38.8796195983887
1422.59118652344	38.8127670288086
1423.6982421875	38.8825988769531
1424.80480957031	38.8184967041016
1425.91088867188	38.6936492919922
1427.01672363281	38.7750587463379
1428.1220703125	38.7623443603516
1429.22717285156	38.6449089050293
1430.33166503906	38.6951141357422
1431.43591308594	38.6501731872559
1432.53979492188	38.6130485534668
1433.64318847656	38.5988082885742
1434.74621582031	38.7099075317383
1435.84887695313	38.7033271789551
1436.95104980469	38.626350402832
1438.05297851563	38.6579284667969
1439.15441894531	38.6599884033203
1440.25549316406	38.6561965942383
1441.35620117188	38.5639610290527
1442.45642089844	38.6004981994629
1443.55627441406	38.4720497131348
1444.65576171875	38.466911315918
1445.7548828125	38.4285011291504
1446.853515625	38.3893089294434
1447.95190429688	38.2128295898438
1449.0498046875	38.2774429321289
1450.14721679688	38.1843872070313
1451.24438476563	38.1134452819824
1452.34106445313	37.9660797119141
1453.43737792969	38.1120872497559
1454.53332519531	38.0501747131348
1455.62890625	37.9845237731934
1456.72399902344	37.9827995300293
1457.81872558594	38.0081481933594
1458.9130859375	37.9336814880371
1460.00695800781	37.9527778625488
1461.10046386719	38.0146713256836
1462.19360351563	37.9841728210449
1463.28637695313	37.9568138122559
1464.37878417969	38.0544967651367
1465.470703125	37.9437370300293
1466.56225585938	37.9405555725098
1467.65344238281	37.9972839355469
1468.744140625	37.9562339782715
1469.83447265625	37.9878540039063
1470.92443847656	37.9368057250977
1472.01403808594	37.8474273681641
1473.10314941406	37.9044418334961
1474.19189453125	37.8121109008789
1475.2802734375	37.6533317565918
1476.3681640625	37.6818771362305
1477.45581054688	37.6947212219238
1478.54296875	37.6220207214355
1479.62963867188	37.6154136657715
1480.71606445313	37.6296653747559
1481.80200195313	37.5923881530762
1482.88757324219	37.6936531066895
1483.97265625	37.7075691223145
1485.05737304688	37.6677665710449
1486.14172363281	37.6128082275391
1487.22570800781	37.7988700866699
1488.30932617188	37.7445297241211
1489.39245605469	37.8097457885742
1490.47509765625	37.9018020629883
1491.55749511719	37.9002990722656
1492.63940429688	37.8954582214355
1493.72094726563	37.9339942932129
1494.80212402344	38.0291290283203
1495.8828125	37.9596900939941
1496.96313476563	37.9200096130371
1498.04309082031	37.9619750976563
1499.12255859375	37.9199485778809
1500.20166015625	37.9232978820801
1501.28039550781	37.9313926696777
1502.35864257813	37.9503631591797
1503.4365234375	37.90283203125
1504.51403808594	38.0298156738281
1505.59118652344	37.8671913146973
1506.66784667969	37.955738067627
1507.744140625	38.0034217834473
1508.81994628906	37.9302597045898
1509.89538574219	38.0637435913086
1510.97045898438	38.0866203308105
1512.04516601563	38.2472801208496
1513.11938476563	38.297306060791
1514.19323730469	38.3566551208496
1515.26672363281	38.5147132873535
1516.33972167969	38.5440902709961
1517.41235351563	38.7010726928711
1518.48449707031	38.6185302734375
1519.55639648438	38.6715278625488
1520.62768554688	38.8619079589844
1521.69873046875	38.8605537414551
1522.76928710938	38.8566436767578
1523.83947753906	38.958869934082
1524.90930175781	39.0110473632813
1525.97863769531	39.0723724365234
1527.04760742188	39.1194610595703
1528.11608886719	39.0140075683594
1529.18420410156	39.1063232421875
1530.251953125	39.1748924255371
1531.31921386719	39.1416053771973
1532.38610839844	39.235221862793
1533.45263671875	39.374095916748
1534.51867675781	39.422191619873
1535.58435058594	39.4921340942383
1536.64965820313	39.54248046875
1537.71447753906	39.7345542907715
1538.77893066406	39.9137992858887
1539.84301757813	40.0216636657715
1540.90661621094	40.1831817626953
1541.9697265625	40.3473587036133
1543.03259277344	40.3799209594727
1544.09497070313	40.5136299133301
1545.15686035156	40.7131614685059
1546.21850585938	40.9576988220215
1547.27966308594	40.9113388061523
1548.34033203125	41.1490707397461
1549.40063476563	41.2972145080566
1550.46057128906	41.3917388916016
1551.52001953125	41.5591239929199
1552.5791015625	41.6947402954102
1553.63781738281	41.826042175293
1554.69604492188	41.8969078063965
1555.75378417969	41.9530944824219
1556.81127929688	41.9684867858887
1557.86828613281	42.1085586547852
1558.9248046875	42.2395324707031
1559.98095703125	42.4098281860352
1561.03674316406	42.4096336364746
1562.09204101563	42.58642578125
1563.14697265625	42.5823173522949
1564.20153808594	42.8622932434082
1565.25561523438	43.0835723876953
1566.30932617188	43.2582817077637
1567.36254882813	43.425895690918
1568.41540527344	43.7184715270996
1569.4677734375	43.9223747253418
1570.51977539063	44.2002182006836
1571.57141113281	44.3811569213867
1572.62255859375	44.5847511291504
1573.67333984375	44.8349723815918
1574.7236328125	45.1961402893066
1575.77355957031	45.342716217041
1576.82299804688	45.4967651367188
1577.8720703125	45.7599983215332
1578.92077636719	45.835262298584
1579.96899414063	46.156063079834
1581.01684570313	46.3288421630859
1582.06420898438	46.3877105712891
1583.11120605469	46.8140716552734
1584.15771484375	46.8144607543945
1585.20385742188	47.0568008422852
1586.24951171875	47.3911285400391
1587.29479980469	47.548828125
1588.33972167969	47.735237121582
1589.38415527344	47.9007186889648
1590.42810058594	48.2233085632324
1591.47180175781	48.6061363220215
1592.51489257813	48.9308280944824
1593.55773925781	49.2919425964355
1594.59997558594	49.4824180603027
1595.64196777344	49.9252243041992
1596.68334960938	50.2765655517578
1597.72448730469	50.569091796875
1598.76513671875	51.0228614807129
1599.80529785156	51.3494033813477
1600.84509277344	51.7363052368164
1601.88452148438	52.2020721435547
1602.92346191406	52.3867492675781
1603.9619140625	52.8255424499512
1605	53.0423965454102
1606.03771972656	53.3881301879883
1607.07495117188	53.687801361084
1608.11169433594	54.0402755737305
1609.14807128906	54.4035606384277
1610.18408203125	54.6751289367676
1611.21960449219	54.9995155334473
1612.25463867188	55.1434326171875
1613.28930664063	55.528636932373
1614.32360839844	55.7224578857422
1615.357421875	56.0731620788574
1616.39074707031	56.2493057250977
1617.42370605469	56.5135231018066
1618.45629882813	56.8159294128418
1619.48840332031	56.9136352539063
1620.52001953125	57.2448883056641
1621.55126953125	57.4826011657715
1622.58215332031	57.9103088378906
1623.61254882813	57.9608192443848
1624.64245605469	58.1664352416992
1625.67199707031	58.5264434814453
1626.70104980469	58.7042579650879
1627.72973632813	58.9086036682129
1628.75793457031	58.9901580810547
1629.78576660156	59.4280204772949
1630.81311035156	59.4683685302734
1631.84008789063	59.6143798828125
1632.86657714844	59.7856941223145
1633.89270019531	59.844612121582
1634.91833496094	59.9546699523926
1635.94348144531	60.0514717102051
1636.96826171875	59.9841918945313
1637.99255371094	59.8916244506836
1639.01647949219	60.0024948120117
1640.03991699219	59.8073806762695
1641.06298828125	59.8477058410645
1642.08557128906	59.5048065185547
1643.10778808594	59.4607315063477
1644.12951660156	59.3334465026855
1645.15075683594	58.9228363037109
1646.17163085938	58.8383598327637
1647.19213867188	58.673038482666
1648.21203613281	58.2136726379395
1649.23156738281	58.1707954406738
1650.25073242188	57.8031806945801
1651.26940917969	57.4623870849609
1652.28759765625	57.1415405273438
1653.30541992188	56.9885406494141
1654.32275390625	56.6936798095703
1655.33972167969	56.32421875
1656.35620117188	55.848258972168
1657.37231445313	55.6228408813477
1658.38793945313	55.2066612243652
1659.40307617188	55.0492820739746
1660.41772460938	54.756160736084
1661.43212890625	54.4832344055176
1662.44592285156	54.0447578430176
1663.45935058594	53.8872528076172
1664.47229003906	53.3647270202637
1665.48486328125	53.2133483886719
1666.49694824219	52.898365020752
1667.50854492188	52.564136505127
1668.51977539063	52.3046684265137
1669.53051757813	51.7837333679199
1670.54089355469	51.4706726074219
1671.55078125	51.0894432067871
1672.56018066406	50.6229362487793
1673.56909179688	50.3014945983887
1674.57763671875	49.8531608581543
1675.58581542969	49.4001655578613
1676.59350585938	48.8087387084961
1677.60070800781	48.4262924194336
1678.607421875	47.8680725097656
1679.61376953125	47.3879547119141
1680.61962890625	47.0502815246582
1681.62512207031	46.4803810119629
1682.63012695313	45.9453430175781
1683.63464355469	45.5011672973633
1684.638671875	45.1331901550293
1685.64233398438	44.4773826599121
1686.64562988281	44.2539215087891
1687.64831542969	43.7333602905273
1688.65063476563	43.2794418334961
1689.65246582031	42.7631568908691
1690.65393066406	42.3748893737793
1691.65490722656	42.0541725158691
1692.65539550781	41.6768493652344
1693.65551757813	41.3034591674805
1694.65502929688	40.934196472168
1695.654296875	40.5148010253906
1696.65295410156	40.2375946044922
1697.65124511719	39.768497467041
1698.64904785156	39.5205192565918
1699.646484375	39.2486610412598
1700.64331054688	38.6836891174316
1701.63977050781	38.4279289245605
1702.63586425781	38.0194511413574
1703.63134765625	37.7059898376465
1704.62646484375	37.299015045166
1705.62121582031	37.0490951538086
1706.61535644531	36.6592445373535
1707.60913085938	36.3460273742676
1708.60241699219	35.9433135986328
1709.59521484375	35.511646270752
1710.58764648438	35.1210975646973
1711.57958984375	34.8329620361328
1712.57104492188	34.5068550109863
1713.56213378906	34.0800170898438
1714.552734375	33.7760200500488
1715.54284667969	33.3984184265137
1716.53247070313	33.1095657348633
1717.52160644531	32.8016395568848
1718.51037597656	32.5520553588867
1719.49865722656	32.0761909484863
1720.48657226563	31.8290138244629
1721.47387695313	31.5065002441406
1722.46081542969	31.2242393493652
1723.447265625	31.0022602081299
1724.43334960938	30.7172813415527
1725.41882324219	30.4598121643066
1726.40393066406	30.1941795349121
1727.38854980469	29.9011878967285
1728.37268066406	29.7246875762939
1729.3564453125	29.5551338195801
1730.33972167969	29.3107376098633
1731.32250976563	29.1304817199707
1732.30480957031	28.9354705810547
1733.28674316406	28.6851844787598
1734.26806640625	28.5914936065674
1735.2490234375	28.3501148223877
1736.2294921875	28.259204864502
1737.20959472656	28.0615062713623
1738.18908691406	27.8295669555664
1739.16821289063	27.6904621124268
1740.14685058594	27.5144367218018
1741.125	27.3041610717773
1742.10266113281	27.2779502868652
1743.07995605469	27.02712059021
1744.05676269531	26.932243347168
1745.03308105469	26.7092037200928
1746.00891113281	26.5063762664795
1746.98425292969	26.2793979644775
1747.95910644531	26.150857925415
1748.93359375	25.9265975952148
1749.90759277344	25.8558311462402
1750.88110351563	25.647590637207
1751.85412597656	25.5158863067627
1752.82678222656	25.2881393432617
1753.798828125	25.1047592163086
1754.7705078125	24.9379138946533
1755.74169921875	24.6967620849609
1756.71240234375	24.5750846862793
1757.6826171875	24.4631233215332
1758.65246582031	24.3771133422852
1759.62170410156	24.1537132263184
1760.59057617188	23.9335327148438
1761.55895996094	23.8783702850342
1762.52673339844	23.6859245300293
1763.49426269531	23.6271476745605
1764.46118164063	23.5383319854736
1765.42761230469	23.366096496582
1766.39367675781	23.2655124664307
1767.35913085938	23.1815586090088
1768.32421875	23.1048679351807
1769.28881835938	23.0114574432373
1770.2529296875	22.9088191986084
1771.21655273438	22.8107242584229
1772.17980957031	22.7581100463867
1773.14245605469	22.6996307373047
1774.10461425781	22.6806201934814
1775.06640625	22.6325435638428
1776.02770996094	22.4826488494873
1776.98852539063	22.3427104949951
1777.94873046875	22.3167037963867
1778.90856933594	22.2620277404785
1779.86804199219	22.2332801818848
1780.82690429688	22.051700592041
1781.78527832031	21.8490943908691
1782.7431640625	21.7779178619385
1783.70068359375	21.6560134887695
1784.65771484375	21.5464153289795
1785.61413574219	21.4659023284912
1786.57019042969	21.3236980438232
1787.52575683594	21.2554664611816
1788.48083496094	21.1009769439697
1789.43530273438	20.995096206665
1790.38940429688	20.9015464782715
1791.34301757813	20.7697410583496
1792.29626464844	20.6584491729736
1793.24890136719	20.5685348510742
1794.20104980469	20.4579830169678
1795.15270996094	20.4224147796631
1796.10400390625	20.3548774719238
1797.0546875	20.2290496826172
1798.0048828125	20.1437568664551
1798.95471191406	20.0274982452393
1799.90393066406	20.0039978027344
1800.85278320313	19.9632339477539
1801.80102539063	19.9348735809326
1802.74890136719	19.8041229248047
1803.6962890625	19.8296642303467
1804.64306640625	19.7747077941895
1805.58947753906	19.7418613433838
1806.53540039063	19.6725177764893
1807.48071289063	19.6571483612061
1808.42565917969	19.6620330810547
1809.3701171875	19.5784816741943
1810.31396484375	19.5641460418701
1811.25744628906	19.5041885375977
1812.20043945313	19.4503231048584
1813.14294433594	19.4036293029785
1814.08483886719	19.4120807647705
1815.0263671875	19.3706398010254
1815.96740722656	19.2357006072998
1816.90783691406	19.2130260467529
1817.84790039063	19.1378612518311
1818.78747558594	19.0891246795654
1819.72644042969	19.0712814331055
1820.6650390625	18.9386291503906
1821.60314941406	18.924129486084
1822.54064941406	18.8752975463867
1823.47778320313	18.7552127838135
1824.41430664063	18.6904125213623
1825.35034179688	18.6230335235596
1826.28601074219	18.5774745941162
1827.22106933594	18.4656791687012
1828.15563964844	18.3956432342529
1829.08984375	18.3631572723389
1830.0234375	18.2794742584229
1830.95654296875	18.2314414978027
1831.88916015625	18.1551132202148
1832.8212890625	18.1342372894287
1833.7529296875	18.0540199279785
1834.68408203125	18.0556621551514
1835.61474609375	17.9945392608643
1836.54479980469	17.9585018157959
1837.47448730469	17.9948310852051
1838.40356445313	17.9649620056152
1839.33227539063	17.9657516479492
1840.26037597656	17.8774738311768
1841.18811035156	17.8910388946533
1842.115234375	17.9270038604736
1843.04187011719	17.9406070709229
1843.96801757813	17.88551902771
1844.89367675781	17.9091510772705
1845.81872558594	17.8051471710205
1846.74340820313	17.8362579345703
1847.66760253906	17.7862186431885
1848.59118652344	17.8530330657959
1849.51428222656	17.8078956604004
1850.43701171875	17.7000980377197
1851.35913085938	17.6735076904297
1852.28076171875	17.6802749633789
1853.20190429688	17.6053066253662
1854.12243652344	17.5140361785889
1855.04260253906	17.5147838592529
1855.96215820313	17.456636428833
1856.88122558594	17.4108829498291
1857.79992675781	17.3408908843994
1858.71801757813	17.219202041626
1859.63549804688	17.2068061828613
1860.55261230469	17.1774578094482
1861.46923828125	17.0453243255615
1862.38525390625	17.0423183441162
1863.30078125	17.0339469909668
1864.2158203125	17.0090408325195
1865.13037109375	16.980899810791
1866.04443359375	16.9523220062256
1866.95788574219	16.9151287078857
1867.87084960938	16.9402751922607
1868.78332519531	16.9071521759033
1869.6953125	16.9536151885986
1870.60681152344	16.9471740722656
1871.51782226563	16.85719871521
1872.42822265625	16.9379482269287
1873.33813476563	16.9814777374268
1874.24755859375	16.9625549316406
1875.15649414063	16.9686298370361
1876.06481933594	16.9496994018555
1876.97277832031	16.9861907958984
1877.88012695313	17.0112743377686
1878.78698730469	16.8859634399414
1879.69323730469	16.8816795349121
1880.59912109375	16.8568859100342
1881.50439453125	16.8776588439941
1882.4091796875	16.8329734802246
1883.3134765625	16.7560653686523
1884.21716308594	16.6981372833252
1885.12048339844	16.6955471038818
1886.02319335938	16.6678638458252
1886.92541503906	16.6200370788574
1887.82702636719	16.6055221557617
1888.72814941406	16.5305881500244
1889.62878417969	16.4889736175537
1890.52893066406	16.469217300415
1891.42858886719	16.4839172363281
1892.32763671875	16.4257774353027
1893.22619628906	16.4205322265625
1894.12426757813	16.3046340942383
1895.02172851563	16.2926235198975
1895.91870117188	16.2534732818604
1896.81518554688	16.2785835266113
1897.71118164063	16.1803245544434
1898.60656738281	16.1287269592285
1899.50146484375	16.1649169921875
1900.39587402344	16.118293762207
1901.28967285156	16.1110095977783
1902.18298339844	16.1141681671143
1903.07580566406	16.0744590759277
1903.96801757813	16.1178951263428
1904.85986328125	16.0670566558838
1905.7509765625	16.1251239776611
1906.64172363281	16.1405143737793
1907.53186035156	16.117769241333
1908.42150878906	16.154333114624
1909.31066894531	16.218620300293
1910.19921875	16.1646881103516
1911.08728027344	16.1938915252686
1911.97473144531	16.2480030059814
1912.86181640625	16.2379398345947
1913.74816894531	16.2379283905029
1914.63415527344	16.2147521972656
1915.51953125	16.2687397003174
1916.40441894531	16.1718635559082
1917.28869628906	16.1904430389404
1918.17260742188	16.212532043457
1919.05578613281	16.1157779693604
1919.93859863281	16.1098403930664
1920.82080078125	16.0830898284912
1921.70239257813	16.1019020080566
1922.58349609375	16.0972805023193
1923.46411132813	15.9852180480957
1924.34423828125	15.9494161605835
1925.22375488281	15.9019660949707
1926.10278320313	15.8773126602173
1926.98120117188	15.8576993942261
1927.85913085938	15.7915153503418
1928.73645019531	15.6681728363037
1929.61328125	15.7251749038696
1930.48962402344	15.7054977416992
1931.36535644531	15.6233568191528
1932.24060058594	15.5961589813232
1933.11535644531	15.5753307342529
1933.98950195313	15.5714426040649
1934.86303710938	15.5787839889526
1935.73608398438	15.5760021209717
1936.60864257813	15.5436964035034
1937.48059082031	15.5867490768433
1938.35205078125	15.5841970443726
1939.22302246094	15.5690727233887
1940.09338378906	15.5910120010376
1940.96313476563	15.6147336959839
1941.83239746094	15.6356039047241
1942.701171875	15.646993637085
1943.5693359375	15.6930770874023
1944.43701171875	15.6907987594604
1945.30407714844	15.7544059753418
1946.17065429688	15.7877550125122
1947.03662109375	15.7987928390503
1947.90209960938	15.8166942596436
1948.76696777344	15.808934211731
1949.63134765625	15.8554306030273
1950.4951171875	15.8518943786621
1951.3583984375	15.8603239059448
1952.22106933594	15.8102445602417
1953.08325195313	15.8306455612183
1953.94482421875	15.8330945968628
1954.80590820313	15.7911748886108
1955.66650390625	15.7791976928711
1956.5263671875	15.7787580490112
1957.38586425781	15.7352294921875
1958.24462890625	15.7116708755493
1959.10302734375	15.7839021682739
1959.96069335938	15.6694116592407
1960.81799316406	15.5991086959839
1961.67456054688	15.5768203735352
1962.53063964844	15.5698795318604
1963.38623046875	15.5108346939087
1964.2412109375	15.5087738037109
1965.09558105469	15.4853248596191
1965.94946289063	15.4694347381592
1966.80285644531	15.4459629058838
1967.65563964844	15.4267120361328
1968.5078125	15.3795604705811
1969.35949707031	15.3812589645386
1970.21057128906	15.372917175293
1971.06103515625	15.3728322982788
1971.91101074219	15.4140853881836
1972.76049804688	15.4312295913696
1973.60925292969	15.3766241073608
1974.45764160156	15.4747352600098
1975.30529785156	15.5069150924683
1976.15246582031	15.5847778320313
1976.99914550781	15.5836658477783
1977.84521484375	15.6434736251831
1978.69067382813	15.7561931610107
1979.53552246094	15.7096576690674
1980.3798828125	15.7550067901611
1981.22375488281	15.7979259490967
1982.06701660156	15.856128692627
1982.90966796875	15.8587188720703
1983.75170898438	15.8458261489868
1984.59326171875	15.8014860153198
1985.43420410156	15.7941827774048
1986.27465820313	15.8399171829224
1987.11450195313	15.7487745285034
1987.95373535156	15.7817125320435
1988.79248046875	15.8891382217407
1989.63061523438	15.8303298950195
1990.46813964844	15.7541522979736
1991.30517578125	15.7463855743408
1992.1416015625	15.6944570541382
1992.9775390625	15.7101068496704
1993.81274414063	15.5742769241333
1994.6474609375	15.5772676467896
1995.48168945313	15.5872592926025
1996.31518554688	15.5658950805664
1997.14819335938	15.5860509872437
1997.98071289063	15.4835948944092
1998.8125	15.4877071380615
1999.64379882813	15.4439105987549
2000.47448730469	15.4516286849976
2001.3046875	15.5156669616699
2002.13427734375	15.4915237426758
2002.96325683594	15.4852466583252
2003.79162597656	15.4961681365967
2004.61950683594	15.5827465057373
2005.44677734375	15.5416116714478
2006.2734375	15.5507640838623
2007.09948730469	15.6166009902954
2007.92504882813	15.7165079116821
2008.75	15.7509202957153
2009.57434082031	15.7320232391357
2010.39819335938	15.771240234375
2011.22131347656	15.8029909133911
2012.0439453125	15.8047733306885
2012.86608886719	15.8911104202271
2013.6875	15.8715591430664
2014.50842285156	15.8888473510742
2015.32873535156	15.9104661941528
2016.1484375	15.9038801193237
2016.96752929688	16.0054531097412
2017.7861328125	15.9592657089233
2018.60412597656	16.0768775939941
2019.42150878906	15.9905796051025
2020.23828125	15.9860744476318
2021.05444335938	16.0002746582031
2021.8701171875	15.9855051040649
2022.68518066406	15.9177694320679
2023.49963378906	15.9500074386597
2024.3134765625	15.9183053970337
2025.12683105469	15.8954963684082
2025.939453125	15.8822736740112
2026.75158691406	15.9154682159424
2027.56311035156	15.8059406280518
2028.3740234375	15.7844400405884
2029.18432617188	15.8533487319946
2029.994140625	15.8002500534058
2030.80322265625	15.7963695526123
2031.61181640625	15.7675037384033
2032.41979980469	15.7445850372314
2033.22717285156	15.7108697891235
2034.03393554688	15.6454753875732
2034.84008789063	15.6878995895386
2035.64575195313	15.6167058944702
2036.45080566406	15.573260307312
2037.25512695313	15.5123205184937
2038.05895996094	15.5046615600586
2038.86218261719	15.4351434707642
2039.66479492188	15.4732303619385
2040.466796875	15.5014476776123
2041.26831054688	15.4696083068848
2042.06909179688	15.5505838394165
2042.86938476563	15.511833190918
2043.6689453125	15.4714431762695
2044.46801757813	15.5061731338501
2045.26647949219	15.5506181716919
2046.06433105469	15.5358095169067
2046.86145019531	15.5505332946777
2047.65808105469	15.6248321533203
2048.4541015625	15.646990776062
2049.24951171875	15.5993938446045
2050.04443359375	15.6784200668335
2050.83862304688	15.6867551803589
2051.63232421875	15.6937112808228
2052.42529296875	15.7682361602783
2053.2177734375	15.7273178100586
2054.00952148438	15.7025785446167
2054.80078125	15.7725629806519
2055.59130859375	15.8115491867065
2056.38134765625	15.7946996688843
2057.17065429688	15.8736057281494
2057.95947265625	15.7897291183472
2058.74755859375	15.7531328201294
2059.53515625	15.7601528167725
2060.32202148438	15.8517160415649
2061.1083984375	15.7656202316284
2061.89428710938	15.6404161453247
2062.67919921875	15.6667051315308
2063.4638671875	15.660457611084
2064.24780273438	15.5367078781128
2065.03100585938	15.6297960281372
2065.81372070313	15.5029172897339
2066.595703125	15.5233907699585
2067.37719726563	15.477933883667
2068.15795898438	15.3909540176392
2068.93823242188	15.3433170318604
2069.7177734375	15.2711534500122
2070.49682617188	15.2530794143677
2071.27514648438	15.2251844406128
2072.05297851563	15.1573343276978
2072.830078125	15.1546192169189
2073.60668945313	15.027099609375
2074.38256835938	15.0558958053589
2075.15795898438	14.9792308807373
2075.9326171875	14.97340965271
2076.70654296875	14.9139757156372
2077.47998046875	14.9088287353516
2078.25268554688	14.8209867477417
2079.02490234375	14.8938322067261
2079.79663085938	14.880467414856
2080.5673828125	14.8065900802612
2081.337890625	14.9158811569214
2082.107421875	14.8947649002075
2082.87670898438	14.9036884307861
2083.64501953125	14.9297647476196
2084.41284179688	14.9610280990601
2085.18017578125	14.9612903594971
2085.94677734375	14.9469785690308
2086.71264648438	14.9493560791016
2087.47802734375	14.9759693145752
2088.24267578125	14.9847145080566
2089.0068359375	15.0101909637451
2089.77026367188	14.9829139709473
2090.53295898438	15.0164194107056
2091.29516601563	14.9403219223022
2092.056640625	14.989408493042
2092.81762695313	14.954062461853
2093.57788085938	14.9116106033325
2094.33764648438	14.9423236846924
2095.0966796875	14.83180809021
2095.85498046875	14.7949361801147
2096.61279296875	14.7830896377563
2097.36987304688	14.6809024810791
2098.12646484375	14.6557569503784
2098.88232421875	14.6130828857422
2099.63745117188	14.5751085281372
2100.39208984375	14.5281047821045
2101.14624023438	14.4156770706177
2101.8994140625	14.3415613174438
2102.65209960938	14.2808990478516
2103.404296875	14.2828149795532
2104.15551757813	14.1107940673828
2104.90649414063	14.1368627548218
2105.65649414063	14.0351877212524
2106.40600585938	14.0047035217285
2107.15502929688	13.917160987854
2107.90307617188	13.8797101974487
2108.65063476563	13.8389072418213
2109.39770507813	13.7768955230713
2110.14404296875	13.8267078399658
2110.8896484375	13.7494058609009
2111.63452148438	13.7940092086792
2112.37890625	13.8162450790405
2113.12280273438	13.7593488693237
2113.86572265625	13.8276128768921
2114.60815429688	13.8300876617432
2115.35009765625	13.8375749588013
2116.09106445313	13.8379039764404
2116.83154296875	13.9299516677856
2117.57153320313	13.8710584640503
2118.31079101563	13.8673391342163
2119.04931640625	13.9245929718018
2119.787109375	13.8807001113892
2120.5244140625	13.8939695358276
2121.26098632813	13.8160314559937
2121.9970703125	13.7950401306152
2122.732421875	13.802303314209
2123.46704101563	13.6947593688965
2124.20092773438	13.6852025985718
2124.93432617188	13.6480579376221
2125.6669921875	13.5933647155762
2126.39916992188	13.5304594039917
2127.13037109375	13.4891233444214
2127.86108398438	13.4840383529663
2128.59130859375	13.4440908432007
2129.32080078125	13.3209295272827
2130.04956054688	13.346794128418
2130.77758789063	13.2887020111084
2131.50512695313	13.1511306762695
2132.23193359375	13.1015844345093
2132.9580078125	13.0881404876709
2133.68334960938	12.9537038803101
2134.408203125	12.9975671768188
2135.13232421875	12.8962697982788
2135.85595703125	12.8407392501831
2136.57885742188	12.8097848892212
2137.30102539063	12.7358207702637
2138.0224609375	12.6642169952393
2138.74340820313	12.6106815338135
2139.46337890625	12.5948162078857
2140.18310546875	12.5627374649048
2140.90185546875	12.4778852462769
2141.6201171875	12.4418601989746
2142.33764648438	12.4537477493286
2143.05444335938	12.4322175979614
2143.77075195313	12.4259338378906
2144.48608398438	12.4104356765747
2145.201171875	12.3837661743164
2145.91528320313	12.3493165969849
2146.62890625	12.4104585647583
2147.34155273438	12.3169918060303
2148.05395507813	12.383508682251
2148.76538085938	12.363579750061
2149.47631835938	12.3570022583008
2150.18627929688	12.3343744277954
2150.89599609375	12.3411598205566
2151.60473632813	12.3618211746216
2152.31298828125	12.3077545166016
2153.02026367188	12.3369407653809
2153.72729492188	12.3081665039063
2154.43334960938	12.2622985839844
2155.138671875	12.1939668655396
2155.84350585938	12.2612066268921
2156.54760742188	12.2140455245972
2157.25122070313	12.1880893707275
2157.95385742188	12.1093606948853
2158.65600585938	12.1258487701416
2159.357421875	12.1325759887695
2160.05810546875	12.0723123550415
2160.75805664063	12.0596981048584
2161.45751953125	12.01109790802
2162.15600585938	12.0001602172852
2162.85400390625	11.8843965530396
2163.55151367188	11.8680114746094
2164.248046875	11.7878837585449
2164.94409179688	11.8197469711304
2165.63916015625	11.7589168548584
2166.33374023438	11.6840486526489
2167.02783203125	11.6925849914551
2167.72094726563	11.5636043548584
2168.41357421875	11.4558944702148
2169.10522460938	11.4958038330078
2169.79638671875	11.3781471252441
2170.48706054688	11.330002784729
2171.1767578125	11.3034725189209
2171.86572265625	11.1759958267212
2172.55419921875	11.1346054077148
2173.24194335938	11.0187845230103
2173.92895507813	11.0130338668823
2174.615234375	10.9453916549683
2175.30078125	10.9021186828613
2175.98583984375	10.8790349960327
2176.67016601563	10.8406324386597
2177.35375976563	10.7938022613525
2178.03662109375	10.7271709442139
2178.71875	10.7010173797607
2179.40014648438	10.6770668029785
2180.08081054688	10.6976118087769
2180.76098632813	10.655083656311
2181.4404296875	10.7211771011353
2182.119140625	10.749192237854
2182.79711914063	10.6761598587036
2183.47436523438	10.6543636322021
2184.15087890625	10.6677541732788
2184.82690429688	10.7163705825806
2185.501953125	10.6613140106201
2186.17651367188	10.6858882904053
2186.85034179688	10.6873893737793
2187.5234375	10.6667795181274
2188.19580078125	10.6881532669067
2188.86743164063	10.6598176956177
2189.53833007813	10.6426515579224
2190.20874023438	10.5630235671997
2190.87817382813	10.5186748504639
2191.54711914063	10.5258293151855
2192.21533203125	10.5050916671753
2192.8828125	10.4093265533447
2193.54956054688	10.3678331375122
2194.21557617188	10.3622140884399
2194.880859375	10.3002061843872
2195.54541015625	10.2713441848755
2196.20947265625	10.1875238418579
2196.87255859375	10.1033878326416
2197.53515625	10.0614156723022
2198.19677734375	10.012659072876
2198.85791015625	9.93260097503662
2199.51831054688	9.85497570037842
2200.17797851563	9.77003574371338
2200.8369140625	9.70505428314209
2201.4951171875	9.66481494903564
2202.15258789063	9.59372520446777
2202.80932617188	9.50903606414795
2203.46533203125	9.48622703552246
2204.12060546875	9.43730354309082
2204.775390625	9.45158863067627
2205.42919921875	9.39181137084961
2206.08251953125	9.37393474578857
2206.73486328125	9.32764625549316
2207.38671875	9.28056716918945
2208.03759765625	9.2797212600708
2208.68798828125	9.27107429504395
2209.33764648438	9.27777099609375
2209.98657226563	9.22782325744629
2210.63452148438	9.27984046936035
2211.28198242188	9.25101470947266
2211.9287109375	9.23829746246338
2212.57470703125	9.26415061950684
2213.21997070313	9.25419998168945
2213.86450195313	9.25282096862793
2214.50830078125	9.33096694946289
2215.1513671875	9.2048454284668
2215.79370117188	9.26812267303467
2216.43530273438	9.19722747802734
2217.076171875	9.20036888122559
2217.71630859375	9.14228630065918
2218.35571289063	9.0874490737915
2218.99462890625	9.08598613739014
2219.63256835938	9.03082752227783
2220.26977539063	8.97866058349609
2220.90625	8.89299392700195
2221.5419921875	8.88003444671631
2222.17700195313	8.82900905609131
2222.81127929688	8.77845001220703
2223.44482421875	8.73343849182129
2224.07763671875	8.65587329864502
2224.70971679688	8.5752010345459
2225.34106445313	8.55368709564209
2225.9716796875	8.43705272674561
2226.6015625	8.37069129943848
2227.23071289063	8.36636734008789
2227.85913085938	8.34727382659912
2228.48681640625	8.27289772033691
2229.11376953125	8.2374439239502
2229.73999023438	8.21572494506836
2230.36547851563	8.17715454101563
2230.990234375	8.14110469818115
2231.61401367188	8.08358955383301
2232.2373046875	8.05972480773926
2232.85986328125	7.99804162979126
2233.4814453125	7.98561429977417
2234.1025390625	7.88372135162354
2234.72265625	7.88530111312866
2235.34228515625	7.88330125808716
2235.9609375	7.85212373733521
2236.57885742188	7.76588201522827
2237.1962890625	7.80044794082642
2237.81274414063	7.78789806365967
2238.42846679688	7.76893043518066
2239.04345703125	7.77943181991577
2239.65771484375	7.80609846115112
2240.27124023438	7.74810647964478
2240.88403320313	7.76450634002686
2241.49584960938	7.75909376144409
2242.10717773438	7.71822118759155
2242.71752929688	7.7988805770874
2243.32739257813	7.74487495422363
2243.93627929688	7.75049734115601
2244.54443359375	7.71263408660889
2245.15209960938	7.67397212982178
2245.7587890625	7.66540479660034
2246.36474609375	7.68722915649414
2246.9697265625	7.63612985610962
2247.57421875	7.65589332580566
2248.17797851563	7.64162349700928
2248.78076171875	7.60514879226685
2249.38305664063	7.60710573196411
2249.984375	7.52617073059082
2250.5849609375	7.51078796386719
2251.18481445313	7.46954488754272
2251.78393554688	7.45696783065796
2252.38232421875	7.38980484008789
2252.97973632813	7.36243486404419
2253.57666015625	7.29388427734375
2254.17260742188	7.30140495300293
2254.76782226563	7.28950023651123
2255.3623046875	7.19518423080444
2255.9560546875	7.19255924224854
2256.54907226563	7.13987684249878
2257.14135742188	7.09363794326782
2257.73266601563	7.03827714920044
2258.32348632813	6.98702478408813
2258.91333007813	6.93131542205811
2259.50244140625	6.90076684951782
2260.09057617188	6.83977746963501
2260.67822265625	6.84036827087402
2261.26513671875	6.77852249145508
2261.85107421875	6.79132032394409
2262.43627929688	6.68748426437378
2263.02075195313	6.67733335494995
2263.6044921875	6.6377272605896
2264.18725585938	6.60226154327393
2264.76953125	6.58996915817261
2265.35083007813	6.55914640426636
2265.93139648438	6.51107406616211
2266.51123046875	6.49194288253784
2267.09033203125	6.51457977294922
2267.66845703125	6.48837423324585
2268.24584960938	6.49089813232422
2268.82250976563	6.4560284614563
2269.3984375	6.51085329055786
2269.9736328125	6.47544002532959
2270.5478515625	6.49811029434204
2271.12133789063	6.54043865203857
2271.69409179688	6.55135869979858
2272.26611328125	6.52507162094116
2272.83740234375	6.54411840438843
2273.40771484375	6.45039367675781
2273.97729492188	6.47886848449707
2274.54614257813	6.44016599655151
2275.11401367188	6.41771268844604
2275.68139648438	6.36897039413452
2276.24780273438	6.36775398254395
2276.8134765625	6.33209657669067
2277.37817382813	6.32349443435669
2277.9423828125	6.28857707977295
2278.50561523438	6.3162693977356
2279.06811523438	6.28052616119385
2279.62963867188	6.28347444534302
2280.19067382813	6.29274606704712
2280.75073242188	6.28488922119141
2281.31005859375	6.23008441925049
2281.86840820313	6.27310943603516
2282.42602539063	6.25942420959473
2282.98291015625	6.20216226577759
2283.5390625	6.17575788497925
2284.09448242188	6.19345235824585
2284.64892578125	6.14032220840454
2285.20263671875	6.15060997009277
2285.75537109375	6.08895397186279
2286.3076171875	6.03069067001343
2286.85888671875	6.02982378005981
2287.40942382813	5.99770259857178
2287.958984375	5.98542785644531
2288.5078125	5.91006231307983
2289.05590820313	5.96481800079346
2289.60302734375	5.87400054931641
2290.14965820313	5.83989191055298
2290.6953125	5.79911994934082
2291.23999023438	5.72990131378174
2291.78393554688	5.73049163818359
2292.3271484375	5.72230815887451
2292.86962890625	5.69311904907227
2293.4111328125	5.63757610321045
2293.95190429688	5.61284875869751
2294.49194335938	5.59661722183228
2295.03100585938	5.53484487533569
2295.5693359375	5.55372285842896
2296.10693359375	5.52492237091064
2296.6435546875	5.48356771469116
2297.17944335938	5.48164701461792
2297.71459960938	5.4423770904541
2298.24877929688	5.43589544296265
2298.7822265625	5.45289707183838
2299.31469726563	5.457359790802
2299.8466796875	5.46556711196899
2300.37744140625	5.4425048828125
2300.90771484375	5.4234356880188
2301.43701171875	5.42949056625366
2301.96557617188	5.45079851150513
2302.4931640625	5.44401693344116
2303.02001953125	5.41366386413574
2303.54614257813	5.46873426437378
2304.0712890625	5.47078609466553
2304.595703125	5.42834186553955
2305.119140625	5.44968318939209
2305.64184570313	5.4595046043396
2306.16381835938	5.39901971817017
2306.68481445313	5.45956182479858
2307.205078125	5.42508029937744
2307.72436523438	5.4214653968811
2308.24291992188	5.40440702438354
2308.7607421875	5.40050554275513
2309.27758789063	5.38611316680908
2309.79370117188	5.37009143829346
2310.30883789063	5.36912870407104
2310.8232421875	5.3549690246582
2311.3369140625	5.36234664916992
2311.849609375	5.37511539459229
2312.361328125	5.35796928405762
2312.87255859375	5.31465244293213
2313.38256835938	5.34521579742432
2313.89208984375	5.31642961502075
2314.40063476563	5.2922101020813
2314.908203125	5.22313976287842
2315.4150390625	5.21237182617188
2315.92114257813	5.16294622421265
2316.42626953125	5.09671926498413
2316.9306640625	5.09561920166016
2317.43408203125	5.05745363235474
2317.93676757813	5.03630590438843
2318.4384765625	5.05467224121094
2318.939453125	4.97635459899902
2319.439453125	4.96652936935425
2319.93872070313	4.94747638702393
2320.43701171875	4.91810369491577
2320.9345703125	4.89332008361816
2321.43139648438	4.85847568511963
2321.92724609375	4.83880615234375
2322.42211914063	4.79386377334595
2322.91625976563	4.80213165283203
2323.40966796875	4.7780613899231
2323.90209960938	4.74418878555298
2324.3935546875	4.74129104614258
2324.88427734375	4.72804880142212
2325.37426757813	4.74146509170532
2325.86303710938	4.71514320373535
2326.35131835938	4.7002387046814
2326.83862304688	4.732177734375
2327.32495117188	4.70499801635742
2327.810546875	4.70178937911987
2328.29541015625	4.72148561477661
2328.77905273438	4.72918701171875
2329.26220703125	4.73225545883179
2329.74438476563	4.75525331497192
2330.2255859375	4.72445774078369
2330.7060546875	4.73407697677612
2331.185546875	4.71308755874634
2331.6640625	4.74867868423462
2332.14184570313	4.71208620071411
2332.61889648438	4.73456525802612
2333.09497070313	4.72366380691528
2333.57006835938	4.70371723175049
2334.04443359375	4.6922459602356
2334.51782226563	4.69144868850708
2334.99047851563	4.65967798233032
2335.46215820313	4.67970323562622
2335.93310546875	4.66161441802979
2336.40307617188	4.63637542724609
2336.8720703125	4.61468410491943
2337.34033203125	4.61274528503418
2337.8076171875	4.55614233016968
2338.27416992188	4.51900768280029
2338.73974609375	4.5486364364624
2339.20458984375	4.53098964691162
2339.66845703125	4.47206830978394
2340.13134765625	4.49730157852173
2340.59350585938	4.41657590866089
2341.0546875	4.42335557937622
2341.51489257813	4.3910231590271
2341.97436523438	4.34874486923218
2342.43286132813	4.36597442626953
2342.890625	4.30876493453979
2343.34741210938	4.28130197525024
2343.80322265625	4.26651287078857
2344.25830078125	4.23459577560425
2344.71240234375	4.21977281570435
2345.16577148438	4.26239395141602
2345.61791992188	4.27326488494873
2346.06958007813	4.31620311737061
2346.52001953125	4.34672880172729
2346.9697265625	4.40991067886353
2347.41845703125	4.45957517623901
2347.86645507813	4.55106973648071
2348.3134765625	4.64456081390381
2348.75952148438	4.72426414489746
2349.20483398438	4.81288814544678
2349.64916992188	4.88077926635742
2350.09252929688	4.93485260009766
2350.53515625	5.01281356811523
2350.97680664063	5.07417774200439
2351.41748046875	5.10338306427002
2351.857421875	5.12039041519165
2352.29638671875	5.14435005187988
2352.734375	5.14359331130981
2353.17138671875	5.10614919662476
2353.60766601563	5.10898637771606
2354.04296875	5.0620436668396
2354.4775390625	4.98752117156982
2354.91088867188	4.9290885925293
2355.34350585938	4.86003255844116
2355.775390625	4.77644681930542
2356.2060546875	4.66020727157593
2356.63598632813	4.58345794677734
2357.06494140625	4.46233224868774
2357.4931640625	4.35143995285034
2357.92041015625	4.29682016372681
2358.3466796875	4.20979356765747
2358.77197265625	4.15396738052368
2359.1962890625	4.06850624084473
2359.61987304688	3.96734070777893
2360.04248046875	3.95356678962708
2360.46411132813	3.81679272651672
2360.88500976563	3.80854630470276
2361.30493164063	3.79413962364197
2361.72387695313	3.77328491210938
