# Supplementary material for: Optics miniaturization strategy for demanding Raman spectroscopy applications
Source: Nat Commun. 2024 Apr 8;15:3049. doi: 10.1038/s41467-024-47044-7 (PMC11001912; doi:10.1038/s41467-024-47044-7)
Supplement: Supplementary file 6 — Source Data [file 41467_2024_47044_MOESM6_ESM.zip › Source Data/NCOMMS-23-34016B s3/S3 pHCA, Glucose, Salts/calibraiton/Salts standards 24.08.17/N_2_5g_L_4.csv]

347.42919921875	78.015380859375
348.892913818359	78.1600646972656
350.356079101563	78.5818939208984
351.818634033203	78.777717590332
353.280670166016	79.1628799438477
354.742095947266	79.4317092895508
356.202972412109	79.5879669189453
357.663299560547	80.0419006347656
359.123046875	80.2191772460938
360.582244873047	80.4321670532227
362.040863037109	80.7988357543945
363.498931884766	80.7823028564453
364.956451416016	80.8854827880859
366.413391113281	81.1565475463867
367.869750976563	81.2799987792969
369.325592041016	81.3806076049805
370.780853271484	81.309455871582
372.235565185547	81.5527114868164
373.689727783203	81.5582809448242
375.143310546875	81.6978988647461
376.596343994141	81.8968124389648
378.048828125	81.8717498779297
379.500762939453	81.8615417480469
380.9521484375	82.1479797363281
382.402954101563	82.12841796875
383.853240966797	82.2155227661133
385.302947998047	82.3073120117188
386.752136230469	82.4696578979492
388.200744628906	82.6460189819336
389.648803710938	82.8921585083008
391.096343994141	82.9626541137695
392.543304443359	83.1600036621094
393.989715576172	83.2953796386719
395.435607910156	83.5941772460938
396.880920410156	83.7375106811523
398.325714111328	83.6001129150391
399.769927978516	84.0289535522461
401.213623046875	84.174186706543
402.656768798828	84.3289337158203
404.099395751953	84.4260406494141
405.541442871094	84.7285232543945
406.982971191406	84.8437118530273
408.423950195313	84.8598098754883
409.864379882813	85.2408294677734
411.304290771484	85.3515014648438
412.743621826172	85.4769515991211
414.182434082031	85.4893646240234
415.620727539063	85.6278305053711
417.058471679688	85.5856018066406
418.495666503906	85.6910171508789
419.932342529297	85.9173889160156
421.368469238281	85.7157440185547
422.804077148438	85.8269882202148
424.239135742188	85.8089370727539
425.673645019531	85.6651382446289
427.107635498047	85.7412261962891
428.541107177734	85.6585311889648
429.974029541016	85.5999603271484
431.406433105469	85.6251831054688
432.838287353516	85.5155563354492
434.269622802734	85.368278503418
435.700408935547	85.424446105957
437.130706787109	85.2465438842773
438.560455322266	85.1928253173828
439.989654541016	84.9410247802734
441.418334960938	84.962516784668
442.846496582031	84.8108291625977
444.274139404297	84.7073364257813
445.701263427734	84.5130081176758
447.127838134766	84.4045486450195
448.553894042969	84.3217391967773
449.979431152344	84.3381423950195
451.404449462891	84.0865707397461
452.828918457031	83.976318359375
454.252899169922	84.0820617675781
455.676330566406	83.8166580200195
457.099273681641	83.8824615478516
458.521667480469	83.7176284790039
459.943542480469	83.8534927368164
461.364929199219	83.6363677978516
462.785766601563	83.5362396240234
464.206085205078	83.6603012084961
465.625885009766	83.5499496459961
467.045196533203	83.6521072387695
468.463958740234	83.5978240966797
469.882202148438	83.6829376220703
471.299957275391	83.5232696533203
472.717193603516	83.7944488525391
474.133911132813	83.649169921875
475.550109863281	83.6765670776367
476.965789794922	83.7233657836914
478.380950927734	83.9857788085938
479.795623779297	83.6651229858398
481.209777832031	83.8056945800781
482.623413085938	83.9115905761719
484.036529541016	84.0291061401367
485.449157714844	83.9775772094727
486.861267089844	84.1423416137695
488.272857666016	84.0287170410156
489.683959960938	84.3076858520508
491.094543457031	84.3276596069336
492.504608154297	84.1656951904297
493.914184570313	84.1442947387695
495.3232421875	84.2637710571289
496.731811523438	84.0705642700195
498.139862060547	84.0871429443359
499.547393798828	84.0722045898438
500.954467773438	83.8708114624023
502.360992431641	83.8383255004883
503.767028808594	83.7082061767578
505.172576904297	83.711540222168
506.577606201172	83.5313873291016
507.982147216797	83.5939559936523
509.386169433594	83.1973495483398
510.789703369141	83.2953338623047
512.192749023438	82.9920196533203
513.595275878906	82.8548278808594
514.997314453125	82.671272277832
516.398803710938	82.814567565918
517.799865722656	82.2852096557617
519.200378417969	82.4053649902344
520.600463867188	82.11474609375
522	81.9909286499023
523.399047851563	81.9558181762695
524.797607421875	81.6439361572266
526.195678710938	81.5573196411133
527.59326171875	81.55224609375
528.990295410156	81.2360763549805
530.386901855469	81.0009002685547
531.782958984375	80.9171447753906
533.178588867188	80.8728103637695
534.573669433594	80.5811920166016
535.968322753906	80.38134765625
537.362426757813	80.1632080078125
538.756042480469	80.1726760864258
540.149230957031	79.8266677856445
541.541870117188	79.7271728515625
542.934020996094	79.6354217529297
544.32568359375	79.5024032592773
545.716918945313	79.3925857543945
547.107604980469	79.0727386474609
548.497802734375	78.9701309204102
549.887573242188	78.9341125488281
551.276794433594	78.5386199951172
552.66552734375	78.6667861938477
554.053833007813	78.5650939941406
555.441650390625	78.2694702148438
556.828918457031	78.133544921875
558.215759277344	78.016731262207
559.602111816406	77.9755401611328
560.987976074219	77.9559326171875
562.373352050781	77.7411270141602
563.758239746094	77.8162155151367
565.142639160156	77.68994140625
566.526611328125	77.5952835083008
567.910034179688	77.5792846679688
569.293029785156	77.3612060546875
570.675537109375	77.2774429321289
572.057556152344	77.3823089599609
573.439086914063	77.3600463867188
574.820129394531	77.2199249267578
576.200744628906	77.2171630859375
577.580871582031	77.1133117675781
578.96044921875	77.3412780761719
580.339660644531	77.0955581665039
581.718322753906	77.2047500610352
583.096557617188	76.9785461425781
584.474243164063	77.1872787475586
585.851501464844	76.9280471801758
587.228332519531	77.0230331420898
588.604614257813	76.8860931396484
589.98046875	76.9048919677734
591.355834960938	76.9177398681641
592.730712890625	76.9159774780273
594.105163574219	76.9119186401367
595.479125976563	76.767822265625
596.852600097656	76.7243804931641
598.225646972656	76.7024917602539
599.598205566406	76.7510528564453
600.970275878906	76.6137924194336
602.341857910156	76.593147277832
603.713012695313	76.4598083496094
605.083679199219	76.4607238769531
606.453918457031	76.3122711181641
607.823608398438	76.1094360351563
609.192932128906	76.3922882080078
610.561706542969	76.0191955566406
611.930053710938	76.0477142333984
613.297912597656	75.8880920410156
614.665344238281	75.7250442504883
616.032287597656	75.6144866943359
617.398803710938	75.6769332885742
618.764831542969	75.4899673461914
620.13037109375	75.4185256958008
621.495483398438	75.146125793457
622.860107421875	75.0361251831055
624.224304199219	74.8589172363281
625.588012695313	74.868293762207
626.951232910156	74.8161926269531
628.314025878906	74.494270324707
629.676391601563	74.511962890625
631.038269042969	74.3307189941406
632.399658203125	74.2121124267578
633.760620117188	74.086067199707
635.12109375	74.0525817871094
636.481140136719	73.826171875
637.840759277344	73.5610275268555
639.199890136719	73.4788818359375
640.558532714844	73.4390029907227
641.916748046875	73.2229309082031
643.274536132813	73.2343521118164
644.6318359375	72.9799575805664
645.988647460938	72.9369201660156
647.345031738281	72.8156204223633
648.700988769531	72.8261566162109
650.056457519531	72.6431274414063
651.411499023438	72.5105895996094
652.76611328125	72.444465637207
654.120239257813	72.3562927246094
655.473876953125	72.2512893676758
656.827087402344	72.0916442871094
658.179870605469	72.014892578125
659.5322265625	72.0000991821289
660.884094238281	71.8098754882813
662.235473632813	71.830810546875
663.586486816406	71.6759262084961
664.93701171875	71.6370697021484
666.287048339844	71.6678466796875
667.636657714844	71.5636749267578
668.98583984375	71.4790573120117
670.334594726563	71.5081634521484
671.682861328125	71.3465576171875
673.030700683594	71.3661117553711
674.378051757813	71.4196014404297
675.725036621094	71.3665618896484
677.071533203125	71.3815689086914
678.417541503906	71.1921157836914
679.76318359375	71.4361419677734
681.108337402344	71.0714416503906
682.453002929688	71.2907562255859
683.797302246094	71.3564376831055
685.14111328125	71.2466201782227
686.484497070313	71.2286148071289
687.827453613281	71.3828201293945
689.169921875	71.2297973632813
690.512023925781	71.3541488647461
691.853637695313	71.4371337890625
693.194763183594	71.4417953491211
694.535522460938	71.1822128295898
695.875793457031	71.2118148803711
697.215637207031	71.33984375
698.555053710938	71.3219909667969
699.89404296875	71.3033981323242
701.232543945313	71.4707183837891
702.570617675781	71.3430252075195
703.908325195313	71.3313598632813
705.245483398438	71.318962097168
706.582275390625	71.3393020629883
707.918640136719	71.3562240600586
709.254516601563	71.3454055786133
710.589965820313	71.2821655273438
711.924987792969	71.3435287475586
713.259582519531	71.3683624267578
714.59375	71.3423004150391
715.927490234375	71.3796005249023
717.2607421875	71.404670715332
718.593627929688	71.1923294067383
719.926025390625	71.3683776855469
721.257995605469	71.2412261962891
722.589538574219	71.3225936889648
723.920654296875	71.2421646118164
725.251342773438	71.2348175048828
726.581604003906	71.0350799560547
727.911437988281	71.2092895507813
729.240783691406	70.941535949707
730.569763183594	71.1276016235352
731.898254394531	70.9845962524414
733.226379394531	70.9647598266602
734.554016113281	70.8260040283203
735.881225585938	70.8476943969727
737.208068847656	70.8632888793945
738.534423828125	70.8070068359375
739.8603515625	70.6482772827148
741.185852050781	70.5219039916992
742.510925292969	70.6702346801758
743.835571289063	70.5077743530273
745.159790039063	70.4460754394531
746.483581542969	70.4394378662109
747.806945800781	70.17578125
749.1298828125	70.2001495361328
750.452453613281	70.0208358764648
751.774536132813	70.1096420288086
753.09619140625	69.7673797607422
754.417419433594	69.7727355957031
755.738220214844	69.7565078735352
757.05859375	69.5228805541992
758.378540039063	69.5197067260742
759.698059082031	69.4840698242188
761.017211914063	69.3789138793945
762.335876464844	69.1681365966797
763.654113769531	69.0391693115234
764.971984863281	69.1006393432617
766.289367675781	68.9910049438477
767.606384277344	68.8714752197266
768.922973632813	68.6148300170898
770.239074707031	68.5024261474609
771.554809570313	68.4904937744141
772.8701171875	68.4302520751953
774.184997558594	68.2623443603516
775.499450683594	68.0885391235352
776.8134765625	68.0373611450195
778.127136230469	68.0219039916992
779.440307617188	67.8842849731445
780.753112792969	67.7988052368164
782.0654296875	67.6690521240234
783.377380371094	67.5990829467773
784.688903808594	67.422248840332
786	67.2355041503906
787.310668945313	67.3133544921875
788.620971679688	67.1419372558594
789.930786132813	67.1211318969727
791.240234375	66.882209777832
792.549255371094	66.8454284667969
793.857788085938	66.7937850952148
795.166015625	66.5610580444336
796.473754882813	66.6274032592773
797.781066894531	66.4029235839844
799.088012695313	66.421989440918
800.39453125	66.2695083618164
801.700622558594	66.2241134643555
803.006286621094	66.1621246337891
804.311584472656	66.1736068725586
805.616394042969	65.977180480957
806.920837402344	65.8770980834961
808.224853515625	65.7442398071289
809.528503417969	65.6844711303711
810.831665039063	65.7099838256836
812.134460449219	65.6561660766602
813.436828613281	65.4049453735352
814.73876953125	65.5705261230469
816.040344238281	65.4662246704102
817.341430664063	65.348991394043
818.642150878906	65.2372970581055
819.942504882813	65.1210556030273
821.242370605469	65.0395431518555
822.541870117188	65.0476837158203
823.840942382813	64.8424530029297
825.139587402344	64.8611297607422
826.437866210938	64.7920913696289
827.735656738281	64.738166809082
829.033081054688	64.6794738769531
830.330139160156	64.6368255615234
831.626770019531	64.530891418457
832.922973632813	64.4577789306641
834.21875	64.3747634887695
835.514099121094	64.3186645507813
836.80908203125	64.3456954956055
838.103637695313	64.2074661254883
839.397827148438	64.0955657958984
840.691589355469	64.2507629394531
841.984924316406	64.140625
843.27783203125	63.9521484375
844.570373535156	63.8647346496582
845.862487792969	63.6544075012207
847.154235839844	63.7423934936523
848.445556640625	63.5523109436035
849.736450195313	63.3929328918457
851.026916503906	63.2484550476074
852.317016601563	63.1829032897949
853.606689453125	63.0462837219238
854.89599609375	62.9272232055664
856.184875488281	62.7170906066895
857.473327636719	62.5687217712402
858.761413574219	62.467658996582
860.049072265625	62.3393440246582
861.336303710938	62.1167259216309
862.623168945313	61.9718971252441
863.909606933594	61.8455696105957
865.195678710938	61.7977561950684
866.481323242188	61.5565757751465
867.766540527344	61.2449150085449
869.051391601563	61.0533256530762
870.335815429688	61.0025596618652
871.619873046875	60.628490447998
872.903503417969	60.5309066772461
874.186706542969	60.319408416748
875.469543457031	59.8322563171387
876.752014160156	59.7855987548828
878.033996582031	59.5802764892578
879.315612792969	59.4086952209473
880.596862792969	59.0051078796387
881.877685546875	58.8636665344238
883.158081054688	58.5256652832031
884.438110351563	58.3530387878418
885.7177734375	58.0489921569824
886.996948242188	57.8026847839355
888.275817871094	57.6370010375977
889.55419921875	57.3848342895508
890.832275390625	57.1039390563965
892.10986328125	56.8992538452148
893.387084960938	56.6246910095215
894.663940429688	56.4907188415527
895.940368652344	56.1782913208008
897.216369628906	55.9455108642578
898.492004394531	55.6859016418457
899.767272949219	55.4642105102539
901.042114257813	55.3145370483398
902.316528320313	55.077262878418
903.590576171875	54.8920211791992
904.8642578125	54.6170845031738
906.137512207031	54.3821754455566
907.410339355469	54.2284126281738
908.682800292969	53.8537483215332
909.954833984375	53.8318099975586
911.226501464844	53.5373649597168
912.497802734375	53.3766326904297
913.768676757813	53.0258712768555
915.039123535156	52.9649620056152
916.309204101563	52.6176643371582
917.578918457031	52.6028747558594
918.848205566406	52.3359794616699
920.117126464844	52.0999488830566
921.385620117188	52.0591125488281
922.653747558594	51.9354705810547
923.921447753906	51.6859817504883
925.188781738281	51.5237083435059
926.455688476563	51.3627967834473
927.722229003906	51.2576904296875
928.988342285156	51.0625381469727
930.254089355469	50.974983215332
931.519470214844	50.7844314575195
932.784423828125	50.7557487487793
934.049011230469	50.4921112060547
935.313171386719	50.5325775146484
936.576965332031	50.3339080810547
937.84033203125	50.1441955566406
939.103332519531	49.9863052368164
940.365966796875	49.8705024719238
941.628173828125	49.8773422241211
942.890014648438	49.8030815124512
944.151428222656	49.6111755371094
945.412475585938	49.400806427002
946.673095703125	49.5286026000977
947.933349609375	49.4740180969238
949.193237304688	49.3522262573242
950.452697753906	49.4290542602539
951.711791992188	49.3057670593262
952.970520019531	49.1493759155273
954.228820800781	49.0752487182617
955.486755371094	49.157642364502
956.744262695313	49.0858383178711
958.001403808594	49.0921020507813
959.258117675781	49.1236991882324
960.514526367188	49.0924797058105
961.770446777344	49.1286811828613
963.026062011719	49.1247329711914
964.28125	48.9994964599609
965.536010742188	49.1250381469727
966.790466308594	49.1645278930664
968.044494628906	49.2061386108398
969.298095703125	49.2119674682617
970.551391601563	49.2964363098145
971.80419921875	49.3497047424316
973.056701660156	49.5859565734863
974.308776855469	49.6358184814453
975.560485839844	49.869815826416
976.811767578125	50.1860809326172
978.062683105469	50.4939994812012
979.313232421875	50.8217353820801
980.563415527344	51.3528366088867
981.813171386719	51.851016998291
983.0625	52.4244194030762
984.3115234375	52.9872055053711
985.560119628906	53.482780456543
986.808349609375	53.8965072631836
988.05615234375	54.2557983398438
989.303588867188	54.3213043212891
990.550659179688	54.2832374572754
991.797302246094	53.8750190734863
993.043579101563	53.5085105895996
994.289489746094	52.676441192627
995.535034179688	52.1292381286621
996.780151367188	51.1869201660156
998.02490234375	50.5502243041992
999.269226074219	50.1171112060547
1000.51318359375	49.4539566040039
1001.75677490234	48.9128723144531
1003	48.5296630859375
1004.24279785156	48.1649284362793
1005.48522949219	47.9036026000977
1006.72729492188	47.6504821777344
1007.96893310547	47.4849700927734
1009.21026611328	47.2760467529297
1010.45111083984	47.0934219360352
1011.69165039063	46.9406967163086
1012.93176269531	46.8481636047363
1014.17150878906	46.689567565918
1015.41088867188	46.5921020507813
1016.64984130859	46.5944595336914
1017.88842773438	46.4865531921387
1019.12664794922	46.4256973266602
1020.36450195313	46.2610511779785
1021.60192871094	46.2312698364258
1022.83898925781	46.186824798584
1024.07568359375	45.984691619873
1025.31201171875	46.0355224609375
1026.5478515625	45.917781829834
1027.78344726563	45.9015884399414
1029.0185546875	45.922737121582
1030.25329589844	45.7398910522461
1031.48767089844	45.7048721313477
1032.7216796875	45.7504539489746
1033.95532226563	45.6699333190918
1035.18859863281	45.5513229370117
1036.42138671875	45.6504783630371
1037.65393066406	45.6429672241211
1038.88598632813	45.5680198669434
1040.11767578125	45.609489440918
1041.34899902344	45.5465660095215
1042.57995605469	45.6652374267578
1043.810546875	45.6071128845215
1045.04077148438	45.5621376037598
1046.2705078125	45.5981559753418
1047.5	45.5939903259277
1048.72900390625	45.5012397766113
1049.95764160156	45.7187042236328
1051.18591308594	45.6057777404785
1052.41381835938	45.6666412353516
1053.64135742188	45.5234413146973
1054.86853027344	45.6962051391602
1056.09521484375	45.5705451965332
1057.32165527344	45.4917945861816
1058.54760742188	45.5338706970215
1059.77331542969	45.4962997436523
1060.99853515625	45.4505462646484
1062.22338867188	45.5853042602539
1063.44787597656	45.4698181152344
1064.671875	45.390941619873
1065.89562988281	45.4439697265625
1067.11901855469	45.2703704833984
1068.34191894531	45.3550872802734
1069.56457519531	45.3063697814941
1070.78674316406	45.2757759094238
1072.00854492188	45.3662452697754
1073.22998046875	45.2399749755859
1074.45104980469	45.2279205322266
1075.67175292969	45.1539039611816
1076.89208984375	45.2408180236816
1078.11193847656	45.0795097351074
1079.33154296875	45.0040130615234
1080.55065917969	45.0066871643066
1081.76940917969	44.966682434082
1082.98791503906	44.8048286437988
1084.20593261719	44.7955284118652
1085.42358398438	44.6830863952637
1086.64086914063	44.7992973327637
1087.85766601563	44.7976684570313
1089.07421875	44.6289978027344
1090.29040527344	44.4872093200684
1091.50610351563	44.6031112670898
1092.72155761719	44.6068840026855
1093.9365234375	44.5265464782715
1095.15112304688	44.6207504272461
1096.36535644531	44.5070571899414
1097.57922363281	44.5372085571289
1098.79272460938	44.5969429016113
1100.005859375	44.4361534118652
1101.21862792969	44.5205307006836
1102.43090820313	44.5598983764648
1103.64294433594	44.4765968322754
1104.8544921875	44.5047340393066
1106.06579589844	44.5773506164551
1107.27661132813	44.3904724121094
1108.48706054688	44.4329719543457
1109.69714355469	44.4785385131836
1110.90686035156	44.364200592041
1112.1162109375	44.4029235839844
1113.3251953125	44.359016418457
1114.53369140625	44.4195365905762
1115.74194335938	44.3044738769531
1116.94982910156	44.3823852539063
1118.1572265625	44.3247947692871
1119.3642578125	44.3523483276367
1120.57104492188	44.3974876403809
1121.77734375	44.2994575500488
1122.98327636719	44.2917442321777
1124.18884277344	44.4445991516113
1125.39404296875	44.3395462036133
1126.59875488281	44.4309616088867
1127.80322265625	44.3532371520996
1129.00732421875	44.4656982421875
1130.2109375	44.349609375
1131.41430664063	44.3133430480957
1132.6171875	44.4126892089844
1133.81970214844	44.2905120849609
1135.02197265625	44.2993621826172
1136.22375488281	44.2856864929199
1137.42517089844	44.2584648132324
1138.62622070313	44.3028869628906
1139.82690429688	44.1744422912598
1141.02709960938	44.0928077697754
1142.22705078125	44.1878967285156
1143.42663574219	44.2058258056641
1144.62573242188	44.0837211608887
1145.82458496094	44.0508460998535
1147.02294921875	44.0539169311523
1148.22094726563	44.1414604187012
1149.41857910156	44.1401596069336
1150.61584472656	44.084602355957
1151.81274414063	44.0273246765137
1153.00927734375	43.9499969482422
1154.20544433594	44.1570930480957
1155.40124511719	44.011547088623
1156.5966796875	44.0074653625488
1157.79162597656	44.0467872619629
1158.986328125	43.9670257568359
1160.18054199219	44.0472946166992
1161.37438964844	44.1021614074707
1162.56799316406	43.962776184082
1163.76110839844	43.9561004638672
1164.95385742188	43.928783416748
1166.14624023438	43.9611396789551
1167.33825683594	43.9087944030762
1168.52990722656	43.8526344299316
1169.72119140625	43.895378112793
1170.91198730469	43.8101615905762
1172.1025390625	43.8575134277344
1173.29260253906	43.9705123901367
1174.482421875	43.9314460754395
1175.67175292969	43.9999046325684
1176.86071777344	44.0570983886719
1178.04943847656	43.9036483764648
1179.23767089844	44.0622863769531
1180.42553710938	44.1486358642578
1181.61303710938	44.1398849487305
1182.80017089844	44.1223487854004
1183.98681640625	44.1964988708496
1185.17321777344	44.1690368652344
1186.35925292969	44.0977478027344
1187.54479980469	44.2860565185547
1188.73010253906	44.111988067627
1189.91491699219	44.1527366638184
1191.09936523438	44.2566871643066
1192.28356933594	44.282543182373
1193.46728515625	44.2348823547363
1194.65063476563	44.2674674987793
1195.83361816406	44.1755828857422
1197.01623535156	44.3296318054199
1198.19836425781	44.3996353149414
1199.38024902344	44.3836402893066
1200.56176757813	44.4565505981445
1201.74279785156	44.4580307006836
1202.92358398438	44.5074195861816
1204.10388183594	44.5878677368164
1205.28393554688	44.5656394958496
1206.46350097656	44.6518783569336
1207.64270019531	44.6486549377441
1208.82153320313	44.7374420166016
1210	44.9473686218262
1211.17810058594	44.7818717956543
1212.35583496094	44.8306617736816
1213.53308105469	44.9293098449707
1214.71008300781	44.8280372619629
1215.88671875	44.7712478637695
1217.06286621094	44.8147392272949
1218.23864746094	44.8268127441406
1219.41418457031	44.8084030151367
1220.58923339844	44.7608680725098
1221.76391601563	44.7674179077148
1222.93823242188	44.7317848205566
1224.11218261719	44.8147087097168
1225.28576660156	44.9099426269531
1226.458984375	44.8828048706055
1227.6318359375	44.7672309875488
1228.80419921875	44.8552360534668
1229.97631835938	44.6995620727539
1231.14794921875	44.8432579040527
1232.31921386719	44.8806610107422
1233.490234375	44.7699165344238
1234.66076660156	44.8275032043457
1235.83093261719	44.8592185974121
1237.00073242188	44.8181762695313
1238.17016601563	44.7619895935059
1239.33923339844	44.8008422851563
1240.5078125	44.7066459655762
1241.67614746094	44.7705001831055
1242.84411621094	44.7660064697266
1244.01159667969	44.6578216552734
1245.1787109375	44.5728721618652
1246.34558105469	44.552848815918
1247.51196289063	44.4621467590332
1248.67797851563	44.4657821655273
1249.84362792969	44.4421463012695
1251.00891113281	44.3357009887695
1252.173828125	44.2471313476563
1253.33825683594	44.2990379333496
1254.50244140625	44.3058128356934
1255.66625976563	44.1307640075684
1256.82958984375	44.1613883972168
1257.99255371094	44.1247482299805
1259.1552734375	44.1659851074219
1260.31750488281	44.2274284362793
1261.47937011719	44.0568084716797
1262.64086914063	44.0705871582031
1263.80200195313	44.0278549194336
1264.96276855469	44.0066604614258
1266.123046875	44.0358848571777
1267.28308105469	43.8446731567383
1268.44262695313	43.8350524902344
1269.60192871094	43.7559852600098
1270.7607421875	43.7396545410156
1271.91918945313	43.6742630004883
1273.07727050781	43.6446723937988
1274.23498535156	43.5336799621582
1275.39233398438	43.4394302368164
1276.54931640625	43.4364204406738
1277.70581054688	43.3539199829102
1278.86206054688	43.3900146484375
1280.01794433594	43.3156127929688
1281.17333984375	43.1844062805176
1282.32836914063	43.2521209716797
1283.48303222656	43.202579498291
1284.63732910156	43.217945098877
1285.79125976563	43.0904083251953
1286.94482421875	43.1955795288086
1288.09802246094	43.0796012878418
1289.25073242188	43.0514907836914
1290.40319824219	43.2239799499512
1291.55517578125	43.0099296569824
1292.70690917969	43.0639419555664
1293.85815429688	42.9499092102051
1295.00903320313	42.9995269775391
1296.15954589844	42.9375495910645
1297.30969238281	42.9563598632813
1298.45935058594	42.8535118103027
1299.60876464844	42.9097557067871
1300.7578125	42.7417411804199
1301.90637207031	42.8732376098633
1303.05456542969	42.7237281799316
1304.20239257813	42.6558036804199
1305.34985351563	42.6349601745605
1306.49694824219	42.5950317382813
1307.64367675781	42.4858283996582
1308.7900390625	42.4893226623535
1309.93591308594	42.4366722106934
1311.08154296875	42.506591796875
1312.22668457031	42.5120620727539
1313.37145996094	42.4887886047363
1314.51599121094	42.4550971984863
1315.66003417969	42.4720077514648
1316.80358886719	42.4344787597656
1317.94689941406	42.3940544128418
1319.08984375	42.3663940429688
1320.23229980469	42.4136810302734
1321.37451171875	42.3526306152344
1322.51623535156	42.5097045898438
1323.65759277344	42.3408508300781
1324.79858398438	42.2214431762695
1325.93920898438	42.2933692932129
1327.07934570313	42.2818222045898
1328.21923828125	42.1709289550781
1329.35864257813	42.221263885498
1330.49780273438	42.2358551025391
1331.63647460938	42.0700454711914
1332.77478027344	42.0200576782227
1333.91271972656	41.97607421875
1335.05029296875	42.0305557250977
1336.18737792969	41.9467468261719
1337.32421875	41.7348403930664
1338.46057128906	41.7738838195801
1339.5966796875	41.8007469177246
1340.73229980469	41.762996673584
1341.86755371094	41.7393836975098
1343.00231933594	41.8315277099609
1344.13684082031	41.7448387145996
1345.27099609375	41.6724662780762
1346.40466308594	41.7333183288574
1347.53796386719	41.7585601806641
1348.6708984375	41.582202911377
1349.80346679688	41.6723518371582
1350.93566894531	41.6273307800293
1352.06750488281	41.6456527709961
1353.19885253906	41.542896270752
1354.32995605469	41.6544609069824
1355.46057128906	41.5371894836426
1356.5908203125	41.582706451416
1357.720703125	41.4665832519531
1358.85021972656	41.374683380127
1359.97924804688	41.3037223815918
1361.10803222656	41.3582191467285
1362.236328125	41.2250099182129
1363.3642578125	41.1938171386719
1364.49182128906	41.2140274047852
1365.61901855469	41.1162986755371
1366.74584960938	41.0688247680664
1367.87231445313	41.0774345397949
1368.99829101563	40.9888229370117
1370.12390136719	41.048698425293
1371.24914550781	40.8805046081543
1372.3740234375	41.0118560791016
1373.49853515625	40.9681167602539
1374.62255859375	40.9367942810059
1375.74633789063	40.8884010314941
1376.86962890625	40.9837417602539
1377.99255371094	40.9126396179199
1379.11511230469	40.9431533813477
1380.2373046875	40.8524360656738
1381.35900878906	40.7813453674316
1382.48034667969	40.7772903442383
1383.60144042969	40.8753051757813
1384.72204589844	40.8172569274902
1385.84228515625	40.6429405212402
1386.96203613281	40.7124328613281
1388.08154296875	40.680835723877
1389.20056152344	40.6826972961426
1390.31921386719	40.5694198608398
1391.4375	40.5304412841797
1392.55541992188	40.5231857299805
1393.6728515625	40.5247001647949
1394.7900390625	40.4999542236328
1395.90673828125	40.3134689331055
1397.02307128906	40.3109130859375
1398.13903808594	40.4012336730957
1399.25463867188	40.2147216796875
1400.36975097656	40.2581520080566
1401.48449707031	40.2926483154297
1402.59899902344	40.2771034240723
1403.712890625	40.2428779602051
1404.82653808594	40.2943725585938
1405.93981933594	40.3427886962891
1407.05261230469	40.2857933044434
1408.1650390625	40.3055953979492
1409.27709960938	40.2468566894531
1410.38879394531	40.3555870056152
1411.5	40.2251205444336
1412.61096191406	40.2459564208984
1413.72143554688	40.2459411621094
1414.83154296875	40.0869750976563
1415.94116210938	40.0885353088379
1417.05053710938	40.1738052368164
1418.15942382813	39.9855422973633
1419.26794433594	40.0532836914063
1420.37609863281	40.0447463989258
1421.48388671875	39.9374504089355
1422.59118652344	39.7534027099609
1423.6982421875	39.8807754516602
1424.80480957031	39.7679824829102
1425.91088867188	39.6291999816895
1427.01672363281	39.7859420776367
1428.1220703125	39.6645431518555
1429.22717285156	39.6970901489258
1430.33166503906	39.6599006652832
1431.43591308594	39.6590614318848
1432.53979492188	39.5902137756348
1433.64318847656	39.6644744873047
1434.74621582031	39.6900787353516
1435.84887695313	39.6112823486328
1436.95104980469	39.6421966552734
1438.05297851563	39.6064338684082
1439.15441894531	39.625057220459
1440.25549316406	39.6225700378418
1441.35620117188	39.5343856811523
1442.45642089844	39.5741920471191
1443.55627441406	39.4435348510742
1444.65576171875	39.4577178955078
1445.7548828125	39.3139114379883
1446.853515625	39.3363342285156
1447.95190429688	39.1989593505859
1449.0498046875	39.166561126709
1450.14721679688	39.0146636962891
1451.24438476563	39.1009826660156
1452.34106445313	38.9604225158691
1453.43737792969	39.0044593811035
1454.53332519531	39.0061836242676
1455.62890625	38.9193115234375
1456.72399902344	38.9322242736816
1457.81872558594	38.8835868835449
1458.9130859375	38.9324264526367
1460.00695800781	38.9234161376953
1461.10046386719	38.9320907592773
1462.19360351563	38.9719696044922
1463.28637695313	38.9074668884277
1464.37878417969	38.9638824462891
1465.470703125	39.0731239318848
1466.56225585938	38.9122581481934
1467.65344238281	38.9732437133789
1468.744140625	38.9358825683594
1469.83447265625	38.8719863891602
1470.92443847656	38.8884544372559
1472.01403808594	38.7762336730957
1473.10314941406	38.8422355651855
1474.19189453125	38.6908836364746
1475.2802734375	38.6415367126465
1476.3681640625	38.6609954833984
1477.45581054688	38.6110610961914
1478.54296875	38.5058555603027
1479.62963867188	38.5383262634277
1480.71606445313	38.5747566223145
1481.80200195313	38.5071296691895
1482.88757324219	38.6150283813477
1483.97265625	38.600944519043
1485.05737304688	38.7301750183105
1486.14172363281	38.5946617126465
1487.22570800781	38.6725730895996
1488.30932617188	38.838550567627
1489.39245605469	38.775318145752
1490.47509765625	38.8694953918457
1491.55749511719	38.8738632202148
1492.63940429688	38.8672027587891
1493.72094726563	38.9427490234375
1494.80212402344	38.870491027832
1495.8828125	38.9614715576172
1496.96313476563	38.9239234924316
1498.04309082031	38.8984069824219
1499.12255859375	38.8922271728516
1500.20166015625	38.8827171325684
1501.28039550781	38.9128723144531
1502.35864257813	38.889762878418
1503.4365234375	38.8293571472168
1504.51403808594	38.903980255127
1505.59118652344	38.9430961608887
1506.66784667969	38.9923133850098
1507.744140625	38.8871002197266
1508.81994628906	38.997200012207
1509.89538574219	39.0354385375977
1510.97045898438	39.0555076599121
1512.04516601563	39.1866798400879
1513.11938476563	39.227180480957
1514.19323730469	39.3100128173828
1515.26672363281	39.4474639892578
1516.33972167969	39.4012451171875
1517.41235351563	39.5660858154297
1518.48449707031	39.6457290649414
1519.55639648438	39.629638671875
1520.62768554688	39.7196388244629
1521.69873046875	39.8546142578125
1522.76928710938	39.8312721252441
1523.83947753906	39.9077339172363
1524.90930175781	39.9491767883301
1525.97863769531	40.0694885253906
1527.04760742188	40.0808906555176
1528.11608886719	40.1357002258301
1529.18420410156	40.0014953613281
1530.251953125	40.0000495910645
1531.31921386719	40.0428352355957
1532.38610839844	40.3430137634277
1533.45263671875	40.2661170959473
1534.51867675781	40.3550262451172
1535.58435058594	40.4789047241211
1536.64965820313	40.5621566772461
1537.71447753906	40.722053527832
1538.77893066406	40.9157676696777
1539.84301757813	40.9676246643066
1540.90661621094	41.1632652282715
1541.9697265625	41.3409194946289
1543.03259277344	41.3663101196289
1544.09497070313	41.4487380981445
1545.15686035156	41.7153968811035
1546.21850585938	41.8551788330078
1547.27966308594	41.9765434265137
1548.34033203125	42.0860328674316
1549.40063476563	42.2947959899902
1550.46057128906	42.3206901550293
1551.52001953125	42.4959983825684
1552.5791015625	42.6441192626953
1553.63781738281	42.7751960754395
1554.69604492188	42.7903099060059
1555.75378417969	42.8353080749512
1556.81127929688	42.8980484008789
1557.86828613281	43.133472442627
1558.9248046875	43.1546974182129
1559.98095703125	43.2701759338379
1561.03674316406	43.4195747375488
1562.09204101563	43.4385261535645
1563.14697265625	43.6729507446289
1564.20153808594	43.8076057434082
1565.25561523438	43.977409362793
1566.30932617188	44.2416305541992
1567.36254882813	44.3870887756348
1568.41540527344	44.73291015625
1569.4677734375	44.7035522460938
1570.51977539063	45.1653442382813
1571.57141113281	45.4179306030273
1572.62255859375	45.6229057312012
1573.67333984375	45.7437286376953
1574.7236328125	46.0942878723145
1575.77355957031	46.2612113952637
1576.82299804688	46.4979476928711
1577.8720703125	46.7521820068359
1578.92077636719	46.9307632446289
1579.96899414063	47.0838470458984
1581.01684570313	47.273796081543
1582.06420898438	47.4130439758301
1583.11120605469	47.703784942627
1584.15771484375	47.879810333252
1585.20385742188	48.0685234069824
1586.24951171875	48.2781562805176
1587.29479980469	48.4584426879883
1588.33972167969	48.7615661621094
1589.38415527344	48.9198265075684
1590.42810058594	49.2354049682617
1591.47180175781	49.5683517456055
1592.51489257813	49.8681793212891
1593.55773925781	50.2062301635742
1594.59997558594	50.4658432006836
1595.64196777344	50.907642364502
1596.68334960938	51.1735496520996
1597.72448730469	51.6134757995605
1598.76513671875	51.9984397888184
1599.80529785156	52.3356132507324
1600.84509277344	52.7281227111816
1601.88452148438	53.1039505004883
1602.92346191406	53.3584823608398
1603.9619140625	53.7992744445801
1605	54.0534858703613
1606.03771972656	54.4604873657227
1607.07495117188	54.7266273498535
1608.11169433594	55.0803070068359
1609.14807128906	55.412654876709
1610.18408203125	55.6249122619629
1611.21960449219	55.8881530761719
1612.25463867188	56.0670509338379
1613.28930664063	56.4699440002441
1614.32360839844	56.6212997436523
1615.357421875	57.0935478210449
1616.39074707031	57.2614479064941
1617.42370605469	57.5329132080078
1618.45629882813	57.8705711364746
1619.48840332031	57.9292106628418
1620.52001953125	58.1772727966309
1621.55126953125	58.4903411865234
1622.58215332031	58.8231239318848
1623.61254882813	58.9314804077148
1624.64245605469	59.2354927062988
1625.67199707031	59.5824127197266
1626.70104980469	59.6432456970215
1627.72973632813	59.9627952575684
1628.75793457031	60.0768508911133
1629.78576660156	60.3306617736816
1630.81311035156	60.5700569152832
1631.84008789063	60.5933303833008
1632.86657714844	60.7892951965332
1633.89270019531	60.8457908630371
1634.91833496094	60.8378601074219
1635.94348144531	61.075511932373
1636.96826171875	60.9017143249512
1637.99255371094	60.892650604248
1639.01647949219	61.0134315490723
1640.03991699219	60.6631927490234
1641.06298828125	60.8275260925293
1642.08557128906	60.6465148925781
1643.10778808594	60.4992561340332
1644.12951660156	60.2320976257324
1645.15075683594	59.9850997924805
1646.17163085938	59.8528518676758
1647.19213867188	59.600025177002
1648.21203613281	59.1848297119141
1649.23156738281	59.1620254516602
1650.25073242188	58.7905769348145
1651.26940917969	58.5953750610352
1652.28759765625	58.1121368408203
1653.30541992188	58.0155296325684
1654.32275390625	57.722110748291
1655.33972167969	57.3646430969238
1656.35620117188	56.8499488830566
1657.37231445313	56.5772399902344
1658.38793945313	56.209602355957
1659.40307617188	56.0595588684082
1660.41772460938	55.7189178466797
1661.43212890625	55.4405136108398
1662.44592285156	54.9979820251465
1663.45935058594	54.9911308288574
1664.47229003906	54.5648193359375
1665.48486328125	54.2105369567871
1666.49694824219	53.9429702758789
1667.50854492188	53.6016464233398
1668.51977539063	53.3017120361328
1669.53051757813	52.8711738586426
1670.54089355469	52.5581550598145
1671.55078125	52.111198425293
1672.56018066406	51.6895217895508
1673.56909179688	51.3418426513672
1674.57763671875	50.8152809143066
1675.58581542969	50.4660530090332
1676.59350585938	49.9164657592773
1677.60070800781	49.4414863586426
1678.607421875	49.0005836486816
1679.61376953125	48.4421691894531
1680.61962890625	48.0916786193848
1681.62512207031	47.5146636962891
1682.63012695313	47.0227394104004
1683.63464355469	46.4746742248535
1684.638671875	46.1487884521484
1685.64233398438	45.5359230041504
1686.64562988281	45.2066383361816
1687.64831542969	44.739860534668
1688.65063476563	44.2982368469238
1689.65246582031	43.8059043884277
1690.65393066406	43.2775688171387
1691.65490722656	42.9936866760254
1692.65539550781	42.5791282653809
1693.65551757813	42.2018547058105
1694.65502929688	41.8553276062012
1695.654296875	41.478343963623
1696.65295410156	41.2447853088379
1697.65124511719	40.7986679077148
1698.64904785156	40.3703880310059
1699.646484375	40.1210670471191
1700.64331054688	39.6754341125488
1701.63977050781	39.356128692627
1702.63586425781	39.0750503540039
1703.63134765625	38.7368125915527
1704.62646484375	38.2492179870605
1705.62121582031	37.8437271118164
1706.61535644531	37.5867042541504
1707.60913085938	37.2266845703125
1708.60241699219	36.839786529541
1709.59521484375	36.4418334960938
1710.58764648438	36.0465774536133
1711.57958984375	35.7177543640137
1712.57104492188	35.4074859619141
1713.56213378906	35.025505065918
1714.552734375	34.7202949523926
1715.54284667969	34.3167915344238
1716.53247070313	34.0193138122559
1717.52160644531	33.6644592285156
1718.51037597656	33.2711486816406
1719.49865722656	32.8875350952148
1720.48657226563	32.6875228881836
1721.47387695313	32.3932495117188
1722.46081542969	32.080078125
1723.447265625	31.7692432403564
1724.43334960938	31.5106449127197
1725.41882324219	31.2632751464844
1726.40393066406	31.0207462310791
1727.38854980469	30.7388935089111
1728.37268066406	30.4713611602783
1729.3564453125	30.2251796722412
1730.33972167969	30.0028457641602
1731.32250976563	29.8773002624512
1732.30480957031	29.6277141571045
1733.28674316406	29.3575534820557
1734.26806640625	29.2975273132324
1735.2490234375	29.1402816772461
1736.2294921875	28.9616641998291
1737.20959472656	28.7368278503418
1738.18908691406	28.6203289031982
1739.16821289063	28.4781112670898
1740.14685058594	28.2631568908691
1741.125	28.1549701690674
1742.10266113281	27.9646987915039
1743.07995605469	27.7521705627441
1744.05676269531	27.6485633850098
1745.03308105469	27.3840351104736
1746.00891113281	27.2539615631104
1746.98425292969	27.0717697143555
1747.95910644531	26.8753833770752
1748.93359375	26.6710205078125
1749.90759277344	26.5456485748291
1750.88110351563	26.3058109283447
1751.85412597656	26.215404510498
1752.82678222656	25.9385986328125
1753.798828125	25.855339050293
1754.7705078125	25.6886882781982
1755.74169921875	25.4560527801514
1756.71240234375	25.2216472625732
1757.6826171875	25.1414699554443
1758.65246582031	24.9973773956299
1759.62170410156	24.8211784362793
1760.59057617188	24.6373920440674
1761.55895996094	24.4537239074707
1762.52673339844	24.3191242218018
1763.49426269531	24.3155193328857
1764.46118164063	24.1910400390625
1765.42761230469	24.0598373413086
1766.39367675781	23.8779048919678
1767.35913085938	23.7934894561768
1768.32421875	23.7415809631348
1769.28881835938	23.6740016937256
1770.2529296875	23.4682159423828
1771.21655273438	23.3742389678955
1772.17980957031	23.3549823760986
1773.14245605469	23.3432445526123
1774.10461425781	23.2427043914795
1775.06640625	23.2123355865479
1776.02770996094	23.1033611297607
1776.98852539063	23.0213088989258
1777.94873046875	23.0019664764404
1778.90856933594	22.8974685668945
1779.86804199219	22.812385559082
1780.82690429688	22.6347312927246
1781.78527832031	22.4435882568359
1782.7431640625	22.3780193328857
1783.70068359375	22.2912693023682
1784.65771484375	22.1460056304932
1785.61413574219	22.0926933288574
1786.57019042969	21.9018058776855
1787.52575683594	21.8802967071533
1788.48083496094	21.6330337524414
1789.43530273438	21.5438747406006
1790.38940429688	21.4523658752441
1791.34301757813	21.298454284668
1792.29626464844	21.2412872314453
1793.24890136719	21.2053146362305
1794.20104980469	21.033784866333
1795.15270996094	20.9584369659424
1796.10400390625	20.8521461486816
1797.0546875	20.7760925292969
1798.0048828125	20.741231918335
1798.95471191406	20.5967292785645
1799.90393066406	20.56960105896
1800.85278320313	20.5498352050781
1801.80102539063	20.5081634521484
1802.74890136719	20.419490814209
1803.6962890625	20.4420471191406
1804.64306640625	20.2911396026611
1805.58947753906	20.3244304656982
1806.53540039063	20.2759208679199
1807.48071289063	20.2067127227783
1808.42565917969	20.2117519378662
1809.3701171875	20.1313095092773
1810.31396484375	20.0884132385254
1811.25744628906	19.9806652069092
1812.20043945313	19.9856643676758
1813.14294433594	19.9444026947021
1814.08483886719	19.9293308258057
1815.0263671875	19.9330768585205
1815.96740722656	19.814790725708
1816.90783691406	19.7637214660645
1817.84790039063	19.6874465942383
1818.78747558594	19.6104984283447
1819.72644042969	19.5898399353027
1820.6650390625	19.4626312255859
1821.60314941406	19.4813346862793
1822.54064941406	19.3826465606689
1823.47778320313	19.2925987243652
1824.41430664063	19.2419452667236
1825.35034179688	19.1664524078369
1826.28601074219	19.0387268066406
1827.22106933594	18.9985885620117
1828.15563964844	18.9983406066895
1829.08984375	18.8560276031494
1830.0234375	18.7210826873779
1830.95654296875	18.7736759185791
1831.88916015625	18.7247123718262
1832.8212890625	18.6470260620117
1833.7529296875	18.5869483947754
1834.68408203125	18.5657711029053
1835.61474609375	18.521183013916
1836.54479980469	18.5346775054932
1837.47448730469	18.3821144104004
1838.40356445313	18.5235843658447
1839.33227539063	18.4124851226807
1840.26037597656	18.4553909301758
1841.18811035156	18.4088020324707
1842.115234375	18.4012107849121
1843.04187011719	18.4559001922607
1843.96801757813	18.3062381744385
1844.89367675781	18.4633769989014
1845.81872558594	18.3998851776123
1846.74340820313	18.3244018554688
1847.66760253906	18.2580604553223
1848.59118652344	18.3081321716309
1849.51428222656	18.3526840209961
1850.43701171875	18.2294425964355
1851.35913085938	18.1493301391602
1852.28076171875	18.1712169647217
1853.20190429688	18.1075191497803
1854.12243652344	18.0615653991699
1855.04260253906	17.970193862915
1855.96215820313	17.9430236816406
1856.88122558594	17.8751354217529
1857.79992675781	17.8198566436768
1858.71801757813	17.8170719146729
1859.63549804688	17.7265853881836
1860.55261230469	17.6819534301758
1861.46923828125	17.5570526123047
1862.38525390625	17.567720413208
1863.30078125	17.5225811004639
1864.2158203125	17.4160041809082
1865.13037109375	17.4706916809082
1866.04443359375	17.4667587280273
1866.95788574219	17.4133853912354
1867.87084960938	17.4466381072998
1868.78332519531	17.340970993042
1869.6953125	17.4493160247803
1870.60681152344	17.4714336395264
1871.51782226563	17.3693466186523
1872.42822265625	17.4285049438477
1873.33813476563	17.4484901428223
1874.24755859375	17.4650478363037
1875.15649414063	17.4113540649414
1876.06481933594	17.5040302276611
1876.97277832031	17.4602451324463
1877.88012695313	17.4755535125732
1878.78698730469	17.4224624633789
1879.69323730469	17.4410133361816
1880.59912109375	17.3328227996826
1881.50439453125	17.3826904296875
1882.4091796875	17.3228206634521
1883.3134765625	17.2400093078613
1884.21716308594	17.2410430908203
1885.12048339844	17.1348056793213
1886.02319335938	17.1079082489014
1886.92541503906	17.1143226623535
1887.82702636719	17.0785312652588
1888.72814941406	17.0624294281006
1889.62878417969	16.9698600769043
1890.52893066406	16.9238185882568
1891.42858886719	16.9111347198486
1892.32763671875	16.8433723449707
1893.22619628906	16.8146171569824
1894.12426757813	16.7183704376221
1895.02172851563	16.7357864379883
1895.91870117188	16.7108860015869
1896.81518554688	16.715295791626
1897.71118164063	16.6632251739502
1898.60656738281	16.5909214019775
1899.50146484375	16.6135654449463
1900.39587402344	16.5381622314453
1901.28967285156	16.511438369751
1902.18298339844	16.5712909698486
1903.07580566406	16.5606746673584
1903.96801757813	16.5922889709473
1904.85986328125	16.4706058502197
1905.7509765625	16.5240116119385
1906.64172363281	16.5715618133545
1907.53186035156	16.6501045227051
1908.42150878906	16.5474948883057
1909.31066894531	16.6354675292969
1910.19921875	16.6360015869141
1911.08728027344	16.673210144043
1911.97473144531	16.6388320922852
1912.86181640625	16.6872100830078
1913.74816894531	16.6897487640381
1914.63415527344	16.6682453155518
1915.51953125	16.6825904846191
1916.40441894531	16.6663284301758
1917.28869628906	16.6638450622559
1918.17260742188	16.6825885772705
1919.05578613281	16.5651912689209
1919.93859863281	16.5988121032715
1920.82080078125	16.5194320678711
1921.70239257813	16.529182434082
1922.58349609375	16.4975204467773
1923.46411132813	16.4515857696533
1924.34423828125	16.3628578186035
1925.22375488281	16.399133682251
1926.10278320313	16.3090229034424
1926.98120117188	16.2109508514404
1927.85913085938	16.2764358520508
1928.73645019531	16.1677494049072
1929.61328125	16.1611843109131
1930.48962402344	16.1075763702393
1931.36535644531	16.0816440582275
1932.24060058594	16.0530586242676
1933.11535644531	16.0462455749512
1933.98950195313	15.996283531189
1934.86303710938	16.0020027160645
1935.73608398438	15.9918718338013
1936.60864257813	15.977331161499
1937.48059082031	15.9715967178345
1938.35205078125	15.9991598129272
1939.22302246094	15.9541749954224
1940.09338378906	16.031400680542
1940.96313476563	16.0378322601318
1941.83239746094	16.0707664489746
1942.701171875	16.0562400817871
1943.5693359375	16.1179237365723
1944.43701171875	16.1031913757324
1945.30407714844	16.1406269073486
1946.17065429688	16.1703453063965
1947.03662109375	16.2396926879883
1947.90209960938	16.2044105529785
1948.76696777344	16.2337493896484
1949.63134765625	16.2746315002441
1950.4951171875	16.2577228546143
1951.3583984375	16.2603054046631
1952.22106933594	16.2462711334229
1953.08325195313	16.2084980010986
1953.94482421875	16.1957721710205
1954.80590820313	16.1939163208008
1955.66650390625	16.1239166259766
1956.5263671875	16.1959800720215
1957.38586425781	16.1872444152832
1958.24462890625	16.1085109710693
1959.10302734375	16.129753112793
1959.96069335938	16.1341152191162
1960.81799316406	16.0070304870605
1961.67456054688	16.0195903778076
1962.53063964844	15.9509248733521
1963.38623046875	15.8862199783325
1964.2412109375	15.9827318191528
1965.09558105469	15.8672046661377
1965.94946289063	15.8619213104248
1966.80285644531	15.8668975830078
1967.65563964844	15.7770900726318
1968.5078125	15.8255472183228
1969.35949707031	15.7593278884888
1970.21057128906	15.7618350982666
1971.06103515625	15.7348566055298
1971.91101074219	15.7927713394165
1972.76049804688	15.8225593566895
1973.60925292969	15.8677978515625
1974.45764160156	15.8352479934692
1975.30529785156	15.8899221420288
1976.15246582031	15.9654579162598
1976.99914550781	15.9602222442627
1977.84521484375	16.0221767425537
1978.69067382813	16.1240501403809
1979.53552246094	16.1428546905518
1980.3798828125	16.1370162963867
1981.22375488281	16.2175216674805
1982.06701660156	16.2606143951416
1982.90966796875	16.2626705169678
1983.75170898438	16.2703495025635
1984.59326171875	16.2537784576416
1985.43420410156	16.2003536224365
1986.27465820313	16.2549953460693
1987.11450195313	16.1669178009033
1987.95373535156	16.2058525085449
1988.79248046875	16.2670803070068
1989.63061523438	16.2657909393311
1990.46813964844	16.1332607269287
1991.30517578125	16.1767482757568
1992.1416015625	16.1161842346191
1992.9775390625	16.0727119445801
1993.81274414063	15.9753341674805
1994.6474609375	15.9881639480591
1995.48168945313	15.9637832641602
1996.31518554688	15.8692054748535
1997.14819335938	15.8937568664551
1997.98071289063	15.870228767395
1998.8125	15.8593406677246
1999.64379882813	15.82923412323
2000.47448730469	15.8368635177612
2001.3046875	15.8757066726685
2002.13427734375	15.8381175994873
2002.96325683594	15.8939743041992
2003.79162597656	15.9091157913208
2004.61950683594	15.9294834136963
2005.44677734375	15.9824924468994
2006.2734375	15.9997329711914
2007.09948730469	15.9868326187134
2007.92504882813	16.0979824066162
2008.75	16.1375217437744
2009.57434082031	16.177547454834
2010.39819335938	16.1599349975586
2011.22131347656	16.2910785675049
2012.0439453125	16.2089691162109
2012.86608886719	16.2652225494385
2013.6875	16.2962779998779
2014.50842285156	16.2916564941406
2015.32873535156	16.3304824829102
2016.1484375	16.342945098877
2016.96752929688	16.3948059082031
2017.7861328125	16.3685760498047
2018.60412597656	16.3503074645996
2019.42150878906	16.3484420776367
2020.23828125	16.4074554443359
2021.05444335938	16.3889617919922
2021.8701171875	16.3508281707764
2022.68518066406	16.3272819519043
2023.49963378906	16.3178787231445
2024.3134765625	16.295446395874
2025.12683105469	16.3148212432861
2025.939453125	16.2430019378662
2026.75158691406	16.2607765197754
2027.56311035156	16.2572898864746
2028.3740234375	16.2618141174316
2029.18432617188	16.2077293395996
2029.994140625	16.2216320037842
2030.80322265625	16.2371482849121
2031.61181640625	16.1215839385986
2032.41979980469	16.107967376709
2033.22717285156	16.1019058227539
2034.03393554688	16.0738182067871
2034.84008789063	16.0849552154541
2035.64575195313	15.9849786758423
2036.45080566406	15.9855346679688
2037.25512695313	15.8953380584717
2038.05895996094	15.9211463928223
2038.86218261719	15.8538503646851
2039.66479492188	15.8992214202881
2040.466796875	15.8933095932007
2041.26831054688	15.9048881530762
2042.06909179688	15.8932247161865
2042.86938476563	15.8693437576294
2043.6689453125	15.8456764221191
2044.46801757813	15.9095897674561
2045.26647949219	15.9783973693848
2046.06433105469	16.0001964569092
2046.86145019531	15.9135484695435
2047.65808105469	15.9815168380737
2048.4541015625	16.0234375
2049.24951171875	16.0034713745117
2050.04443359375	16.039888381958
2050.83862304688	16.0983009338379
2051.63232421875	16.0614624023438
2052.42529296875	16.1106719970703
2053.2177734375	16.0953407287598
2054.00952148438	16.0776863098145
2054.80078125	16.1647186279297
2055.59130859375	16.2492656707764
2056.38134765625	16.2629470825195
2057.17065429688	16.2434711456299
2057.95947265625	16.201488494873
2058.74755859375	16.2024059295654
2059.53515625	16.1743068695068
2060.32202148438	16.201696395874
2061.1083984375	16.1378002166748
2061.89428710938	16.0964031219482
2062.67919921875	16.003589630127
2063.4638671875	16.0963153839111
2064.24780273438	15.9969282150269
2065.03100585938	15.9873104095459
2065.81372070313	15.9001474380493
2066.595703125	15.8914184570313
2067.37719726563	15.8784923553467
2068.15795898438	15.7466726303101
2068.93823242188	15.7327480316162
2069.7177734375	15.6933889389038
2070.49682617188	15.6722059249878
2071.27514648438	15.6075820922852
2072.05297851563	15.5270318984985
2072.830078125	15.5679111480713
2073.60668945313	15.4928979873657
2074.38256835938	15.4699659347534
2075.15795898438	15.4032773971558
2075.9326171875	15.3681364059448
2076.70654296875	15.3095531463623
2077.47998046875	15.2963600158691
2078.25268554688	15.269100189209
2079.02490234375	15.2523641586304
2079.79663085938	15.2874269485474
2080.5673828125	15.2800703048706
2081.337890625	15.2947587966919
2082.107421875	15.2564210891724
2082.87670898438	15.2908382415771
2083.64501953125	15.359806060791
2084.41284179688	15.3118171691895
2085.18017578125	15.3897771835327
2085.94677734375	15.314492225647
2086.71264648438	15.3598175048828
2087.47802734375	15.3887071609497
2088.24267578125	15.3356971740723
2089.0068359375	15.3330488204956
2089.77026367188	15.4001274108887
2090.53295898438	15.3876008987427
2091.29516601563	15.4057121276855
2092.056640625	15.4306831359863
2092.81762695313	15.390079498291
2093.57788085938	15.2538537979126
2094.33764648438	15.3614349365234
2095.0966796875	15.2888736724854
2095.85498046875	15.2309074401855
2096.61279296875	15.1925163269043
2097.36987304688	15.1212301254272
2098.12646484375	15.0607643127441
2098.88232421875	14.976357460022
2099.63745117188	14.9595928192139
2100.39208984375	14.9122629165649
2101.14624023438	14.8139600753784
2101.8994140625	14.7326488494873
2102.65209960938	14.6249523162842
2103.404296875	14.6165618896484
2104.15551757813	14.5248746871948
2104.90649414063	14.49840259552
2105.65649414063	14.3745422363281
2106.40600585938	14.3586797714233
2107.15502929688	14.3114395141602
2107.90307617188	14.239429473877
2108.65063476563	14.1932935714722
2109.39770507813	14.2534799575806
2110.14404296875	14.1601819992065
2110.8896484375	14.1806392669678
2111.63452148438	14.1780023574829
2112.37890625	14.1334238052368
2113.12280273438	14.1255226135254
2113.86572265625	14.14670753479
2114.60815429688	14.2077550888062
2115.35009765625	14.179349899292
2116.09106445313	14.2533502578735
2116.83154296875	14.264347076416
2117.57153320313	14.2211132049561
2118.31079101563	14.3035840988159
2119.04931640625	14.3057680130005
2119.787109375	14.2067623138428
2120.5244140625	14.2847719192505
2121.26098632813	14.2098579406738
2121.9970703125	14.1006450653076
2122.732421875	14.1077852249146
2123.46704101563	14.0801773071289
2124.20092773438	14.0630950927734
2124.93432617188	14.0035495758057
2125.6669921875	13.9974660873413
2126.39916992188	13.9047117233276
2127.13037109375	13.8695249557495
2127.86108398438	13.821343421936
2128.59130859375	13.8226251602173
2129.32080078125	13.6772489547729
2130.04956054688	13.7126340866089
2130.77758789063	13.5998239517212
2131.50512695313	13.5538425445557
2132.23193359375	13.5164957046509
2132.9580078125	13.4779176712036
2133.68334960938	13.3277273178101
2134.408203125	13.2962770462036
2135.13232421875	13.2672090530396
2135.85595703125	13.2055473327637
2136.57885742188	13.2022523880005
2137.30102539063	13.044171333313
2138.0224609375	13.0183429718018
2138.74340820313	12.9978103637695
2139.46337890625	12.9610643386841
2140.18310546875	12.911958694458
2140.90185546875	12.8262739181519
2141.6201171875	12.8039398193359
2142.33764648438	12.7820711135864
2143.05444335938	12.7427434921265
2143.77075195313	12.7586336135864
2144.48608398438	12.7248430252075
2145.201171875	12.7710466384888
2145.91528320313	12.6559629440308
2146.62890625	12.7759561538696
2147.34155273438	12.7076416015625
2148.05395507813	12.6795883178711
2148.76538085938	12.7477321624756
2149.47631835938	12.6739749908447
2150.18627929688	12.6847848892212
2150.89599609375	12.6486482620239
2151.60473632813	12.6575059890747
2152.31298828125	12.6235189437866
2153.02026367188	12.6423587799072
2153.72729492188	12.6202821731567
2154.43334960938	12.5677108764648
2155.138671875	12.5743560791016
2155.84350585938	12.6034498214722
2156.54760742188	12.5403175354004
2157.25122070313	12.5181503295898
2157.95385742188	12.4666614532471
2158.65600585938	12.4393110275269
2159.357421875	12.3923892974854
2160.05810546875	12.3351631164551
2160.75805664063	12.3723087310791
2161.45751953125	12.3204050064087
2162.15600585938	12.3171796798706
2162.85400390625	12.2806415557861
2163.55151367188	12.2600030899048
2164.248046875	12.1091985702515
2164.94409179688	12.1863012313843
2165.63916015625	12.1292943954468
2166.33374023438	12.0386238098145
2167.02783203125	11.9827375411987
2167.72094726563	11.8550987243652
2168.41357421875	11.8455286026001
2169.10522460938	11.7958860397339
2169.79638671875	11.7154731750488
2170.48706054688	11.6817293167114
2171.1767578125	11.6605033874512
2171.86572265625	11.5452299118042
2172.55419921875	11.4539976119995
2173.24194335938	11.3865852355957
2173.92895507813	11.2360706329346
2174.615234375	11.2646684646606
2175.30078125	11.1845245361328
2175.98583984375	11.1344108581543
2176.67016601563	11.098578453064
2177.35375976563	11.0599994659424
2178.03662109375	11.0890760421753
2178.71875	11.0343952178955
2179.40014648438	11.0170068740845
2180.08081054688	11.0174055099487
2180.76098632813	11.0071668624878
2181.4404296875	10.9476585388184
2182.119140625	10.9683361053467
2182.79711914063	10.9610347747803
2183.47436523438	10.9663648605347
2184.15087890625	10.9647560119629
2184.82690429688	11.052924156189
2185.501953125	10.9828662872314
2186.17651367188	10.9877090454102
2186.85034179688	11.0064649581909
2187.5234375	10.9822540283203
2188.19580078125	10.9498281478882
2188.86743164063	10.9039440155029
2189.53833007813	10.9286575317383
2190.20874023438	10.892186164856
2190.87817382813	10.8176002502441
2191.54711914063	10.8184003829956
2192.21533203125	10.7947883605957
2192.8828125	10.7158355712891
2193.54956054688	10.6849327087402
2194.21557617188	10.5806818008423
2194.880859375	10.620551109314
2195.54541015625	10.5219326019287
2196.20947265625	10.4801578521729
2196.87255859375	10.3968887329102
2197.53515625	10.3187980651855
2198.19677734375	10.2708930969238
2198.85791015625	10.1694297790527
2199.51831054688	10.1581983566284
2200.17797851563	10.0163125991821
2200.8369140625	9.98022270202637
2201.4951171875	9.91930484771729
2202.15258789063	9.83954429626465
2202.80932617188	9.80383491516113
2203.46533203125	9.72873020172119
2204.12060546875	9.67613983154297
2204.775390625	9.64810466766357
2205.42919921875	9.6318416595459
2206.08251953125	9.61079502105713
2206.73486328125	9.64148998260498
2207.38671875	9.60006713867188
2208.03759765625	9.56766128540039
2208.68798828125	9.54529190063477
2209.33764648438	9.51233291625977
2209.98657226563	9.48035335540771
2210.63452148438	9.51232242584229
2211.28198242188	9.49341487884521
2211.9287109375	9.49415302276611
2212.57470703125	9.51077842712402
2213.21997070313	9.56323719024658
2213.86450195313	9.47819232940674
2214.50830078125	9.54885292053223
2215.1513671875	9.4927806854248
2215.79370117188	9.43893146514893
2216.43530273438	9.41031646728516
2217.076171875	9.42770290374756
2217.71630859375	9.36819362640381
2218.35571289063	9.35469722747803
2218.99462890625	9.32295799255371
2219.63256835938	9.23243522644043
2220.26977539063	9.19757747650146
2220.90625	9.13937377929688
2221.5419921875	9.10952281951904
2222.17700195313	9.07101821899414
2222.81127929688	8.99771499633789
2223.44482421875	8.94136524200439
2224.07763671875	8.92636203765869
2224.70971679688	8.81073379516602
2225.34106445313	8.77558517456055
2225.9716796875	8.70455646514893
2226.6015625	8.66272163391113
2227.23071289063	8.6462984085083
2227.85913085938	8.55577850341797
2228.48681640625	8.5260534286499
2229.11376953125	8.46191024780273
2229.73999023438	8.40408515930176
2230.36547851563	8.38445949554443
2230.990234375	8.34925556182861
2231.61401367188	8.29156684875488
2232.2373046875	8.22642803192139
2232.85986328125	8.15536117553711
2233.4814453125	8.15551471710205
2234.1025390625	8.10736465454102
2234.72265625	8.13511371612549
2235.34228515625	8.03447437286377
2235.9609375	8.03611087799072
2236.57885742188	7.99832582473755
2237.1962890625	8.02965450286865
2237.81274414063	8.02001285552979
2238.42846679688	7.96986865997314
2239.04345703125	7.9727578163147
2239.65771484375	7.97436380386353
2240.27124023438	7.98289728164673
2240.88403320313	8.00914573669434
2241.49584960938	7.98842000961304
2242.10717773438	7.93402242660522
2242.71752929688	7.96516370773315
2243.32739257813	7.89991140365601
2243.93627929688	7.91794157028198
2244.54443359375	7.99258899688721
2245.15209960938	7.90281200408936
2245.7587890625	7.85570859909058
2246.36474609375	7.85261726379395
2246.9697265625	7.81936597824097
2247.57421875	7.80723190307617
2248.17797851563	7.83944749832153
2248.78076171875	7.78369855880737
2249.38305664063	7.73461818695068
2249.984375	7.73326539993286
2250.5849609375	7.68438148498535
2251.18481445313	7.67292642593384
2251.78393554688	7.56270551681519
2252.38232421875	7.58791399002075
2252.97973632813	7.53966522216797
2253.57666015625	7.49836111068726
2254.17260742188	7.49327373504639
2254.76782226563	7.45010232925415
2255.3623046875	7.35040712356567
2255.9560546875	7.3076605796814
2256.54907226563	7.28977489471436
2257.14135742188	7.28277063369751
2257.73266601563	7.1911473274231
2258.32348632813	7.17215061187744
2258.91333007813	7.13625526428223
2259.50244140625	7.08032083511353
2260.09057617188	7.03421926498413
2260.67822265625	7.006019115448
2261.26513671875	6.95048332214355
2261.85107421875	6.94799327850342
2262.43627929688	6.86765050888062
2263.02075195313	6.8825740814209
2263.6044921875	6.79901170730591
2264.18725585938	6.78863334655762
2264.76953125	6.77250242233276
2265.35083007813	6.73001146316528
2265.93139648438	6.7023606300354
2266.51123046875	6.6754732131958
2267.09033203125	6.67180299758911
2267.66845703125	6.6485333442688
2268.24584960938	6.65425634384155
2268.82250976563	6.6497802734375
2269.3984375	6.63379335403442
2269.9736328125	6.65756702423096
2270.5478515625	6.70412874221802
2271.12133789063	6.69651937484741
2271.69409179688	6.70697546005249
2272.26611328125	6.67236232757568
2272.83740234375	6.66550970077515
2273.40771484375	6.63189649581909
2273.97729492188	6.63393974304199
2274.54614257813	6.63650751113892
2275.11401367188	6.56003665924072
2275.68139648438	6.57702255249023
2276.24780273438	6.52884674072266
2276.8134765625	6.46880149841309
2277.37817382813	6.43763494491577
2277.9423828125	6.44222688674927
2278.50561523438	6.45076560974121
2279.06811523438	6.50986242294312
2279.62963867188	6.42808246612549
2280.19067382813	6.43214082717896
2280.75073242188	6.42380952835083
2281.31005859375	6.37696933746338
2281.86840820313	6.45724773406982
2282.42602539063	6.39428234100342
2282.98291015625	6.39858675003052
2283.5390625	6.34399795532227
2284.09448242188	6.35700178146362
2284.64892578125	6.31371402740479
2285.20263671875	6.27805948257446
2285.75537109375	6.21777534484863
2286.3076171875	6.22386264801025
2286.85888671875	6.18759727478027
2287.40942382813	6.19923305511475
2287.958984375	6.12504196166992
2288.5078125	6.09902620315552
2289.05590820313	6.08041334152222
2289.60302734375	6.00024890899658
2290.14965820313	6.01235628128052
2290.6953125	5.95200777053833
2291.23999023438	5.93409538269043
2291.78393554688	5.91085624694824
2292.3271484375	5.86713314056396
2292.86962890625	5.81407403945923
2293.4111328125	5.7553858757019
2293.95190429688	5.70915412902832
2294.49194335938	5.73287963867188
2295.03100585938	5.70257616043091
2295.5693359375	5.68742513656616
2296.10693359375	5.6730637550354
2296.6435546875	5.6370964050293
2297.17944335938	5.63789987564087
2297.71459960938	5.63096523284912
2298.24877929688	5.63015937805176
2298.7822265625	5.55487012863159
2299.31469726563	5.59115076065063
2299.8466796875	5.61490154266357
2300.37744140625	5.55154275894165
2300.90771484375	5.54133653640747
2301.43701171875	5.57070398330688
2301.96557617188	5.55594539642334
2302.4931640625	5.59443664550781
2303.02001953125	5.59198665618896
2303.54614257813	5.58766078948975
2304.0712890625	5.56215763092041
2304.595703125	5.55164527893066
2305.119140625	5.5695481300354
2305.64184570313	5.54910182952881
2306.16381835938	5.56835174560547
2306.68481445313	5.56023263931274
2307.205078125	5.54002237319946
2307.72436523438	5.57137489318848
2308.24291992188	5.5304536819458
2308.7607421875	5.53063249588013
2309.27758789063	5.52489471435547
2309.79370117188	5.52560615539551
2310.30883789063	5.51581811904907
2310.8232421875	5.50925302505493
2311.3369140625	5.51560926437378
2311.849609375	5.4780478477478
2312.361328125	5.47980928421021
2312.87255859375	5.46781778335571
2313.38256835938	5.43801116943359
2313.89208984375	5.41033935546875
2314.40063476563	5.37184715270996
2314.908203125	5.38328218460083
2315.4150390625	5.32205486297607
2315.92114257813	5.29212808609009
2316.42626953125	5.26244640350342
2316.9306640625	5.22868251800537
2317.43408203125	5.22113800048828
2317.93676757813	5.1770453453064
2318.4384765625	5.15078830718994
2318.939453125	5.09552955627441
2319.439453125	5.10254669189453
2319.93872070313	5.04125881195068
2320.43701171875	5.04174709320068
2320.9345703125	5.02813053131104
2321.43139648438	4.97298431396484
2321.92724609375	4.95688533782959
2322.42211914063	4.92176151275635
2322.91625976563	4.91866731643677
2323.40966796875	4.87317180633545
2323.90209960938	4.89207077026367
2324.3935546875	4.85632228851318
2324.88427734375	4.82788753509521
2325.37426757813	4.84514999389648
2325.86303710938	4.80062627792358
2326.35131835938	4.81870460510254
2326.83862304688	4.80518960952759
2327.32495117188	4.80828809738159
2327.810546875	4.79884576797485
2328.29541015625	4.83357763290405
2328.77905273438	4.83313417434692
2329.26220703125	4.81440591812134
2329.74438476563	4.83279132843018
2330.2255859375	4.82168865203857
2330.7060546875	4.83188962936401
2331.185546875	4.86614608764648
2331.6640625	4.83671855926514
2332.14184570313	4.85759544372559
2332.61889648438	4.84647178649902
2333.09497070313	4.83643245697021
2333.57006835938	4.82473993301392
2334.04443359375	4.82755422592163
2334.51782226563	4.81803750991821
2334.99047851563	4.78576326370239
2335.46215820313	4.79541397094727
2335.93310546875	4.74253129959106
2336.40307617188	4.75573492050171
2336.8720703125	4.73655652999878
2337.34033203125	4.69731712341309
2337.8076171875	4.73276281356812
2338.27416992188	4.66986131668091
2338.73974609375	4.64016962051392
2339.20458984375	4.62118053436279
2339.66845703125	4.58759689331055
2340.13134765625	4.54628133773804
2340.59350585938	4.54870176315308
2341.0546875	4.52193355560303
2341.51489257813	4.52847528457642
2341.97436523438	4.45868968963623
2342.43286132813	4.47981691360474
2342.890625	4.40582704544067
2343.34741210938	4.38225841522217
2343.80322265625	4.38350963592529
2344.25830078125	4.35467004776001
2344.71240234375	4.34817171096802
2345.16577148438	4.35741472244263
2345.61791992188	4.37135744094849
2346.06958007813	4.42455720901489
2346.52001953125	4.44737720489502
2346.9697265625	4.55070209503174
2347.41845703125	4.61176061630249
2347.86645507813	4.68559169769287
2348.3134765625	4.74839496612549
2348.75952148438	4.83007192611694
2349.20483398438	4.95946407318115
2349.64916992188	5.01548671722412
2350.09252929688	5.07293319702148
2350.53515625	5.1243143081665
2350.97680664063	5.12661790847778
2351.41748046875	5.27629947662354
2351.857421875	5.24866390228271
2352.29638671875	5.31432867050171
2352.734375	5.3033504486084
2353.17138671875	5.26818227767944
2353.60766601563	5.26217794418335
2354.04296875	5.20082426071167
2354.4775390625	5.13747787475586
2354.91088867188	5.05516147613525
2355.34350585938	4.94104671478271
2355.775390625	4.89592027664185
2356.2060546875	4.80451536178589
2356.63598632813	4.68712711334229
2357.06494140625	4.62318420410156
2357.4931640625	4.49421977996826
2357.92041015625	4.41454124450684
2358.3466796875	4.36662101745605
2358.77197265625	4.23492002487183
2359.1962890625	4.19863128662109
2359.61987304688	4.08074903488159
2360.04248046875	4.04633569717407
2360.46411132813	3.96046376228333
2360.88500976563	3.9293372631073
2361.30493164063	3.9009850025177
2361.72387695313	3.87428998947144
