# Supplementary material for: Optics miniaturization strategy for demanding Raman spectroscopy applications
Source: Nat Commun. 2024 Apr 8;15:3049. doi: 10.1038/s41467-024-47044-7 (PMC11001912; doi:10.1038/s41467-024-47044-7)
Supplement: Supplementary file 6 — Source Data [file 41467_2024_47044_MOESM6_ESM.zip › Source Data/NCOMMS-23-34016B s3/S3 pHCA, Glucose, Salts/calibraiton/Salts standards 24.08.17/N_2_5g_L_5.csv]

347.42919921875	78.4638595581055
348.892913818359	78.5293273925781
350.356079101563	79.0818710327148
351.818634033203	79.1234512329102
353.280670166016	79.5539093017578
354.742095947266	79.8246536254883
356.202972412109	80.0777587890625
357.663299560547	80.2645950317383
359.123046875	80.6160888671875
360.582244873047	80.7409515380859
362.040863037109	81.0060272216797
363.498931884766	81.1359252929688
364.956451416016	81.3687210083008
366.413391113281	81.4853057861328
367.869750976563	81.6374206542969
369.325592041016	81.9224319458008
370.780853271484	81.6086502075195
372.235565185547	82.0862350463867
373.689727783203	81.9249114990234
375.143310546875	82.038932800293
376.596343994141	82.2120590209961
378.048828125	82.2924880981445
379.500762939453	82.2157211303711
380.9521484375	82.2657775878906
382.402954101563	82.4622497558594
383.853240966797	82.6070404052734
385.302947998047	82.7457656860352
386.752136230469	82.9938430786133
388.200744628906	83.1066131591797
389.648803710938	83.3137054443359
391.096343994141	83.1450576782227
392.543304443359	83.395378112793
393.989715576172	83.6587448120117
395.435607910156	83.8365173339844
396.880920410156	84.0345764160156
398.325714111328	83.9300689697266
399.769927978516	84.2579879760742
401.213623046875	84.4259796142578
402.656768798828	84.6196365356445
404.099395751953	84.7737655639648
405.541442871094	85.105224609375
406.982971191406	85.1008453369141
408.423950195313	85.2839126586914
409.864379882813	85.4611434936523
411.304290771484	85.6412506103516
412.743621826172	85.7001419067383
414.182434082031	85.7158355712891
415.620727539063	85.9828643798828
417.058471679688	85.9343719482422
418.495666503906	86.1265029907227
419.932342529297	86.176628112793
421.368469238281	86.0468978881836
422.804077148438	86.091423034668
424.239135742188	86.1085357666016
425.673645019531	85.966667175293
427.107635498047	86.1121139526367
428.541107177734	85.9261703491211
429.974029541016	85.7985687255859
431.406433105469	85.6228561401367
432.838287353516	85.7596054077148
434.269622802734	85.5444869995117
435.700408935547	85.567626953125
437.130706787109	85.4147720336914
438.560455322266	85.25439453125
439.989654541016	85.1550445556641
441.418334960938	85.1415634155273
442.846496582031	84.8784027099609
444.274139404297	84.8935165405273
445.701263427734	84.8748779296875
447.127838134766	84.5613861083984
448.553894042969	84.5203094482422
449.979431152344	84.4563522338867
451.404449462891	84.4028930664063
452.828918457031	84.1788940429688
454.252899169922	84.0847778320313
455.676330566406	83.9962997436523
457.099273681641	83.9579238891602
458.521667480469	83.918586730957
459.943542480469	83.9904098510742
461.364929199219	83.8068237304688
462.785766601563	83.8773345947266
464.206085205078	83.9365997314453
465.625885009766	83.7114486694336
467.045196533203	83.9333953857422
468.463958740234	83.8234481811523
469.882202148438	83.7372131347656
471.299957275391	83.7587509155273
472.717193603516	83.8527755737305
474.133911132813	83.7437362670898
475.550109863281	83.8920288085938
476.965789794922	83.8130645751953
478.380950927734	83.9435424804688
479.795623779297	83.9578018188477
481.209777832031	83.857795715332
482.623413085938	84.0591659545898
484.036529541016	84.1675720214844
485.449157714844	84.2325897216797
486.861267089844	84.298210144043
488.272857666016	84.1481552124023
489.683959960938	84.3181457519531
491.094543457031	84.3471984863281
492.504608154297	84.3418197631836
493.914184570313	84.2845993041992
495.3232421875	84.3556976318359
496.731811523438	84.3946762084961
498.139862060547	84.3193206787109
499.547393798828	84.1126403808594
500.954467773438	84.0321426391602
502.360992431641	83.9837951660156
503.767028808594	83.725212097168
505.172576904297	83.8718566894531
506.577606201172	83.6278839111328
507.982147216797	83.5291900634766
509.386169433594	83.317024230957
510.789703369141	83.2241973876953
512.192749023438	83.1283111572266
513.595275878906	83.0935363769531
514.997314453125	82.7058715820313
516.398803710938	82.9059829711914
517.799865722656	82.5603790283203
519.200378417969	82.5313415527344
520.600463867188	82.3997268676758
522	82.1566848754883
523.399047851563	82.1727600097656
524.797607421875	81.8869323730469
526.195678710938	81.6073455810547
527.59326171875	81.6656188964844
528.990295410156	81.4322891235352
530.386901855469	81.0370101928711
531.782958984375	80.9520950317383
533.178588867188	80.9189529418945
534.573669433594	80.649543762207
535.968322753906	80.5481338500977
537.362426757813	80.2045135498047
538.756042480469	80.203369140625
540.149230957031	79.9748840332031
541.541870117188	79.812858581543
542.934020996094	79.6923370361328
544.32568359375	79.4761657714844
545.716918945313	79.4514236450195
547.107604980469	79.1743927001953
548.497802734375	78.9776611328125
549.887573242188	79.0212936401367
551.276794433594	78.6076736450195
552.66552734375	78.5211868286133
554.053833007813	78.5120697021484
555.441650390625	78.4804077148438
556.828918457031	78.2636795043945
558.215759277344	77.9963073730469
559.602111816406	77.9998168945313
560.987976074219	77.9235610961914
562.373352050781	77.8139801025391
563.758239746094	77.7736282348633
565.142639160156	77.6637344360352
566.526611328125	77.5475082397461
567.910034179688	77.6536636352539
569.293029785156	77.4299926757813
570.675537109375	77.4365692138672
572.057556152344	77.3857727050781
573.439086914063	77.3954849243164
574.820129394531	77.2072143554688
576.200744628906	77.2778244018555
577.580871582031	77.0909805297852
578.96044921875	77.1600723266602
580.339660644531	77.1406173706055
581.718322753906	77.2361145019531
583.096557617188	77.0642166137695
584.474243164063	77.0960311889648
585.851501464844	76.9286270141602
587.228332519531	77.1375503540039
588.604614257813	76.9238204956055
589.98046875	76.9283676147461
591.355834960938	76.8856048583984
592.730712890625	76.8990478515625
594.105163574219	76.9259643554688
595.479125976563	76.7835922241211
596.852600097656	76.7164916992188
598.225646972656	76.7103805541992
599.598205566406	76.7900924682617
600.970275878906	76.5080108642578
602.341857910156	76.5221786499023
603.713012695313	76.4417266845703
605.083679199219	76.420539855957
606.453918457031	76.3043975830078
607.823608398438	76.1609649658203
609.192932128906	76.3061599731445
610.561706542969	75.8982696533203
611.930053710938	76.0657958984375
613.297912597656	75.7546844482422
614.665344238281	75.779426574707
616.032287597656	75.6896438598633
617.398803710938	75.5910339355469
618.764831542969	75.4784240722656
620.13037109375	75.3020782470703
621.495483398438	75.1764755249023
622.860107421875	75.0868377685547
624.224304199219	74.8900375366211
625.588012695313	74.8352432250977
626.951232910156	74.673095703125
628.314025878906	74.4466400146484
629.676391601563	74.5580673217773
631.038269042969	74.315544128418
632.399658203125	74.1472091674805
633.760620117188	74.1496200561523
635.12109375	74.0491256713867
636.481140136719	73.6896743774414
637.840759277344	73.6132431030273
639.199890136719	73.5468368530273
640.558532714844	73.4111709594727
641.916748046875	73.3296508789063
643.274536132813	73.156608581543
644.6318359375	73.0358047485352
645.988647460938	72.9566955566406
647.345031738281	72.7307968139648
648.700988769531	72.735595703125
650.056457519531	72.6981964111328
651.411499023438	72.3530731201172
652.76611328125	72.4145355224609
654.120239257813	72.1652374267578
655.473876953125	72.2890777587891
656.827087402344	72.006477355957
658.179870605469	72.057861328125
659.5322265625	71.8131103515625
660.884094238281	71.8560943603516
662.235473632813	71.9086761474609
663.586486816406	71.6504211425781
664.93701171875	71.5222244262695
666.287048339844	71.6732177734375
667.636657714844	71.5257110595703
668.98583984375	71.3801345825195
670.334594726563	71.4736557006836
671.682861328125	71.362663269043
673.030700683594	71.313591003418
674.378051757813	71.3839569091797
675.725036621094	71.342414855957
677.071533203125	71.3154602050781
678.417541503906	71.302116394043
679.76318359375	71.3071899414063
681.108337402344	71.1195373535156
682.453002929688	71.2355804443359
683.797302246094	71.3468475341797
685.14111328125	71.23876953125
686.484497070313	71.2902984619141
687.827453613281	71.3002624511719
689.169921875	71.06201171875
690.512023925781	71.21337890625
691.853637695313	71.3350601196289
693.194763183594	71.3362731933594
694.535522460938	71.0571594238281
695.875793457031	71.1930541992188
697.215637207031	71.2236175537109
698.555053710938	71.2806396484375
699.89404296875	71.289794921875
701.232543945313	71.422477722168
702.570617675781	71.2465362548828
703.908325195313	71.1140899658203
705.245483398438	71.275505065918
706.582275390625	71.239013671875
707.918640136719	71.3895263671875
709.254516601563	71.1808166503906
710.589965820313	71.1899261474609
711.924987792969	71.3421936035156
713.259582519531	71.2301940917969
714.59375	71.3271865844727
715.927490234375	71.1928558349609
717.2607421875	71.3828582763672
718.593627929688	71.093994140625
719.926025390625	71.1971588134766
721.257995605469	71.1050186157227
722.589538574219	71.1718673706055
723.920654296875	71.0725021362305
725.251342773438	71.1990509033203
726.581604003906	71.0610961914063
727.911437988281	70.9960479736328
729.240783691406	70.9755783081055
730.569763183594	70.9457473754883
731.898254394531	70.8991241455078
733.226379394531	70.9165725708008
734.554016113281	70.7493286132813
735.881225585938	70.730110168457
737.208068847656	70.6992568969727
738.534423828125	70.5840911865234
739.8603515625	70.4555892944336
741.185852050781	70.4534683227539
742.510925292969	70.4767913818359
743.835571289063	70.3237075805664
745.159790039063	70.2639236450195
746.483581542969	70.3190307617188
747.806945800781	70.0395126342773
749.1298828125	70.0640869140625
750.452453613281	69.8656616210938
751.774536132813	69.8617935180664
753.09619140625	69.7232437133789
754.417419433594	69.6239013671875
755.738220214844	69.5547409057617
757.05859375	69.5641555786133
758.378540039063	69.3664932250977
759.698059082031	69.2666625976563
761.017211914063	69.0677185058594
762.335876464844	69.1887664794922
763.654113769531	68.9893112182617
764.971984863281	68.7831878662109
766.289367675781	68.8074493408203
767.606384277344	68.6096267700195
768.922973632813	68.6295318603516
770.239074707031	68.4246978759766
771.554809570313	68.3216705322266
772.8701171875	68.3559646606445
774.184997558594	68.1666793823242
775.499450683594	67.9124908447266
776.8134765625	68.0142669677734
778.127136230469	67.7238693237305
779.440307617188	67.699462890625
780.753112792969	67.7569885253906
782.0654296875	67.3620681762695
783.377380371094	67.3575973510742
784.688903808594	67.2867050170898
786	67.158576965332
787.310668945313	67.1096878051758
788.620971679688	66.9012451171875
789.930786132813	66.9390411376953
791.240234375	66.7503280639648
792.549255371094	66.6866455078125
793.857788085938	66.6006469726563
795.166015625	66.4938735961914
796.473754882813	66.3760757446289
797.781066894531	66.2365341186523
799.088012695313	66.349853515625
800.39453125	66.0815582275391
801.700622558594	66.0941619873047
803.006286621094	65.8932876586914
804.311584472656	65.9137420654297
805.616394042969	65.760627746582
806.920837402344	65.7023391723633
808.224853515625	65.6725006103516
809.528503417969	65.5742034912109
810.831665039063	65.4413986206055
812.134460449219	65.5415344238281
813.436828613281	65.2769546508789
814.73876953125	65.2729721069336
816.040344238281	65.1639099121094
817.341430664063	65.109245300293
818.642150878906	64.9702835083008
819.942504882813	64.942741394043
821.242370605469	64.7826461791992
822.541870117188	64.8245544433594
823.840942382813	64.8087005615234
825.139587402344	64.7486190795898
826.437866210938	64.4929046630859
827.735656738281	64.5026702880859
829.033081054688	64.4462738037109
830.330139160156	64.4900054931641
831.626770019531	64.3022766113281
832.922973632813	64.2583465576172
834.21875	64.1492156982422
835.514099121094	64.1588897705078
836.80908203125	64.038948059082
838.103637695313	63.9914665222168
839.397827148438	63.9539222717285
840.691589355469	63.9783477783203
841.984924316406	63.819034576416
843.27783203125	63.6383819580078
844.570373535156	63.6089248657227
845.862487792969	63.4849433898926
847.154235839844	63.3670883178711
848.445556640625	63.3822937011719
849.736450195313	63.1083679199219
851.026916503906	62.9888687133789
852.317016601563	62.9585800170898
853.606689453125	62.8825721740723
854.89599609375	62.686336517334
856.184875488281	62.5126037597656
857.473327636719	62.3205986022949
858.761413574219	62.1292037963867
860.049072265625	62.1114273071289
861.336303710938	61.963321685791
862.623168945313	61.7434272766113
863.909606933594	61.5412635803223
865.195678710938	61.5050735473633
866.481323242188	61.3323097229004
867.766540527344	60.959300994873
869.051391601563	60.8664131164551
870.335815429688	60.7327690124512
871.619873046875	60.4718780517578
872.903503417969	60.1102294921875
874.186706542969	60.0399131774902
875.469543457031	59.6303100585938
876.752014160156	59.5070762634277
878.033996582031	59.3686294555664
879.315612792969	59.0438766479492
880.596862792969	58.8887138366699
881.877685546875	58.511058807373
883.158081054688	58.3768882751465
884.438110351563	58.0415878295898
885.7177734375	57.8524055480957
886.996948242188	57.7276306152344
888.275817871094	57.3124084472656
889.55419921875	57.1907348632813
890.832275390625	56.9652709960938
892.10986328125	56.7245864868164
893.387084960938	56.5671653747559
894.663940429688	56.1865310668945
895.940368652344	56.0613479614258
897.216369628906	55.7899017333984
898.492004394531	55.5643882751465
899.767272949219	55.3017501831055
901.042114257813	55.0783729553223
902.316528320313	54.8948135375977
903.590576171875	54.6811943054199
904.8642578125	54.4157829284668
906.137512207031	54.2273445129395
907.410339355469	53.926944732666
908.682800292969	53.7929992675781
909.954833984375	53.6522254943848
911.226501464844	53.419677734375
912.497802734375	53.1003150939941
913.768676757813	52.9249382019043
915.039123535156	52.8630790710449
916.309204101563	52.557487487793
917.578918457031	52.3492279052734
918.848205566406	52.2453384399414
920.117126464844	51.9458885192871
921.385620117188	51.8747825622559
922.653747558594	51.7604789733887
923.921447753906	51.4083442687988
925.188781738281	51.3176765441895
926.455688476563	51.0783233642578
927.722229003906	51.0177688598633
928.988342285156	50.8980255126953
930.254089355469	50.7779083251953
931.519470214844	50.5753631591797
932.784423828125	50.5956153869629
934.049011230469	50.2798118591309
935.313171386719	50.241828918457
936.576965332031	50.1853942871094
937.84033203125	50.0453796386719
939.103332519531	49.7970428466797
940.365966796875	49.8569869995117
941.628173828125	49.7284469604492
942.890014648438	49.635913848877
944.151428222656	49.470272064209
945.412475585938	49.3575897216797
946.673095703125	49.2557563781738
947.933349609375	49.2908515930176
949.193237304688	49.2229499816895
950.452697753906	49.2007598876953
951.711791992188	49.1947746276855
952.970520019531	49.0694122314453
954.228820800781	48.9313049316406
955.486755371094	49.0708236694336
956.744262695313	48.8824882507324
958.001403808594	48.947395324707
959.258117675781	48.9226417541504
960.514526367188	48.9289321899414
961.770446777344	48.8870697021484
963.026062011719	49.0721778869629
964.28125	48.871166229248
965.536010742188	48.8360176086426
966.790466308594	49.0502891540527
968.044494628906	48.9706153869629
969.298095703125	49.044605255127
970.551391601563	49.2551193237305
971.80419921875	49.1920471191406
973.056701660156	49.4018363952637
974.308776855469	49.4800720214844
975.560485839844	49.7005462646484
976.811767578125	50.0345230102539
978.062683105469	50.3312072753906
979.313232421875	50.6440849304199
980.563415527344	51.2170715332031
981.813171386719	51.6173896789551
983.0625	52.2383995056152
984.3115234375	52.9079895019531
985.560119628906	53.4157638549805
986.808349609375	53.8102493286133
988.05615234375	54.1158409118652
989.303588867188	54.1590614318848
990.550659179688	54.185359954834
991.797302246094	53.7763824462891
993.043579101563	53.2889595031738
994.289489746094	52.4660339355469
995.535034179688	51.9228248596191
996.780151367188	51.0818061828613
998.02490234375	50.3672294616699
999.269226074219	50.0114212036133
1000.51318359375	49.2890510559082
1001.75677490234	48.8271789550781
1003	48.3327522277832
1004.24279785156	48.0838050842285
1005.48522949219	47.6103363037109
1006.72729492188	47.6215362548828
1007.96893310547	47.2926254272461
1009.21026611328	47.132640838623
1010.45111083984	47.0084800720215
1011.69165039063	46.7658615112305
1012.93176269531	46.5965843200684
1014.17150878906	46.525390625
1015.41088867188	46.5128707885742
1016.64984130859	46.476375579834
1017.88842773438	46.2852325439453
1019.12664794922	46.2131423950195
1020.36450195313	46.2349548339844
1021.60192871094	46.0682258605957
1022.83898925781	46.0213088989258
1024.07568359375	45.8511657714844
1025.31201171875	45.9223785400391
1026.5478515625	45.7080612182617
1027.78344726563	45.7907333374023
1029.0185546875	45.6844367980957
1030.25329589844	45.5802612304688
1031.48767089844	45.4640960693359
1032.7216796875	45.6049156188965
1033.95532226563	45.5621109008789
1035.18859863281	45.5600929260254
1036.42138671875	45.4588241577148
1037.65393066406	45.4907417297363
1038.88598632813	45.4266548156738
1040.11767578125	45.4486846923828
1041.34899902344	45.3394775390625
1042.57995605469	45.4554634094238
1043.810546875	45.5430908203125
1045.04077148438	45.3582611083984
1046.2705078125	45.5661430358887
1047.5	45.5027275085449
1048.72900390625	45.466365814209
1049.95764160156	45.4345932006836
1051.18591308594	45.5131645202637
1052.41381835938	45.4473152160645
1053.64135742188	45.3688926696777
1054.86853027344	45.5286979675293
1056.09521484375	45.3754043579102
1057.32165527344	45.3650588989258
1058.54760742188	45.3421440124512
1059.77331542969	45.2656898498535
1060.99853515625	45.3642120361328
1062.22338867188	45.3766021728516
1063.44787597656	45.2302322387695
1064.671875	45.2815322875977
1065.89562988281	45.3290328979492
1067.11901855469	45.1823120117188
1068.34191894531	45.193244934082
1069.56457519531	45.2270660400391
1070.78674316406	45.099063873291
1072.00854492188	45.1512069702148
1073.22998046875	45.0771675109863
1074.45104980469	45.0771179199219
1075.67175292969	44.9786911010742
1076.89208984375	44.9653244018555
1078.11193847656	44.9239311218262
1079.33154296875	44.85986328125
1080.55065917969	44.8716888427734
1081.76940917969	44.8065071105957
1082.98791503906	44.5908737182617
1084.20593261719	44.7539596557617
1085.42358398438	44.6264495849609
1086.64086914063	44.6528396606445
1087.85766601563	44.6243171691895
1089.07421875	44.5637702941895
1090.29040527344	44.4816818237305
1091.50610351563	44.4013137817383
1092.72155761719	44.3997421264648
1093.9365234375	44.3775825500488
1095.15112304688	44.3855628967285
1096.36535644531	44.332706451416
1097.57922363281	44.3771629333496
1098.79272460938	44.4599647521973
1100.005859375	44.2711334228516
1101.21862792969	44.4045333862305
1102.43090820313	44.3878135681152
1103.64294433594	44.274169921875
1104.8544921875	44.3822402954102
1106.06579589844	44.4063873291016
1107.27661132813	44.1954574584961
1108.48706054688	44.3133277893066
1109.69714355469	44.3502998352051
1110.90686035156	44.2661056518555
1112.1162109375	44.2260055541992
1113.3251953125	44.2124443054199
1114.53369140625	44.2113075256348
1115.74194335938	44.2506446838379
1116.94982910156	44.2697677612305
1118.1572265625	44.2602767944336
1119.3642578125	44.2351455688477
1120.57104492188	44.2495384216309
1121.77734375	44.2236709594727
1122.98327636719	44.1204986572266
1124.18884277344	44.1794090270996
1125.39404296875	44.2087631225586
1126.59875488281	44.1168670654297
1127.80322265625	44.2799110412598
1129.00732421875	44.3039627075195
1130.2109375	44.186710357666
1131.41430664063	44.138988494873
1132.6171875	44.1124725341797
1133.81970214844	44.1298942565918
1135.02197265625	44.1708221435547
1136.22375488281	44.1307830810547
1137.42517089844	43.9698371887207
1138.62622070313	44.1210327148438
1139.82690429688	44.0229606628418
1141.02709960938	43.857250213623
1142.22705078125	44.0207328796387
1143.42663574219	44.0405654907227
1144.62573242188	43.8490943908691
1145.82458496094	43.8507957458496
1147.02294921875	43.9195823669434
1148.22094726563	43.9035415649414
1149.41857910156	43.8997497558594
1150.61584472656	43.8596572875977
1151.81274414063	43.8730926513672
1153.00927734375	43.7378387451172
1154.20544433594	43.8847160339355
1155.40124511719	43.8299560546875
1156.5966796875	43.940559387207
1157.79162597656	43.7910041809082
1158.986328125	43.764949798584
1160.18054199219	43.9016075134277
1161.37438964844	43.8493957519531
1162.56799316406	43.6503410339355
1163.76110839844	43.8121109008789
1164.95385742188	43.7616500854492
1166.14624023438	43.7721939086914
1167.33825683594	43.626895904541
1168.52990722656	43.6508674621582
1169.72119140625	43.7326011657715
1170.91198730469	43.6431655883789
1172.1025390625	43.8089294433594
1173.29260253906	43.8551635742188
1174.482421875	43.6624565124512
1175.67175292969	43.7494621276855
1176.86071777344	43.7414016723633
1178.04943847656	43.790943145752
1179.23767089844	43.8642387390137
1180.42553710938	43.783317565918
1181.61303710938	43.8484191894531
1182.80017089844	44.0218658447266
1183.98681640625	43.9851913452148
1185.17321777344	43.9031677246094
1186.35925292969	43.9304504394531
1187.54479980469	44.109935760498
1188.73010253906	43.93701171875
1189.91491699219	43.9325637817383
1191.09936523438	44.0351600646973
1192.28356933594	44.0768966674805
1193.46728515625	43.953197479248
1194.65063476563	44.0958786010742
1195.83361816406	44.0892143249512
1197.01623535156	44.0988464355469
1198.19836425781	44.2213096618652
1199.38024902344	44.2487907409668
1200.56176757813	44.1789817810059
1201.74279785156	44.2781410217285
1202.92358398438	44.3721542358398
1204.10388183594	44.3397521972656
1205.28393554688	44.4102401733398
1206.46350097656	44.3903160095215
1207.64270019531	44.429615020752
1208.82153320313	44.5411949157715
1210	44.5489044189453
1211.17810058594	44.6200981140137
1212.35583496094	44.4953956604004
1213.53308105469	44.6087837219238
1214.71008300781	44.6221389770508
1215.88671875	44.6508445739746
1217.06286621094	44.5996055603027
1218.23864746094	44.5771522521973
1219.41418457031	44.5483703613281
1220.58923339844	44.6214408874512
1221.76391601563	44.6153259277344
1222.93823242188	44.4902992248535
1224.11218261719	44.6039009094238
1225.28576660156	44.6477088928223
1226.458984375	44.5940780639648
1227.6318359375	44.582088470459
1228.80419921875	44.5595550537109
1229.97631835938	44.6515922546387
1231.14794921875	44.5882148742676
1232.31921386719	44.6603393554688
1233.490234375	44.5852851867676
1234.66076660156	44.6042785644531
1235.83093261719	44.5851020812988
1237.00073242188	44.5922317504883
1238.17016601563	44.6149253845215
1239.33923339844	44.6153678894043
1240.5078125	44.543815612793
1241.67614746094	44.4503860473633
1242.84411621094	44.5342102050781
1244.01159667969	44.4552040100098
1245.1787109375	44.3448829650879
1246.34558105469	44.3094749450684
1247.51196289063	44.2541046142578
1248.67797851563	44.1831741333008
1249.84362792969	44.2010192871094
1251.00891113281	44.1846771240234
1252.173828125	44.0107688903809
1253.33825683594	44.0884170532227
1254.50244140625	44.1122703552246
1255.66625976563	44.039852142334
1256.82958984375	44.0408668518066
1257.99255371094	43.9463500976563
1259.1552734375	44.0956230163574
1260.31750488281	43.9446067810059
1261.47937011719	43.8772125244141
1262.64086914063	43.8940620422363
1263.80200195313	43.8338088989258
1264.96276855469	43.7968292236328
1266.123046875	43.8237228393555
1267.28308105469	43.6842346191406
1268.44262695313	43.6926918029785
1269.60192871094	43.600528717041
1270.7607421875	43.611701965332
1271.91918945313	43.4872245788574
1273.07727050781	43.4583854675293
1274.23498535156	43.3054237365723
1275.39233398438	43.2132759094238
1276.54931640625	43.2223663330078
1277.70581054688	43.1525573730469
1278.86206054688	43.2356071472168
1280.01794433594	43.2181854248047
1281.17333984375	43.0771560668945
1282.32836914063	43.1044120788574
1283.48303222656	43.0090293884277
1284.63732910156	43.0211029052734
1285.79125976563	42.8816032409668
1286.94482421875	43.0071754455566
1288.09802246094	42.9445457458496
1289.25073242188	42.9460945129395
1290.40319824219	43.0156745910645
1291.55517578125	42.8532600402832
1292.70690917969	42.852710723877
1293.85815429688	42.7303695678711
1295.00903320313	42.8156318664551
1296.15954589844	42.7983589172363
1297.30969238281	42.7546882629395
1298.45935058594	42.6444969177246
1299.60876464844	42.6910820007324
1300.7578125	42.498161315918
1301.90637207031	42.5999336242676
1303.05456542969	42.5711479187012
1304.20239257813	42.5128593444824
1305.34985351563	42.5049324035645
1306.49694824219	42.4042091369629
1307.64367675781	42.2930564880371
1308.7900390625	42.3005828857422
1309.93591308594	42.2405815124512
1311.08154296875	42.2672462463379
1312.22668457031	42.2711524963379
1313.37145996094	42.2461204528809
1314.51599121094	42.2052574157715
1315.66003417969	42.3098068237305
1316.80358886719	42.2471580505371
1317.94689941406	42.2030448913574
1319.08984375	42.2920303344727
1320.23229980469	42.2991333007813
1321.37451171875	42.1090126037598
1322.51623535156	42.2191123962402
1323.65759277344	42.1997909545898
1324.79858398438	42.1650161743164
1325.93920898438	42.1337280273438
1327.07934570313	42.042911529541
1328.21923828125	42.0485610961914
1329.35864257813	41.9674186706543
1330.49780273438	41.8764190673828
1331.63647460938	41.9083862304688
1332.77478027344	41.8442649841309
1333.91271972656	41.6996994018555
1335.05029296875	41.7997932434082
1336.18737792969	41.7167320251465
1337.32421875	41.6319198608398
1338.46057128906	41.640567779541
1339.5966796875	41.5830497741699
1340.73229980469	41.5450820922852
1341.86755371094	41.6482162475586
1343.00231933594	41.6133689880371
1344.13684082031	41.5860900878906
1345.27099609375	41.5512657165527
1346.40466308594	41.544132232666
1347.53796386719	41.534496307373
1348.6708984375	41.5064735412598
1349.80346679688	41.5435485839844
1350.93566894531	41.4861106872559
1352.06750488281	41.4565582275391
1353.19885253906	41.3979644775391
1354.32995605469	41.4692077636719
1355.46057128906	41.3550071716309
1356.5908203125	41.3068885803223
1357.720703125	41.2401695251465
1358.85021972656	41.2224998474121
1359.97924804688	41.1553916931152
1361.10803222656	41.1373519897461
1362.236328125	41.1216430664063
1363.3642578125	40.9992713928223
1364.49182128906	41.0134544372559
1365.61901855469	40.9395637512207
1366.74584960938	40.8577270507813
1367.87231445313	40.9024085998535
1368.99829101563	40.7802047729492
1370.12390136719	40.8155975341797
1371.24914550781	40.7935447692871
1372.3740234375	40.8324775695801
1373.49853515625	40.7881240844727
1374.62255859375	40.6325187683105
1375.74633789063	40.8112983703613
1376.86962890625	40.8592414855957
1377.99255371094	40.6305885314941
1379.11511230469	40.6849555969238
1380.2373046875	40.635986328125
1381.35900878906	40.7041969299316
1382.48034667969	40.5930557250977
1383.60144042969	40.6836585998535
1384.72204589844	40.5938987731934
1385.84228515625	40.550594329834
1386.96203613281	40.5687446594238
1388.08154296875	40.4776229858398
1389.20056152344	40.4623374938965
1390.31921386719	40.4809226989746
1391.4375	40.3255958557129
1392.55541992188	40.3399124145508
1393.6728515625	40.3271942138672
1394.7900390625	40.3532180786133
1395.90673828125	40.1612701416016
1397.02307128906	40.2460975646973
1398.13903808594	40.1275177001953
1399.25463867188	40.105884552002
1400.36975097656	40.049015045166
1401.48449707031	40.1382064819336
1402.59899902344	40.0862236022949
1403.712890625	40.0063896179199
1404.82653808594	40.0311622619629
1405.93981933594	40.1818428039551
1407.05261230469	40.0334281921387
1408.1650390625	40.0450057983398
1409.27709960938	40.1127471923828
1410.38879394531	40.1939697265625
1411.5	40.0471038818359
1412.61096191406	40.0275497436523
1413.72143554688	40.0967445373535
1414.83154296875	40.0881500244141
1415.94116210938	39.8419532775879
1417.05053710938	39.9798698425293
1418.15942382813	39.8265113830566
1419.26794433594	39.9580497741699
1420.37609863281	39.8563957214355
1421.48388671875	39.795726776123
1422.59118652344	39.5978050231934
1423.6982421875	39.7325706481934
1424.80480957031	39.5988616943359
1425.91088867188	39.4774436950684
1427.01672363281	39.553295135498
1428.1220703125	39.5420532226563
1429.22717285156	39.4608612060547
1430.33166503906	39.5453834533691
1431.43591308594	39.4470024108887
1432.53979492188	39.4615936279297
1433.64318847656	39.5035781860352
1434.74621582031	39.5058898925781
1435.84887695313	39.4272651672363
1436.95104980469	39.42431640625
1438.05297851563	39.5303421020508
1439.15441894531	39.4841995239258
1440.25549316406	39.4083213806152
1441.35620117188	39.458065032959
1442.45642089844	39.5097999572754
1443.55627441406	39.258358001709
1444.65576171875	39.3005104064941
1445.7548828125	39.1308364868164
1446.853515625	39.2127685546875
1447.95190429688	39.0757713317871
1449.0498046875	39.0566673278809
1450.14721679688	39.0029067993164
1451.24438476563	39.0124168395996
1452.34106445313	38.7928657531738
1453.43737792969	38.8602027893066
1454.53332519531	38.8607368469238
1455.62890625	38.7620697021484
1456.72399902344	38.8904609680176
1457.81872558594	38.8429908752441
1458.9130859375	38.7963027954102
1460.00695800781	38.7668724060059
1461.10046386719	38.7251052856445
1462.19360351563	38.8689498901367
1463.28637695313	38.7102355957031
1464.37878417969	38.7699508666992
1465.470703125	38.8709182739258
1466.56225585938	38.799747467041
1467.65344238281	38.9271011352539
1468.744140625	38.8573188781738
1469.83447265625	38.7991104125977
1470.92443847656	38.761344909668
1472.01403808594	38.6084327697754
1473.10314941406	38.6522026062012
1474.19189453125	38.5305023193359
1475.2802734375	38.443775177002
1476.3681640625	38.5837249755859
1477.45581054688	38.4218864440918
1478.54296875	38.3933563232422
1479.62963867188	38.4600410461426
1480.71606445313	38.512393951416
1481.80200195313	38.4215316772461
1482.88757324219	38.4355506896973
1483.97265625	38.4875717163086
1485.05737304688	38.5685615539551
1486.14172363281	38.4775199890137
1487.22570800781	38.6865539550781
1488.30932617188	38.5781898498535
1489.39245605469	38.684513092041
1490.47509765625	38.7101135253906
1491.55749511719	38.7187881469727
1492.63940429688	38.815372467041
1493.72094726563	38.7832984924316
1494.80212402344	38.8426933288574
1495.8828125	38.8356819152832
1496.96313476563	38.738956451416
1498.04309082031	38.7755355834961
1499.12255859375	38.8437042236328
1500.20166015625	38.7420463562012
1501.28039550781	38.7767181396484
1502.35864257813	38.7670135498047
1503.4365234375	38.746452331543
1504.51403808594	38.7136688232422
1505.59118652344	38.7938232421875
1506.66784667969	38.9081840515137
1507.744140625	38.659366607666
1508.81994628906	38.8529968261719
1509.89538574219	38.8902168273926
1510.97045898438	38.9495887756348
1512.04516601563	39.0536689758301
1513.11938476563	39.087818145752
1514.19323730469	39.1694412231445
1515.26672363281	39.3640174865723
1516.33972167969	39.4251747131348
1517.41235351563	39.4687614440918
1518.48449707031	39.5092163085938
1519.55639648438	39.5192260742188
1520.62768554688	39.7235984802246
1521.69873046875	39.6986351013184
1522.76928710938	39.7544631958008
1523.83947753906	39.8421897888184
1524.90930175781	39.8527297973633
1525.97863769531	39.9185562133789
1527.04760742188	39.9822311401367
1528.11608886719	39.9129829406738
1529.18420410156	39.8815994262695
1530.251953125	39.9556541442871
1531.31921386719	40.0069541931152
1532.38610839844	40.1249046325684
1533.45263671875	40.2082138061523
1534.51867675781	40.3022689819336
1535.58435058594	40.4374389648438
1536.64965820313	40.433780670166
1537.71447753906	40.5801620483398
1538.77893066406	40.6865158081055
1539.84301757813	40.8568496704102
1540.90661621094	40.9982604980469
1541.9697265625	41.2511596679688
1543.03259277344	41.1851577758789
1544.09497070313	41.3329162597656
1545.15686035156	41.5765037536621
1546.21850585938	41.7105026245117
1547.27966308594	41.8831176757813
1548.34033203125	42.0472679138184
1549.40063476563	42.2442970275879
1550.46057128906	42.2238349914551
1551.52001953125	42.394947052002
1552.5791015625	42.4692459106445
1553.63781738281	42.704761505127
1554.69604492188	42.8229446411133
1555.75378417969	42.8114204406738
1556.81127929688	42.7692375183105
1557.86828613281	43.0112075805664
1558.9248046875	43.0120964050293
1559.98095703125	43.0859146118164
1561.03674316406	43.2560005187988
1562.09204101563	43.4411163330078
1563.14697265625	43.5414009094238
1564.20153808594	43.798038482666
1565.25561523438	43.8876914978027
1566.30932617188	44.149299621582
1567.36254882813	44.3884811401367
1568.41540527344	44.6088180541992
1569.4677734375	44.7558250427246
1570.51977539063	44.980339050293
1571.57141113281	45.2402801513672
1572.62255859375	45.5188980102539
1573.67333984375	45.6408958435059
1574.7236328125	46.0868949890137
1575.77355957031	46.1902961730957
1576.82299804688	46.3536911010742
1577.8720703125	46.6336784362793
1578.92077636719	46.7480812072754
1579.96899414063	46.9645004272461
1581.01684570313	47.1434326171875
1582.06420898438	47.354248046875
1583.11120605469	47.6271781921387
1584.15771484375	47.7631683349609
1585.20385742188	47.9166526794434
1586.24951171875	48.2551345825195
1587.29479980469	48.2953033447266
1588.33972167969	48.6780662536621
1589.38415527344	48.8070869445801
1590.42810058594	49.0998001098633
1591.47180175781	49.4339256286621
1592.51489257813	49.7932434082031
1593.55773925781	50.1697540283203
1594.59997558594	50.4109191894531
1595.64196777344	50.8597221374512
1596.68334960938	51.1444664001465
1597.72448730469	51.4827003479004
1598.76513671875	51.9709548950195
1599.80529785156	52.2639770507813
1600.84509277344	52.6651000976563
1601.88452148438	53.0742416381836
1602.92346191406	53.2368049621582
1603.9619140625	53.6215629577637
1605	53.9351806640625
1606.03771972656	54.2798919677734
1607.07495117188	54.6380195617676
1608.11169433594	54.9557113647461
1609.14807128906	55.2496337890625
1610.18408203125	55.4696998596191
1611.21960449219	55.8234024047852
1612.25463867188	56.1436805725098
1613.28930664063	56.3953094482422
1614.32360839844	56.5540885925293
1615.357421875	56.9083862304688
1616.39074707031	57.1038246154785
1617.42370605469	57.3955955505371
1618.45629882813	57.7692756652832
1619.48840332031	57.9483451843262
1620.52001953125	58.1357727050781
1621.55126953125	58.3597679138184
1622.58215332031	58.7455253601074
1623.61254882813	58.9641304016113
1624.64245605469	59.2215805053711
1625.67199707031	59.4678573608398
1626.70104980469	59.7041664123535
1627.72973632813	59.7341995239258
1628.75793457031	60.0106620788574
1629.78576660156	60.3072547912598
1630.81311035156	60.457202911377
1631.84008789063	60.5535469055176
1632.86657714844	60.7565765380859
1633.89270019531	60.8791236877441
1634.91833496094	60.8914031982422
1635.94348144531	61.0457954406738
1636.96826171875	60.9118194580078
1637.99255371094	60.9567375183105
1639.01647949219	61.1131324768066
1640.03991699219	60.752799987793
1641.06298828125	60.8006172180176
1642.08557128906	60.5663795471191
1643.10778808594	60.4715309143066
1644.12951660156	60.2480926513672
1645.15075683594	59.8737335205078
1646.17163085938	59.8188209533691
1647.19213867188	59.5463523864746
1648.21203613281	59.2192802429199
1649.23156738281	59.097583770752
1650.25073242188	58.6600341796875
1651.26940917969	58.5329246520996
1652.28759765625	58.0480537414551
1653.30541992188	58.0556945800781
1654.32275390625	57.6111297607422
1655.33972167969	57.2881469726563
1656.35620117188	56.7533340454102
1657.37231445313	56.4996871948242
1658.38793945313	56.261791229248
1659.40307617188	55.9535369873047
1660.41772460938	55.6165237426758
1661.43212890625	55.5191459655762
1662.44592285156	54.9138336181641
1663.45935058594	54.900260925293
1664.47229003906	54.5459060668945
1665.48486328125	54.2139930725098
1666.49694824219	54.0898475646973
1667.50854492188	53.5898475646973
1668.51977539063	53.2072830200195
1669.53051757813	52.8196792602539
1670.54089355469	52.4551315307617
1671.55078125	52.0556030273438
1672.56018066406	51.6345291137695
1673.56909179688	51.3147392272949
1674.57763671875	50.7712631225586
1675.58581542969	50.4187698364258
1676.59350585938	49.7572250366211
1677.60070800781	49.4502563476563
1678.607421875	48.9442825317383
1679.61376953125	48.3795356750488
1680.61962890625	47.9657592773438
1681.62512207031	47.492618560791
1682.63012695313	47.0413284301758
1683.63464355469	46.4707908630371
1684.638671875	46.0572814941406
1685.64233398438	45.4057769775391
1686.64562988281	45.1982612609863
1687.64831542969	44.8367576599121
1688.65063476563	44.2583694458008
1689.65246582031	43.7519187927246
1690.65393066406	43.2689781188965
1691.65490722656	42.9904136657715
1692.65539550781	42.6405220031738
1693.65551757813	42.2088203430176
1694.65502929688	41.8195037841797
1695.654296875	41.3804512023926
1696.65295410156	41.1624450683594
1697.65124511719	40.6849517822266
1698.64904785156	40.4031753540039
1699.646484375	40.1079521179199
1700.64331054688	39.7123374938965
1701.63977050781	39.3678207397461
1702.63586425781	38.9778175354004
1703.63134765625	38.6551513671875
1704.62646484375	38.2229499816895
1705.62121582031	37.842700958252
1706.61535644531	37.5717163085938
1707.60913085938	37.2751502990723
1708.60241699219	36.8079490661621
1709.59521484375	36.4667015075684
1710.58764648438	36.0149230957031
1711.57958984375	35.7434501647949
1712.57104492188	35.4181823730469
1713.56213378906	34.9921836853027
1714.552734375	34.6464424133301
1715.54284667969	34.3495101928711
1716.53247070313	33.970531463623
1717.52160644531	33.6125755310059
1718.51037597656	33.2765007019043
1719.49865722656	32.9301681518555
1720.48657226563	32.7713737487793
1721.47387695313	32.4414710998535
1722.46081542969	31.9425945281982
1723.447265625	31.7783145904541
1724.43334960938	31.5409603118896
1725.41882324219	31.2199573516846
1726.40393066406	31.0508689880371
1727.38854980469	30.6734752655029
1728.37268066406	30.5467071533203
1729.3564453125	30.4000759124756
1730.33972167969	30.0602607727051
1731.32250976563	29.8680038452148
1732.30480957031	29.6826801300049
1733.28674316406	29.4865303039551
1734.26806640625	29.2927703857422
1735.2490234375	29.0951995849609
1736.2294921875	28.9145011901855
1737.20959472656	28.766622543335
1738.18908691406	28.6524085998535
1739.16821289063	28.4611396789551
1740.14685058594	28.2084941864014
1741.125	28.0673637390137
1742.10266113281	27.9682197570801
1743.07995605469	27.7328968048096
1744.05676269531	27.6489772796631
1745.03308105469	27.4543170928955
1746.00891113281	27.3147239685059
1746.98425292969	27.0232334136963
1747.95910644531	26.9662609100342
1748.93359375	26.7135639190674
1749.90759277344	26.6282634735107
1750.88110351563	26.3774471282959
1751.85412597656	26.2272415161133
1752.82678222656	25.959379196167
1753.798828125	25.7944526672363
1754.7705078125	25.6884784698486
1755.74169921875	25.4706058502197
1756.71240234375	25.2569980621338
1757.6826171875	25.2184371948242
1758.65246582031	25.0104846954346
1759.62170410156	24.8224277496338
1760.59057617188	24.637809753418
1761.55895996094	24.5276508331299
1762.52673339844	24.3911933898926
1763.49426269531	24.3196849822998
1764.46118164063	24.1885375976563
1765.42761230469	24.0402393341064
1766.39367675781	23.9410858154297
1767.35913085938	23.8383293151855
1768.32421875	23.7647323608398
1769.28881835938	23.6664905548096
1770.2529296875	23.4863777160645
1771.21655273438	23.4368762969971
1772.17980957031	23.3871459960938
1773.14245605469	23.3144187927246
1774.10461425781	23.2905559539795
1775.06640625	23.2595710754395
1776.02770996094	23.0617561340332
1776.98852539063	23.0510025024414
1777.94873046875	22.8540802001953
1778.90856933594	22.8754978179932
1779.86804199219	22.7989940643311
1780.82690429688	22.6715774536133
1781.78527832031	22.4934253692627
1782.7431640625	22.3644065856934
1783.70068359375	22.3344287872314
1784.65771484375	22.1017875671387
1785.61413574219	22.0903854370117
1786.57019042969	21.9127101898193
1787.52575683594	21.851978302002
1788.48083496094	21.6531753540039
1789.43530273438	21.5654907226563
1790.38940429688	21.4744071960449
1791.34301757813	21.409740447998
1792.29626464844	21.2244853973389
1793.24890136719	21.1750621795654
1794.20104980469	21.1079635620117
1795.15270996094	21.0252819061279
1796.10400390625	20.9425601959229
1797.0546875	20.8482303619385
1798.0048828125	20.7273445129395
1798.95471191406	20.6495475769043
1799.90393066406	20.6039085388184
1800.85278320313	20.5409927368164
1801.80102539063	20.528377532959
1802.74890136719	20.4531993865967
1803.6962890625	20.4778671264648
1804.64306640625	20.3322448730469
1805.58947753906	20.3714504241943
1806.53540039063	20.2733898162842
1807.48071289063	20.2801284790039
1808.42565917969	20.233699798584
1809.3701171875	20.1646614074707
1810.31396484375	20.1857509613037
1811.25744628906	20.1540603637695
1812.20043945313	20.027494430542
1813.14294433594	20.0099124908447
1814.08483886719	19.9350395202637
1815.0263671875	19.9227161407471
1815.96740722656	19.847785949707
1816.90783691406	19.7992649078369
1817.84790039063	19.7126274108887
1818.78747558594	19.6039352416992
1819.72644042969	19.6283798217773
1820.6650390625	19.5293502807617
1821.60314941406	19.5124797821045
1822.54064941406	19.4000225067139
1823.47778320313	19.3335113525391
1824.41430664063	19.3049221038818
1825.35034179688	19.1471500396729
1826.28601074219	19.1034412384033
1827.22106933594	19.095365524292
1828.15563964844	18.9669208526611
1829.08984375	18.9004077911377
1830.0234375	18.7865047454834
1830.95654296875	18.7658138275146
1831.88916015625	18.7104740142822
1832.8212890625	18.7023010253906
1833.7529296875	18.6452140808105
1834.68408203125	18.5972537994385
1835.61474609375	18.5518207550049
1836.54479980469	18.5121154785156
1837.47448730469	18.4572734832764
1838.40356445313	18.5499935150146
1839.33227539063	18.5243282318115
1840.26037597656	18.4745693206787
1841.18811035156	18.4991817474365
1842.115234375	18.4649620056152
1843.04187011719	18.4503536224365
1843.96801757813	18.48459815979
1844.89367675781	18.4744758605957
1845.81872558594	18.449836730957
1846.74340820313	18.4296722412109
1847.66760253906	18.4319305419922
1848.59118652344	18.3747940063477
1849.51428222656	18.359525680542
1850.43701171875	18.2698497772217
1851.35913085938	18.2502708435059
1852.28076171875	18.2103614807129
1853.20190429688	18.2055263519287
1854.12243652344	18.0887489318848
1855.04260253906	18.1078643798828
1855.96215820313	18.0387592315674
1856.88122558594	17.9357662200928
1857.79992675781	17.9049339294434
1858.71801757813	17.8247890472412
1859.63549804688	17.8097839355469
1860.55261230469	17.7201328277588
1861.46923828125	17.6169128417969
1862.38525390625	17.635326385498
1863.30078125	17.5549983978271
1864.2158203125	17.4958915710449
1865.13037109375	17.4956092834473
1866.04443359375	17.4147548675537
1866.95788574219	17.4770088195801
1867.87084960938	17.5470523834229
1868.78332519531	17.396463394165
1869.6953125	17.4762115478516
1870.60681152344	17.4933853149414
1871.51782226563	17.4662208557129
1872.42822265625	17.4315204620361
1873.33813476563	17.5936756134033
1874.24755859375	17.5357227325439
1875.15649414063	17.5096416473389
1876.06481933594	17.4850578308105
1876.97277832031	17.4647769927979
1877.88012695313	17.5107173919678
1878.78698730469	17.5033931732178
1879.69323730469	17.539234161377
1880.59912109375	17.4716720581055
1881.50439453125	17.4459800720215
1882.4091796875	17.3735980987549
1883.3134765625	17.2806453704834
1884.21716308594	17.2468795776367
1885.12048339844	17.1964473724365
1886.02319335938	17.2201900482178
1886.92541503906	17.1788158416748
1887.82702636719	17.1300525665283
1888.72814941406	17.0877647399902
1889.62878417969	17.0647354125977
1890.52893066406	16.9953231811523
1891.42858886719	16.9705238342285
1892.32763671875	16.946361541748
1893.22619628906	16.896598815918
1894.12426757813	16.8613414764404
1895.02172851563	16.8393058776855
1895.91870117188	16.7662448883057
1896.81518554688	16.8177928924561
1897.71118164063	16.6758251190186
1898.60656738281	16.7141284942627
1899.50146484375	16.690731048584
1900.39587402344	16.634485244751
1901.28967285156	16.6373729705811
1902.18298339844	16.6646308898926
1903.07580566406	16.6601371765137
1903.96801757813	16.6347427368164
1904.85986328125	16.5557594299316
1905.7509765625	16.6327171325684
1906.64172363281	16.6007633209229
1907.53186035156	16.6481437683105
1908.42150878906	16.7243404388428
1909.31066894531	16.7358055114746
1910.19921875	16.7003707885742
1911.08728027344	16.6459274291992
1911.97473144531	16.7619781494141
1912.86181640625	16.8101749420166
1913.74816894531	16.8249893188477
1914.63415527344	16.6833248138428
1915.51953125	16.7800960540771
1916.40441894531	16.73805809021
1917.28869628906	16.7572574615479
1918.17260742188	16.7261371612549
1919.05578613281	16.6752986907959
1919.93859863281	16.6198348999023
1920.82080078125	16.5533828735352
1921.70239257813	16.5828666687012
1922.58349609375	16.5819072723389
1923.46411132813	16.527889251709
1924.34423828125	16.4957733154297
1925.22375488281	16.4669284820557
1926.10278320313	16.3919849395752
1926.98120117188	16.3330192565918
1927.85913085938	16.3326568603516
1928.73645019531	16.2257499694824
1929.61328125	16.2356834411621
1930.48962402344	16.1684703826904
1931.36535644531	16.1155109405518
1932.24060058594	16.1335697174072
1933.11535644531	16.1274452209473
1933.98950195313	16.1065654754639
1934.86303710938	16.107479095459
1935.73608398438	16.0506858825684
1936.60864257813	16.051586151123
1937.48059082031	16.106050491333
1938.35205078125	16.0467853546143
1939.22302246094	16.1253318786621
1940.09338378906	16.1320095062256
1940.96313476563	16.0927906036377
1941.83239746094	16.1621704101563
1942.701171875	16.2062015533447
1943.5693359375	16.1950283050537
1944.43701171875	16.1829738616943
1945.30407714844	16.2825603485107
1946.17065429688	16.2437686920166
1947.03662109375	16.267126083374
1947.90209960938	16.3161659240723
1948.76696777344	16.3265056610107
1949.63134765625	16.3313217163086
1950.4951171875	16.3695907592773
1951.3583984375	16.3347625732422
1952.22106933594	16.360876083374
1953.08325195313	16.2679271697998
1953.94482421875	16.3437271118164
1954.80590820313	16.2695827484131
1955.66650390625	16.2590961456299
1956.5263671875	16.239278793335
1957.38586425781	16.2640972137451
1958.24462890625	16.1462841033936
1959.10302734375	16.2166633605957
1959.96069335938	16.1732482910156
1960.81799316406	16.0917720794678
1961.67456054688	16.0743236541748
1962.53063964844	16.0446300506592
1963.38623046875	15.9917554855347
1964.2412109375	15.9711513519287
1965.09558105469	15.9630088806152
1965.94946289063	15.9450559616089
1966.80285644531	15.8920917510986
1967.65563964844	15.9091234207153
1968.5078125	15.8982791900635
1969.35949707031	15.8349876403809
1970.21057128906	15.8721237182617
1971.06103515625	15.9072704315186
1971.91101074219	15.8510799407959
1972.76049804688	15.8688201904297
1973.60925292969	15.8767404556274
1974.45764160156	15.9204568862915
1975.30529785156	16.0100593566895
1976.15246582031	16.0057411193848
1976.99914550781	16.0473098754883
1977.84521484375	16.0615921020508
1978.69067382813	16.1856575012207
1979.53552246094	16.2300319671631
1980.3798828125	16.2179489135742
1981.22375488281	16.2668571472168
1982.06701660156	16.3416004180908
1982.90966796875	16.2963333129883
1983.75170898438	16.2600231170654
1984.59326171875	16.286792755127
1985.43420410156	16.2895412445068
1986.27465820313	16.3172454833984
1987.11450195313	16.2253684997559
1987.95373535156	16.278039932251
1988.79248046875	16.3287200927734
1989.63061523438	16.2729930877686
1990.46813964844	16.2212829589844
1991.30517578125	16.1927375793457
1992.1416015625	16.2071971893311
1992.9775390625	16.1222915649414
1993.81274414063	16.0623550415039
1994.6474609375	16.0265007019043
1995.48168945313	15.9403209686279
1996.31518554688	15.9705362319946
1997.14819335938	15.992639541626
1997.98071289063	15.9461088180542
1998.8125	15.9262094497681
1999.64379882813	15.9587297439575
2000.47448730469	15.9225454330444
2001.3046875	15.8729934692383
2002.13427734375	15.9107398986816
2002.96325683594	15.9197750091553
2003.79162597656	15.9104738235474
2004.61950683594	15.9722871780396
2005.44677734375	16.0540828704834
2006.2734375	16.0699901580811
2007.09948730469	16.0661849975586
2007.92504882813	16.1478805541992
2008.75	16.1586227416992
2009.57434082031	16.1845817565918
2010.39819335938	16.2807235717773
2011.22131347656	16.2363414764404
2012.0439453125	16.2937183380127
2012.86608886719	16.3488636016846
2013.6875	16.3526668548584
2014.50842285156	16.3248653411865
2015.32873535156	16.3989715576172
2016.1484375	16.4280681610107
2016.96752929688	16.4109745025635
2017.7861328125	16.3790531158447
2018.60412597656	16.4756278991699
2019.42150878906	16.4453163146973
2020.23828125	16.4177188873291
2021.05444335938	16.5046100616455
2021.8701171875	16.4316062927246
2022.68518066406	16.363805770874
2023.49963378906	16.4354782104492
2024.3134765625	16.3208026885986
2025.12683105469	16.3580112457275
2025.939453125	16.3444995880127
2026.75158691406	16.2985095977783
2027.56311035156	16.2861156463623
2028.3740234375	16.2766876220703
2029.18432617188	16.2963275909424
2029.994140625	16.2598781585693
2030.80322265625	16.245626449585
2031.61181640625	16.1406078338623
2032.41979980469	16.1675758361816
2033.22717285156	16.1512126922607
2034.03393554688	16.1385173797607
2034.84008789063	16.0865631103516
2035.64575195313	15.96546459198
2036.45080566406	16.0158538818359
2037.25512695313	15.9474954605103
2038.05895996094	15.9280414581299
2038.86218261719	15.8241882324219
2039.66479492188	15.8621873855591
2040.466796875	15.939790725708
2041.26831054688	15.8825616836548
2042.06909179688	15.9194765090942
2042.86938476563	15.8967552185059
2043.6689453125	15.8783979415894
2044.46801757813	15.9674501419067
2045.26647949219	15.9532613754272
2046.06433105469	15.9715890884399
2046.86145019531	15.9809350967407
2047.65808105469	16.0459270477295
2048.4541015625	16.0772476196289
2049.24951171875	16.0101718902588
2050.04443359375	16.1020603179932
2050.83862304688	16.0934448242188
2051.63232421875	16.122522354126
2052.42529296875	16.1444530487061
2053.2177734375	16.1467247009277
2054.00952148438	16.1513156890869
2054.80078125	16.174446105957
2055.59130859375	16.2256298065186
2056.38134765625	16.2413883209229
2057.17065429688	16.3002853393555
2057.95947265625	16.2165679931641
2058.74755859375	16.1977653503418
2059.53515625	16.2390766143799
2060.32202148438	16.2163257598877
2061.1083984375	16.0994663238525
2061.89428710938	16.1073265075684
2062.67919921875	16.0138206481934
2063.4638671875	16.1295776367188
2064.24780273438	16.0099563598633
2065.03100585938	16.0527172088623
2065.81372070313	15.8887376785278
2066.595703125	15.9419631958008
2067.37719726563	15.8724327087402
2068.15795898438	15.7781410217285
2068.93823242188	15.7698230743408
2069.7177734375	15.6835918426514
2070.49682617188	15.6892423629761
2071.27514648438	15.6239233016968
2072.05297851563	15.59055519104
2072.830078125	15.6006183624268
2073.60668945313	15.4931325912476
2074.38256835938	15.4767446517944
2075.15795898438	15.4369592666626
2075.9326171875	15.348482131958
2076.70654296875	15.313533782959
2077.47998046875	15.329610824585
2078.25268554688	15.2341976165771
2079.02490234375	15.2640800476074
2079.79663085938	15.3307952880859
2080.5673828125	15.2373895645142
2081.337890625	15.2365798950195
2082.107421875	15.2965526580811
2082.87670898438	15.2664203643799
2083.64501953125	15.3093090057373
2084.41284179688	15.3442411422729
2085.18017578125	15.2616777420044
2085.94677734375	15.3349494934082
2086.71264648438	15.3621711730957
2087.47802734375	15.3399982452393
2088.24267578125	15.3234577178955
2089.0068359375	15.3664875030518
2089.77026367188	15.3633766174316
2090.53295898438	15.3894853591919
2091.29516601563	15.3859081268311
2092.056640625	15.3434181213379
2092.81762695313	15.3667230606079
2093.57788085938	15.3024749755859
2094.33764648438	15.3312110900879
2095.0966796875	15.2279319763184
2095.85498046875	15.2082223892212
2096.61279296875	15.1561117172241
2097.36987304688	15.0971078872681
2098.12646484375	15.0167617797852
2098.88232421875	14.9699668884277
2099.63745117188	14.988712310791
2100.39208984375	14.8547096252441
2101.14624023438	14.7679958343506
2101.8994140625	14.7115526199341
2102.65209960938	14.5889101028442
2103.404296875	14.6353015899658
2104.15551757813	14.4904661178589
2104.90649414063	14.4321708679199
2105.65649414063	14.4004278182983
2106.40600585938	14.3430013656616
2107.15502929688	14.2729396820068
2107.90307617188	14.1978225708008
2108.65063476563	14.1286010742188
2109.39770507813	14.1166677474976
2110.14404296875	14.2008848190308
2110.8896484375	14.1603994369507
2111.63452148438	14.1377449035645
2112.37890625	14.1577320098877
2113.12280273438	14.1536521911621
2113.86572265625	14.1748485565186
2114.60815429688	14.1199598312378
2115.35009765625	14.1421165466309
2116.09106445313	14.2318601608276
2116.83154296875	14.2402229309082
2117.57153320313	14.2423791885376
2118.31079101563	14.2550582885742
2119.04931640625	14.2079639434814
2119.787109375	14.1723136901855
2120.5244140625	14.1868896484375
2121.26098632813	14.1660470962524
2121.9970703125	14.1648302078247
2122.732421875	14.0912532806396
2123.46704101563	14.0518941879272
2124.20092773438	14.0062675476074
2124.93432617188	13.9841203689575
2125.6669921875	13.9509124755859
2126.39916992188	13.8593406677246
2127.13037109375	13.827018737793
2127.86108398438	13.8335952758789
2128.59130859375	13.8115692138672
2129.32080078125	13.6416654586792
2130.04956054688	13.6811256408691
2130.77758789063	13.5560312271118
2131.50512695313	13.4671869277954
2132.23193359375	13.4582204818726
2132.9580078125	13.4128742218018
2133.68334960938	13.2903747558594
2134.408203125	13.2909717559814
2135.13232421875	13.2122201919556
2135.85595703125	13.1208591461182
2136.57885742188	13.1223592758179
2137.30102539063	13.0591421127319
2138.0224609375	12.9552965164185
2138.74340820313	12.9166164398193
2139.46337890625	12.9100551605225
2140.18310546875	12.8478698730469
2140.90185546875	12.7372417449951
2141.6201171875	12.7792539596558
2142.33764648438	12.7646379470825
2143.05444335938	12.7538862228394
2143.77075195313	12.7024154663086
2144.48608398438	12.6872692108154
2145.201171875	12.692232131958
2145.91528320313	12.6685781478882
2146.62890625	12.7072744369507
2147.34155273438	12.675835609436
2148.05395507813	12.6494703292847
2148.76538085938	12.6636600494385
2149.47631835938	12.6416454315186
2150.18627929688	12.6205854415894
2150.89599609375	12.6136169433594
2151.60473632813	12.6168642044067
2152.31298828125	12.6257095336914
2153.02026367188	12.5904817581177
2153.72729492188	12.5359773635864
2154.43334960938	12.5055561065674
2155.138671875	12.5799674987793
2155.84350585938	12.5117292404175
2156.54760742188	12.533239364624
2157.25122070313	12.4978876113892
2157.95385742188	12.4354000091553
2158.65600585938	12.4244079589844
2159.357421875	12.389946937561
2160.05810546875	12.3637714385986
2160.75805664063	12.3559188842773
2161.45751953125	12.3282375335693
2162.15600585938	12.2953910827637
2162.85400390625	12.228967666626
2163.55151367188	12.1228055953979
2164.248046875	12.1599321365356
2164.94409179688	12.1051445007324
2165.63916015625	12.0441827774048
2166.33374023438	12.0118789672852
2167.02783203125	11.9567174911499
2167.72094726563	11.8762187957764
2168.41357421875	11.85560131073
2169.10522460938	11.7359189987183
2169.79638671875	11.686954498291
2170.48706054688	11.613842010498
2171.1767578125	11.5497779846191
2171.86572265625	11.484429359436
2172.55419921875	11.4089326858521
2173.24194335938	11.3666315078735
2173.92895507813	11.1882581710815
2174.615234375	11.1889801025391
2175.30078125	11.205982208252
2175.98583984375	11.0848150253296
2176.67016601563	11.0909261703491
2177.35375976563	11.0328359603882
2178.03662109375	11.0122480392456
2178.71875	10.9632215499878
2179.40014648438	10.9650888442993
2180.08081054688	10.9758539199829
2180.76098632813	10.9477863311768
2181.4404296875	10.9414710998535
2182.119140625	10.9183168411255
2182.79711914063	10.9402256011963
2183.47436523438	10.9742937088013
2184.15087890625	10.9414501190186
2184.82690429688	10.9750480651855
2185.501953125	10.8679914474487
2186.17651367188	10.942286491394
2186.85034179688	10.9351997375488
2187.5234375	10.8953132629395
2188.19580078125	10.9292011260986
2188.86743164063	10.8979787826538
2189.53833007813	10.8592710494995
2190.20874023438	10.807843208313
2190.87817382813	10.7981863021851
2191.54711914063	10.7755737304688
2192.21533203125	10.7661418914795
2192.8828125	10.64182472229
2193.54956054688	10.6495342254639
2194.21557617188	10.6350517272949
2194.880859375	10.5716514587402
2195.54541015625	10.4667739868164
2196.20947265625	10.418984413147
2196.87255859375	10.3419351577759
2197.53515625	10.2773160934448
2198.19677734375	10.209397315979
2198.85791015625	10.1361684799194
2199.51831054688	10.0929002761841
2200.17797851563	10.0085554122925
2200.8369140625	9.98473072052002
2201.4951171875	9.89350509643555
2202.15258789063	9.80421161651611
2202.80932617188	9.71108436584473
2203.46533203125	9.67481327056885
2204.12060546875	9.6861743927002
2204.775390625	9.6330451965332
2205.42919921875	9.54069995880127
2206.08251953125	9.54523754119873
2206.73486328125	9.56660938262939
2207.38671875	9.52490615844727
2208.03759765625	9.48492527008057
2208.68798828125	9.46504020690918
2209.33764648438	9.44664478302002
2209.98657226563	9.45794582366943
2210.63452148438	9.49317836761475
2211.28198242188	9.44654750823975
2211.9287109375	9.48331451416016
2212.57470703125	9.48959541320801
2213.21997070313	9.49991607666016
2213.86450195313	9.42367839813232
2214.50830078125	9.4928035736084
2215.1513671875	9.42711067199707
2215.79370117188	9.45813465118408
2216.43530273438	9.3840274810791
2217.076171875	9.40367984771729
2217.71630859375	9.36060428619385
2218.35571289063	9.25093746185303
2218.99462890625	9.24776458740234
2219.63256835938	9.15594482421875
2220.26977539063	9.14766120910645
2220.90625	9.11630725860596
2221.5419921875	9.1105375289917
2222.17700195313	9.01216506958008
2222.81127929688	8.99390888214111
2223.44482421875	8.91648483276367
2224.07763671875	8.89994716644287
2224.70971679688	8.81200504302979
2225.34106445313	8.74254322052002
2225.9716796875	8.69082450866699
2226.6015625	8.61439037322998
2227.23071289063	8.59692764282227
2227.85913085938	8.50078773498535
2228.48681640625	8.47791862487793
2229.11376953125	8.42878818511963
2229.73999023438	8.34928417205811
2230.36547851563	8.32759571075439
2230.990234375	8.28165817260742
2231.61401367188	8.2349157333374
2232.2373046875	8.1858377456665
2232.85986328125	8.16123485565186
2233.4814453125	8.10544013977051
2234.1025390625	8.04960060119629
2234.72265625	8.05636024475098
2235.34228515625	8.0546817779541
2235.9609375	8.00617218017578
2236.57885742188	7.96837377548218
2237.1962890625	7.97305727005005
2237.81274414063	7.98030281066895
2238.42846679688	7.98627185821533
2239.04345703125	7.91096496582031
2239.65771484375	7.93306732177734
2240.27124023438	7.90258073806763
2240.88403320313	7.96191215515137
2241.49584960938	7.8972544670105
2242.10717773438	7.90910291671753
2242.71752929688	7.94537448883057
2243.32739257813	7.88936948776245
2243.93627929688	7.87653064727783
2244.54443359375	7.87808513641357
2245.15209960938	7.88994169235229
2245.7587890625	7.84308958053589
2246.36474609375	7.78228855133057
2246.9697265625	7.81060409545898
2247.57421875	7.78196477890015
2248.17797851563	7.76980924606323
2248.78076171875	7.70758247375488
2249.38305664063	7.68996381759644
2249.984375	7.70253658294678
2250.5849609375	7.67999029159546
2251.18481445313	7.62641000747681
2251.78393554688	7.59424543380737
2252.38232421875	7.56179285049438
2252.97973632813	7.53837156295776
2253.57666015625	7.49344396591187
2254.17260742188	7.42077255249023
2254.76782226563	7.40062713623047
2255.3623046875	7.33693170547485
2255.9560546875	7.30688381195068
2256.54907226563	7.269287109375
2257.14135742188	7.23866558074951
2257.73266601563	7.18102550506592
2258.32348632813	7.17189121246338
2258.91333007813	7.1084623336792
2259.50244140625	7.02965068817139
2260.09057617188	6.96507167816162
2260.67822265625	6.96623182296753
2261.26513671875	6.91041994094849
2261.85107421875	6.89073753356934
2262.43627929688	6.8244309425354
2263.02075195313	6.80078983306885
2263.6044921875	6.79510354995728
2264.18725585938	6.75631141662598
2264.76953125	6.69192695617676
2265.35083007813	6.70966386795044
2265.93139648438	6.65225553512573
2266.51123046875	6.6577205657959
2267.09033203125	6.62818765640259
2267.66845703125	6.6289381980896
2268.24584960938	6.5946626663208
2268.82250976563	6.57133817672729
2269.3984375	6.66596794128418
2269.9736328125	6.63035249710083
2270.5478515625	6.64941740036011
2271.12133789063	6.67216444015503
2271.69409179688	6.70487928390503
2272.26611328125	6.62387657165527
2272.83740234375	6.62224912643433
2273.40771484375	6.60278272628784
2273.97729492188	6.61767196655273
2274.54614257813	6.59975910186768
2275.11401367188	6.54874467849731
2275.68139648438	6.52921199798584
2276.24780273438	6.48995304107666
2276.8134765625	6.46301794052124
2277.37817382813	6.42132949829102
2277.9423828125	6.44669914245605
2278.50561523438	6.40496921539307
2279.06811523438	6.43218755722046
2279.62963867188	6.38804531097412
2280.19067382813	6.36784505844116
2280.75073242188	6.41405630111694
2281.31005859375	6.35903739929199
2281.86840820313	6.37599420547485
2282.42602539063	6.3826699256897
2282.98291015625	6.34446430206299
2283.5390625	6.30068349838257
2284.09448242188	6.28672075271606
2284.64892578125	6.23415470123291
2285.20263671875	6.2820258140564
2285.75537109375	6.21301412582397
2286.3076171875	6.18919801712036
2286.85888671875	6.16747903823853
2287.40942382813	6.15553712844849
2287.958984375	6.099609375
2288.5078125	6.12181806564331
2289.05590820313	6.05681657791138
2289.60302734375	6.01377582550049
2290.14965820313	5.97149515151978
2290.6953125	5.8949408531189
2291.23999023438	5.90594816207886
2291.78393554688	5.86490154266357
2292.3271484375	5.85889577865601
2292.86962890625	5.81141519546509
2293.4111328125	5.77293729782104
2293.95190429688	5.68467855453491
2294.49194335938	5.69588613510132
2295.03100585938	5.65225696563721
2295.5693359375	5.66132402420044
2296.10693359375	5.64109039306641
2296.6435546875	5.59098482131958
2297.17944335938	5.61416864395142
2297.71459960938	5.57894992828369
2298.24877929688	5.56744909286499
2298.7822265625	5.56768369674683
2299.31469726563	5.58020114898682
2299.8466796875	5.59727001190186
2300.37744140625	5.55448293685913
2300.90771484375	5.51486873626709
2301.43701171875	5.54395914077759
2301.96557617188	5.56932258605957
2302.4931640625	5.54197692871094
2303.02001953125	5.550217628479
2303.54614257813	5.51480436325073
2304.0712890625	5.57930755615234
2304.595703125	5.50768566131592
2305.119140625	5.53763723373413
2305.64184570313	5.5407862663269
2306.16381835938	5.53534412384033
2306.68481445313	5.54868841171265
2307.205078125	5.54055976867676
2307.72436523438	5.4974946975708
2308.24291992188	5.50949048995972
2308.7607421875	5.52229785919189
2309.27758789063	5.48482036590576
2309.79370117188	5.49843072891235
2310.30883789063	5.47652101516724
2310.8232421875	5.48448181152344
2311.3369140625	5.47008848190308
2311.849609375	5.49637126922607
2312.361328125	5.47226142883301
2312.87255859375	5.46970510482788
2313.38256835938	5.42560291290283
2313.89208984375	5.40008544921875
2314.40063476563	5.30462837219238
2314.908203125	5.37410020828247
2315.4150390625	5.34123563766479
2315.92114257813	5.29672193527222
2316.42626953125	5.24757671356201
2316.9306640625	5.20001459121704
2317.43408203125	5.20084667205811
2317.93676757813	5.17623329162598
2318.4384765625	5.12560844421387
2318.939453125	5.09417533874512
2319.439453125	5.06705141067505
2319.93872070313	5.0068359375
2320.43701171875	5.01626014709473
2320.9345703125	5.00588798522949
2321.43139648438	4.96565818786621
2321.92724609375	4.92105436325073
2322.42211914063	4.88808965682983
2322.91625976563	4.89910888671875
2323.40966796875	4.87887859344482
2323.90209960938	4.82438182830811
2324.3935546875	4.8179783821106
2324.88427734375	4.7895302772522
2325.37426757813	4.81276512145996
2325.86303710938	4.89999198913574
2326.35131835938	4.85111284255981
2326.83862304688	4.80682420730591
2327.32495117188	4.84071826934814
2327.810546875	4.8348331451416
2328.29541015625	4.8163948059082
2328.77905273438	4.80257749557495
2329.26220703125	4.84251737594604
2329.74438476563	4.81804847717285
2330.2255859375	4.81103658676147
2330.7060546875	4.81167078018188
2331.185546875	4.81968116760254
2331.6640625	4.80937671661377
2332.14184570313	4.8091835975647
2332.61889648438	4.84920740127563
2333.09497070313	4.8172721862793
2333.57006835938	4.77956247329712
2334.04443359375	4.81687259674072
2334.51782226563	4.79748725891113
2334.99047851563	4.74629306793213
2335.46215820313	4.78280115127563
2335.93310546875	4.75624561309814
2336.40307617188	4.74503374099731
2336.8720703125	4.70416688919067
2337.34033203125	4.69429731369019
2337.8076171875	4.66683912277222
2338.27416992188	4.65200090408325
2338.73974609375	4.63082456588745
2339.20458984375	4.58295917510986
2339.66845703125	4.58099555969238
2340.13134765625	4.54903364181519
2340.59350585938	4.53328657150269
2341.0546875	4.53845500946045
2341.51489257813	4.46098899841309
2341.97436523438	4.42920589447021
2342.43286132813	4.44977140426636
2342.890625	4.38624906539917
2343.34741210938	4.39991235733032
2343.80322265625	4.36198616027832
2344.25830078125	4.36626291275024
2344.71240234375	4.29626035690308
2345.16577148438	4.34056520462036
2345.61791992188	4.3633451461792
2346.06958007813	4.4300856590271
2346.52001953125	4.44240045547485
2346.9697265625	4.49925422668457
2347.41845703125	4.58851766586304
2347.86645507813	4.65708208084106
2348.3134765625	4.72873497009277
2348.75952148438	4.80237436294556
2349.20483398438	4.90570974349976
2349.64916992188	5.01493215560913
2350.09252929688	5.06738805770874
2350.53515625	5.12375926971436
2350.97680664063	5.20014476776123
2351.41748046875	5.23244619369507
2351.857421875	5.29697465896606
2352.29638671875	5.28960990905762
2352.734375	5.27251052856445
2353.17138671875	5.251784324646
2353.60766601563	5.22464418411255
2354.04296875	5.19526243209839
2354.4775390625	5.08906936645508
2354.91088867188	5.02315616607666
2355.34350585938	4.96721649169922
2355.775390625	4.91402196884155
2356.2060546875	4.7928147315979
2356.63598632813	4.67904567718506
2357.06494140625	4.58359813690186
2357.4931640625	4.46075630187988
2357.92041015625	4.39138746261597
2358.3466796875	4.33453035354614
2358.77197265625	4.21454191207886
2359.1962890625	4.17238283157349
2359.61987304688	4.0832633972168
2360.04248046875	3.99240660667419
2360.46411132813	3.9568305015564
2360.88500976563	3.90109705924988
2361.30493164063	3.87749028205872
2361.72387695313	3.8684139251709
