# Supplementary material for: Optics miniaturization strategy for demanding Raman spectroscopy applications
Source: Nat Commun. 2024 Apr 8;15:3049. doi: 10.1038/s41467-024-47044-7 (PMC11001912; doi:10.1038/s41467-024-47044-7)
Supplement: Supplementary file 6 — Source Data [file 41467_2024_47044_MOESM6_ESM.zip › Source Data/NCOMMS-23-34016B s3/S3 pHCA, Glucose, Salts/calibraiton/Salts standards 24.08.17/N_2_5g_L_6.csv]

347.42919921875	78.7754898071289
348.892913818359	78.9288787841797
350.356079101563	79.330696105957
351.818634033203	79.4570541381836
353.280670166016	79.9148406982422
354.742095947266	80.1110916137695
356.202972412109	80.3778533935547
357.663299560547	80.6914443969727
359.123046875	80.9450225830078
360.582244873047	81.0194625854492
362.040863037109	81.4829330444336
363.498931884766	81.3722152709961
364.956451416016	81.4663467407227
366.413391113281	81.846076965332
367.869750976563	81.9924926757813
369.325592041016	82.1999816894531
370.780853271484	81.9585723876953
372.235565185547	82.2201080322266
373.689727783203	82.2259750366211
375.143310546875	82.3505096435547
376.596343994141	82.4617538452148
378.048828125	82.4736938476563
379.500762939453	82.6333084106445
380.9521484375	82.6774520874023
382.402954101563	82.6502304077148
383.853240966797	82.89599609375
385.302947998047	82.9572830200195
386.752136230469	83.129524230957
388.200744628906	83.2475357055664
389.648803710938	83.3782196044922
391.096343994141	83.3346710205078
392.543304443359	83.6455841064453
393.989715576172	83.8600082397461
395.435607910156	84.1529006958008
396.880920410156	84.2221603393555
398.325714111328	84.1630249023438
399.769927978516	84.4831237792969
401.213623046875	84.7036590576172
402.656768798828	84.8844528198242
404.099395751953	85.1557464599609
405.541442871094	85.2136611938477
406.982971191406	85.3622665405273
408.423950195313	85.4053649902344
409.864379882813	85.7413864135742
411.304290771484	85.8315658569336
412.743621826172	85.9935607910156
414.182434082031	86.0321731567383
415.620727539063	86.2628021240234
417.058471679688	86.0028533935547
418.495666503906	86.2214126586914
419.932342529297	86.1754608154297
421.368469238281	86.2434997558594
422.804077148438	86.1425704956055
424.239135742188	86.1575393676758
425.673645019531	86.1052703857422
427.107635498047	86.1863632202148
428.541107177734	86.0462799072266
429.974029541016	85.9923400878906
431.406433105469	85.9817733764648
432.838287353516	85.8960037231445
434.269622802734	85.6210479736328
435.700408935547	85.6900100708008
437.130706787109	85.5243225097656
438.560455322266	85.5725402832031
439.989654541016	85.188835144043
441.418334960938	85.2491455078125
442.846496582031	85.0624771118164
444.274139404297	85.1185531616211
445.701263427734	84.822265625
447.127838134766	84.6706771850586
448.553894042969	84.6288146972656
449.979431152344	84.5089416503906
451.404449462891	84.3980484008789
452.828918457031	84.19287109375
454.252899169922	84.3354644775391
455.676330566406	84.0422821044922
457.099273681641	84.1218566894531
458.521667480469	83.9443817138672
459.943542480469	84.080207824707
461.364929199219	84.0603103637695
462.785766601563	83.9917526245117
464.206085205078	83.9315567016602
465.625885009766	83.7347183227539
467.045196533203	83.9244689941406
468.463958740234	83.8769454956055
469.882202148438	83.8536987304688
471.299957275391	83.7841339111328
472.717193603516	83.8705978393555
474.133911132813	83.993896484375
475.550109863281	83.8168487548828
476.965789794922	83.7460327148438
478.380950927734	84.0576477050781
479.795623779297	84.0002212524414
481.209777832031	83.954833984375
482.623413085938	84.0456085205078
484.036529541016	84.1390991210938
485.449157714844	84.129768371582
486.861267089844	84.1892013549805
488.272857666016	84.2108840942383
489.683959960938	84.3276290893555
491.094543457031	84.312370300293
492.504608154297	84.4461364746094
493.914184570313	84.2931137084961
495.3232421875	84.3620758056641
496.731811523438	84.3217239379883
498.139862060547	84.2024612426758
499.547393798828	84.2306442260742
500.954467773438	84.0460739135742
502.360992431641	83.9402694702148
503.767028808594	83.8689193725586
505.172576904297	83.9097671508789
506.577606201172	83.7421722412109
507.982147216797	83.562255859375
509.386169433594	83.4409484863281
510.789703369141	83.3262710571289
512.192749023438	83.1227035522461
513.595275878906	83.1186599731445
514.997314453125	82.7526473999023
516.398803710938	82.8018188476563
517.799865722656	82.5056915283203
519.200378417969	82.499267578125
520.600463867188	82.3319091796875
522	82.1966781616211
523.399047851563	81.9606475830078
524.797607421875	81.9041213989258
526.195678710938	81.6998672485352
527.59326171875	81.6621398925781
528.990295410156	81.363151550293
530.386901855469	81.0551681518555
531.782958984375	81.0486297607422
533.178588867188	80.8517684936523
534.573669433594	80.6769485473633
535.968322753906	80.5006408691406
537.362426757813	80.2890625
538.756042480469	80.2658996582031
540.149230957031	79.9737167358398
541.541870117188	79.7763824462891
542.934020996094	79.7141418457031
544.32568359375	79.5257568359375
545.716918945313	79.2826080322266
547.107604980469	78.9795532226563
548.497802734375	78.9668579101563
549.887573242188	78.8577270507813
551.276794433594	78.5939712524414
552.66552734375	78.5859756469727
554.053833007813	78.4997253417969
555.441650390625	78.3674163818359
556.828918457031	78.1778869628906
558.215759277344	77.9606323242188
559.602111816406	77.9597320556641
560.987976074219	77.9407119750977
562.373352050781	77.812629699707
563.758239746094	77.7439422607422
565.142639160156	77.5791320800781
566.526611328125	77.4866104125977
567.910034179688	77.6332397460938
569.293029785156	77.3924255371094
570.675537109375	77.3978500366211
572.057556152344	77.4129409790039
573.439086914063	77.2889709472656
574.820129394531	77.1611785888672
576.200744628906	77.3134536743164
577.580871582031	77.2579345703125
578.96044921875	77.2617492675781
580.339660644531	77.02490234375
581.718322753906	77.1789474487305
583.096557617188	76.9566040039063
584.474243164063	77.0122909545898
585.851501464844	76.8017730712891
587.228332519531	76.8840637207031
588.604614257813	76.9351806640625
589.98046875	76.8286819458008
591.355834960938	76.803825378418
592.730712890625	76.9138565063477
594.105163574219	76.9300003051758
595.479125976563	76.7414703369141
596.852600097656	76.689567565918
598.225646972656	76.7478942871094
599.598205566406	76.693717956543
600.970275878906	76.5401306152344
602.341857910156	76.44775390625
603.713012695313	76.4151840209961
605.083679199219	76.324577331543
606.453918457031	76.2319030761719
607.823608398438	76.1746139526367
609.192932128906	76.0635375976563
610.561706542969	75.9225006103516
611.930053710938	75.9448776245117
613.297912597656	75.8235015869141
614.665344238281	75.8501663208008
616.032287597656	75.6177673339844
617.398803710938	75.5654754638672
618.764831542969	75.3821563720703
620.13037109375	75.2257995605469
621.495483398438	75.1115417480469
622.860107421875	74.9715728759766
624.224304199219	74.7968673706055
625.588012695313	74.7616729736328
626.951232910156	74.6513900756836
628.314025878906	74.4003448486328
629.676391601563	74.4996795654297
631.038269042969	74.2350845336914
632.399658203125	74.1276168823242
633.760620117188	73.9743118286133
635.12109375	73.8742065429688
636.481140136719	73.7163619995117
637.840759277344	73.5047760009766
639.199890136719	73.4535446166992
640.558532714844	73.399658203125
641.916748046875	73.1231155395508
643.274536132813	73.1094055175781
644.6318359375	73.0047149658203
645.988647460938	72.8223571777344
647.345031738281	72.5964736938477
648.700988769531	72.5957107543945
650.056457519531	72.4967269897461
651.411499023438	72.4332656860352
652.76611328125	72.3594665527344
654.120239257813	72.1897811889648
655.473876953125	72.0500717163086
656.827087402344	71.9794311523438
658.179870605469	71.8837051391602
659.5322265625	71.8054351806641
660.884094238281	71.7220458984375
662.235473632813	71.8935165405273
663.586486816406	71.5957717895508
664.93701171875	71.3880004882813
666.287048339844	71.5576019287109
667.636657714844	71.5287857055664
668.98583984375	71.3339385986328
670.334594726563	71.3341064453125
671.682861328125	71.3327560424805
673.030700683594	71.300178527832
674.378051757813	71.2873611450195
675.725036621094	71.1513442993164
677.071533203125	71.0862579345703
678.417541503906	71.1279220581055
679.76318359375	71.1899261474609
681.108337402344	71.0681838989258
682.453002929688	71.1125717163086
683.797302246094	71.1681060791016
685.14111328125	71.1339721679688
686.484497070313	71.0751647949219
687.827453613281	71.2337951660156
689.169921875	71.0694732666016
690.512023925781	71.0883102416992
691.853637695313	71.2695541381836
693.194763183594	71.202018737793
694.535522460938	71.150993347168
695.875793457031	71.1474761962891
697.215637207031	71.2565612792969
698.555053710938	71.2525024414063
699.89404296875	71.2608947753906
701.232543945313	71.2451858520508
702.570617675781	71.2285385131836
703.908325195313	71.1253890991211
705.245483398438	71.2154006958008
706.582275390625	71.1549758911133
707.918640136719	71.2306594848633
709.254516601563	71.2728729248047
710.589965820313	71.1057281494141
711.924987792969	71.2118682861328
713.259582519531	71.1595840454102
714.59375	71.2031860351563
715.927490234375	71.0883941650391
717.2607421875	71.264045715332
718.593627929688	71.0199508666992
719.926025390625	71.0548324584961
721.257995605469	71.1377334594727
722.589538574219	71.0557479858398
723.920654296875	70.9430084228516
725.251342773438	71.091178894043
726.581604003906	70.9078903198242
727.911437988281	71.0475006103516
729.240783691406	70.8814849853516
730.569763183594	70.8086318969727
731.898254394531	70.8708190917969
733.226379394531	70.676025390625
734.554016113281	70.7384338378906
735.881225585938	70.6496200561523
737.208068847656	70.523551940918
738.534423828125	70.6045455932617
739.8603515625	70.4265365600586
741.185852050781	70.2936630249023
742.510925292969	70.3416519165039
743.835571289063	70.3455047607422
745.159790039063	70.1576614379883
746.483581542969	70.0866241455078
747.806945800781	69.9443435668945
749.1298828125	69.8787078857422
750.452453613281	69.7481307983398
751.774536132813	69.7559356689453
753.09619140625	69.5810775756836
754.417419433594	69.4979782104492
755.738220214844	69.4615097045898
757.05859375	69.2213897705078
758.378540039063	69.2121276855469
759.698059082031	69.152229309082
761.017211914063	69.0686645507813
762.335876464844	68.990478515625
763.654113769531	68.6850204467773
764.971984863281	68.80859375
766.289367675781	68.5689010620117
767.606384277344	68.4235992431641
768.922973632813	68.3974914550781
770.239074707031	68.373893737793
771.554809570313	68.1454086303711
772.8701171875	68.1936492919922
774.184997558594	67.916145324707
775.499450683594	67.8534927368164
776.8134765625	67.8622817993164
778.127136230469	67.6444320678711
779.440307617188	67.4968948364258
780.753112792969	67.5397338867188
782.0654296875	67.3181610107422
783.377380371094	67.2042999267578
784.688903808594	67.1252059936523
786	67.0142669677734
787.310668945313	67.0835342407227
788.620971679688	66.6874618530273
789.930786132813	66.7735595703125
791.240234375	66.6650238037109
792.549255371094	66.5192642211914
793.857788085938	66.5035095214844
795.166015625	66.3261337280273
796.473754882813	66.2955474853516
797.781066894531	66.0413208007813
799.088012695313	66.0659103393555
800.39453125	66.0241241455078
801.700622558594	65.9430465698242
803.006286621094	65.7963562011719
804.311584472656	65.8393478393555
805.616394042969	65.6898422241211
806.920837402344	65.6185913085938
808.224853515625	65.5305709838867
809.528503417969	65.3628311157227
810.831665039063	65.3334274291992
812.134460449219	65.2389907836914
813.436828613281	65.1405639648438
814.73876953125	65.0705871582031
816.040344238281	65.0092239379883
817.341430664063	64.9953765869141
818.642150878906	64.9576950073242
819.942504882813	64.8967666625977
821.242370605469	64.7702484130859
822.541870117188	64.6742782592773
823.840942382813	64.717170715332
825.139587402344	64.5354232788086
826.437866210938	64.4219665527344
827.735656738281	64.2726974487305
829.033081054688	64.2677993774414
830.330139160156	64.4106826782227
831.626770019531	64.1259155273438
832.922973632813	64.0897903442383
834.21875	64.1387329101563
835.514099121094	64.0361099243164
836.80908203125	63.918270111084
838.103637695313	63.8391418457031
839.397827148438	63.8614654541016
840.691589355469	63.6607551574707
841.984924316406	63.6819801330566
843.27783203125	63.5182914733887
844.570373535156	63.3411102294922
845.862487792969	63.4241409301758
847.154235839844	63.1749496459961
848.445556640625	63.1855850219727
849.736450195313	63.0069694519043
851.026916503906	62.7868385314941
852.317016601563	62.7643737792969
853.606689453125	62.6735000610352
854.89599609375	62.5111885070801
856.184875488281	62.3121147155762
857.473327636719	62.1660499572754
858.761413574219	62.045166015625
860.049072265625	61.9650726318359
861.336303710938	61.679012298584
862.623168945313	61.6660537719727
863.909606933594	61.5267753601074
865.195678710938	61.2647933959961
866.481323242188	61.1669158935547
867.766540527344	60.9036674499512
869.051391601563	60.721607208252
870.335815429688	60.575008392334
871.619873046875	60.2038078308105
872.903503417969	60.1037521362305
874.186706542969	59.8488273620605
875.469543457031	59.5011444091797
876.752014160156	59.3710479736328
878.033996582031	59.1975479125977
879.315612792969	58.920238494873
880.596862792969	58.6768684387207
881.877685546875	58.4331436157227
883.158081054688	58.2570686340332
884.438110351563	57.9225273132324
885.7177734375	57.7177314758301
886.996948242188	57.5293388366699
888.275817871094	57.1766014099121
889.55419921875	56.9497756958008
890.832275390625	56.6746025085449
892.10986328125	56.5282173156738
893.387084960938	56.3942108154297
894.663940429688	56.0688285827637
895.940368652344	55.8322143554688
897.216369628906	55.6194381713867
898.492004394531	55.3497428894043
899.767272949219	55.1764297485352
901.042114257813	55.0023765563965
902.316528320313	54.7041778564453
903.590576171875	54.4741744995117
904.8642578125	54.2693252563477
906.137512207031	54.0841255187988
907.410339355469	53.8738021850586
908.682800292969	53.6099891662598
909.954833984375	53.4431228637695
911.226501464844	53.2505722045898
912.497802734375	52.9786186218262
913.768676757813	52.7704963684082
915.039123535156	52.714542388916
916.309204101563	52.4177207946777
917.578918457031	52.1959342956543
918.848205566406	52.0312995910645
920.117126464844	51.8032646179199
921.385620117188	51.7761535644531
922.653747558594	51.5824356079102
923.921447753906	51.3889312744141
925.188781738281	51.2207527160645
926.455688476563	51.018913269043
927.722229003906	50.8875274658203
928.988342285156	50.7759666442871
930.254089355469	50.6183471679688
931.519470214844	50.4213180541992
932.784423828125	50.3852157592773
934.049011230469	50.1373748779297
935.313171386719	50.0529403686523
936.576965332031	50.0075492858887
937.84033203125	49.8766822814941
939.103332519531	49.7284965515137
940.365966796875	49.6313591003418
941.628173828125	49.5799331665039
942.890014648438	49.5174865722656
944.151428222656	49.4539031982422
945.412475585938	49.2522926330566
946.673095703125	49.3123092651367
947.933349609375	49.2666778564453
949.193237304688	49.052921295166
950.452697753906	49.1202239990234
951.711791992188	49.0034217834473
952.970520019531	48.817325592041
954.228820800781	48.7877464294434
955.486755371094	48.8785209655762
956.744262695313	48.7733917236328
958.001403808594	48.8735237121582
959.258117675781	48.7899284362793
960.514526367188	48.6943588256836
961.770446777344	48.7886352539063
963.026062011719	48.7995338439941
964.28125	48.6657295227051
965.536010742188	48.7941284179688
966.790466308594	48.8616104125977
968.044494628906	48.8379135131836
969.298095703125	48.9509201049805
970.551391601563	49.1258354187012
971.80419921875	49.1410217285156
973.056701660156	49.3199615478516
974.308776855469	49.3629722595215
975.560485839844	49.5198554992676
976.811767578125	49.9193344116211
978.062683105469	50.1895408630371
979.313232421875	50.6225700378418
980.563415527344	51.0129585266113
981.813171386719	51.5528411865234
983.0625	52.1233863830566
984.3115234375	52.6720771789551
985.560119628906	53.2765693664551
986.808349609375	53.6683959960938
988.05615234375	54.1337471008301
989.303588867188	54.0688133239746
990.550659179688	54.0002784729004
991.797302246094	53.577018737793
993.043579101563	53.1859474182129
994.289489746094	52.3866233825684
995.535034179688	51.7434539794922
996.780151367188	50.9290885925293
998.02490234375	50.2030868530273
999.269226074219	49.8394660949707
1000.51318359375	49.0997619628906
1001.75677490234	48.6477928161621
1003	48.2224960327148
1004.24279785156	47.7939567565918
1005.48522949219	47.6149063110352
1006.72729492188	47.3697738647461
1007.96893310547	47.1711273193359
1009.21026611328	46.9761047363281
1010.45111083984	46.8921127319336
1011.69165039063	46.6491203308105
1012.93176269531	46.5129699707031
1014.17150878906	46.4850196838379
1015.41088867188	46.2342376708984
1016.64984130859	46.2251586914063
1017.88842773438	46.1515350341797
1019.12664794922	46.0480041503906
1020.36450195313	45.963924407959
1021.60192871094	45.9190902709961
1022.83898925781	45.9666442871094
1024.07568359375	45.777458190918
1025.31201171875	45.7642822265625
1026.5478515625	45.569393157959
1027.78344726563	45.5705299377441
1029.0185546875	45.5733909606934
1030.25329589844	45.4057693481445
1031.48767089844	45.3617973327637
1032.7216796875	45.4795684814453
1033.95532226563	45.323413848877
1035.18859863281	45.3524436950684
1036.42138671875	45.319938659668
1037.65393066406	45.3210029602051
1038.88598632813	45.3024368286133
1040.11767578125	45.3764877319336
1041.34899902344	45.232780456543
1042.57995605469	45.332763671875
1043.810546875	45.3304595947266
1045.04077148438	45.2683296203613
1046.2705078125	45.2811050415039
1047.5	45.3076057434082
1048.72900390625	45.2323799133301
1049.95764160156	45.3475151062012
1051.18591308594	45.3443374633789
1052.41381835938	45.3188781738281
1053.64135742188	45.2677040100098
1054.86853027344	45.3385124206543
1056.09521484375	45.2385787963867
1057.32165527344	45.248233795166
1058.54760742188	45.1845321655273
1059.77331542969	45.1425743103027
1060.99853515625	45.2708206176758
1062.22338867188	45.1785697937012
1063.44787597656	45.0253410339355
1064.671875	45.139720916748
1065.89562988281	45.1445198059082
1067.11901855469	45.007137298584
1068.34191894531	45.0422744750977
1069.56457519531	45.1304206848145
1070.78674316406	44.9494171142578
1072.00854492188	45.0556983947754
1073.22998046875	44.9313354492188
1074.45104980469	44.9543418884277
1075.67175292969	44.8381881713867
1076.89208984375	44.8749465942383
1078.11193847656	44.7462310791016
1079.33154296875	44.6886367797852
1080.55065917969	44.7193450927734
1081.76940917969	44.6735992431641
1082.98791503906	44.4779891967773
1084.20593261719	44.5510711669922
1085.42358398438	44.478271484375
1086.64086914063	44.4907417297363
1087.85766601563	44.4271240234375
1089.07421875	44.3576126098633
1090.29040527344	44.289436340332
1091.50610351563	44.2729606628418
1092.72155761719	44.1876487731934
1093.9365234375	44.2396697998047
1095.15112304688	44.3039207458496
1096.36535644531	44.1379508972168
1097.57922363281	44.2138710021973
1098.79272460938	44.3727874755859
1100.005859375	44.1278610229492
1101.21862792969	44.2641181945801
1102.43090820313	44.2458648681641
1103.64294433594	44.0322380065918
1104.8544921875	44.211856842041
1106.06579589844	44.2478256225586
1107.27661132813	44.1744728088379
1108.48706054688	44.253791809082
1109.69714355469	44.2119483947754
1110.90686035156	44.0708808898926
1112.1162109375	43.9765739440918
1113.3251953125	44.1446914672852
1114.53369140625	44.0822906494141
1115.74194335938	43.9979400634766
1116.94982910156	44.1054267883301
1118.1572265625	44.0403785705566
1119.3642578125	43.9682807922363
1120.57104492188	44.0529136657715
1121.77734375	43.9926719665527
1122.98327636719	43.9673805236816
1124.18884277344	44.075740814209
1125.39404296875	44.0921058654785
1126.59875488281	43.9797821044922
1127.80322265625	44.1241035461426
1129.00732421875	44.0855102539063
1130.2109375	43.9808540344238
1131.41430664063	44.0160026550293
1132.6171875	44.0526962280273
1133.81970214844	44.0458564758301
1135.02197265625	44.0096206665039
1136.22375488281	43.9197235107422
1137.42517089844	43.9362182617188
1138.62622070313	43.9638252258301
1139.82690429688	43.8961143493652
1141.02709960938	43.7300224304199
1142.22705078125	43.8038902282715
1143.42663574219	43.7683029174805
1144.62573242188	43.7579574584961
1145.82458496094	43.7072944641113
1147.02294921875	43.7246780395508
1148.22094726563	43.7852630615234
1149.41857910156	43.795597076416
1150.61584472656	43.803092956543
1151.81274414063	43.7387351989746
1153.00927734375	43.5803527832031
1154.20544433594	43.698356628418
1155.40124511719	43.7156448364258
1156.5966796875	43.7545623779297
1157.79162597656	43.7284889221191
1158.986328125	43.6976509094238
1160.18054199219	43.6410217285156
1161.37438964844	43.7054252624512
1162.56799316406	43.6140098571777
1163.76110839844	43.6333236694336
1164.95385742188	43.6258773803711
1166.14624023438	43.5497856140137
1167.33825683594	43.5372009277344
1168.52990722656	43.5246315002441
1169.72119140625	43.5489845275879
1170.91198730469	43.5171203613281
1172.1025390625	43.5858879089355
1173.29260253906	43.6123962402344
1174.482421875	43.5027122497559
1175.67175292969	43.6809692382813
1176.86071777344	43.5705413818359
1178.04943847656	43.6497268676758
1179.23767089844	43.7574653625488
1180.42553710938	43.6577796936035
1181.61303710938	43.7772254943848
1182.80017089844	43.8077049255371
1183.98681640625	43.8282470703125
1185.17321777344	43.7661170959473
1186.35925292969	43.7817153930664
1187.54479980469	43.9064407348633
1188.73010253906	43.7938079833984
1189.91491699219	43.8111801147461
1191.09936523438	43.9465103149414
1192.28356933594	44.0152397155762
1193.46728515625	43.9053268432617
1194.65063476563	43.9524421691895
1195.83361816406	43.9065093994141
1197.01623535156	43.8908500671387
1198.19836425781	43.9709663391113
1199.38024902344	44.0685386657715
1200.56176757813	44.0081062316895
1201.74279785156	44.1767959594727
1202.92358398438	44.153938293457
1204.10388183594	44.1629028320313
1205.28393554688	44.2251396179199
1206.46350097656	44.3389625549316
1207.64270019531	44.2941246032715
1208.82153320313	44.3621864318848
1210	44.4946670532227
1211.17810058594	44.3412132263184
1212.35583496094	44.3477935791016
1213.53308105469	44.427059173584
1214.71008300781	44.4417381286621
1215.88671875	44.3753318786621
1217.06286621094	44.4234008789063
1218.23864746094	44.4258575439453
1219.41418457031	44.4547920227051
1220.58923339844	44.5021514892578
1221.76391601563	44.3911209106445
1222.93823242188	44.380973815918
1224.11218261719	44.4130477905273
1225.28576660156	44.5226364135742
1226.458984375	44.46630859375
1227.6318359375	44.407112121582
1228.80419921875	44.4517250061035
1229.97631835938	44.3804512023926
1231.14794921875	44.3441200256348
1232.31921386719	44.5766677856445
1233.490234375	44.3756980895996
1234.66076660156	44.513111114502
1235.83093261719	44.3935317993164
1237.00073242188	44.3645477294922
1238.17016601563	44.4202575683594
1239.33923339844	44.4732933044434
1240.5078125	44.3975028991699
1241.67614746094	44.3908653259277
1242.84411621094	44.3467826843262
1244.01159667969	44.2735176086426
1245.1787109375	44.2054405212402
1246.34558105469	44.1460075378418
1247.51196289063	44.017822265625
1248.67797851563	43.963207244873
1249.84362792969	43.9948616027832
1251.00891113281	44.0686149597168
1252.173828125	43.852237701416
1253.33825683594	43.9694557189941
1254.50244140625	43.913932800293
1255.66625976563	43.8424530029297
1256.82958984375	43.7408103942871
1257.99255371094	43.7889137268066
1259.1552734375	43.7341842651367
1260.31750488281	43.8050193786621
1261.47937011719	43.7437705993652
1262.64086914063	43.6533012390137
1263.80200195313	43.6207275390625
1264.96276855469	43.5895004272461
1266.123046875	43.6584968566895
1267.28308105469	43.5724830627441
1268.44262695313	43.477222442627
1269.60192871094	43.456241607666
1270.7607421875	43.4214057922363
1271.91918945313	43.2784385681152
1273.07727050781	43.2370796203613
1274.23498535156	43.1262435913086
1275.39233398438	43.1074066162109
1276.54931640625	43.1265029907227
1277.70581054688	42.9627418518066
1278.86206054688	42.9909133911133
1280.01794433594	42.9482460021973
1281.17333984375	42.767707824707
1282.32836914063	42.9409217834473
1283.48303222656	42.8204765319824
1284.63732910156	42.8213691711426
1285.79125976563	42.702262878418
1286.94482421875	42.8073959350586
1288.09802246094	42.8262557983398
1289.25073242188	42.6684455871582
1290.40319824219	42.7890625
1291.55517578125	42.582103729248
1292.70690917969	42.6416702270508
1293.85815429688	42.5682678222656
1295.00903320313	42.5613708496094
1296.15954589844	42.5178565979004
1297.30969238281	42.6405448913574
1298.45935058594	42.4092559814453
1299.60876464844	42.4681625366211
1300.7578125	42.3265266418457
1301.90637207031	42.3715667724609
1303.05456542969	42.2476654052734
1304.20239257813	42.3257369995117
1305.34985351563	42.1188774108887
1306.49694824219	42.1554985046387
1307.64367675781	42.0751953125
1308.7900390625	42.1429138183594
1309.93591308594	42.0919723510742
1311.08154296875	42.038516998291
1312.22668457031	42.0979881286621
1313.37145996094	41.9980316162109
1314.51599121094	42.030330657959
1315.66003417969	42.0421752929688
1316.80358886719	42.0480499267578
1317.94689941406	42.03173828125
1319.08984375	42.0467185974121
1320.23229980469	42.0650062561035
1321.37451171875	41.9444160461426
1322.51623535156	41.9864845275879
1323.65759277344	41.9294586181641
1324.79858398438	41.9172668457031
1325.93920898438	41.8747482299805
1327.07934570313	41.9252014160156
1328.21923828125	41.7524147033691
1329.35864257813	41.7489585876465
1330.49780273438	41.7731666564941
1331.63647460938	41.6788558959961
1332.77478027344	41.6897468566895
1333.91271972656	41.4575462341309
1335.05029296875	41.5407905578613
1336.18737792969	41.4950408935547
1337.32421875	41.5262870788574
1338.46057128906	41.3476181030273
1339.5966796875	41.3477363586426
1340.73229980469	41.3457450866699
1341.86755371094	41.2785339355469
1343.00231933594	41.4077949523926
1344.13684082031	41.3113822937012
1345.27099609375	41.2670402526855
1346.40466308594	41.3024787902832
1347.53796386719	41.3946800231934
1348.6708984375	41.235523223877
1349.80346679688	41.254940032959
1350.93566894531	41.2732086181641
1352.06750488281	41.2054748535156
1353.19885253906	41.2212562561035
1354.32995605469	41.1806602478027
1355.46057128906	41.1237983703613
1356.5908203125	41.0886421203613
1357.720703125	40.9811859130859
1358.85021972656	41.0111770629883
1359.97924804688	40.962085723877
1361.10803222656	41.0107231140137
1362.236328125	40.9350776672363
1363.3642578125	40.8043441772461
1364.49182128906	40.8557434082031
1365.61901855469	40.6683464050293
1366.74584960938	40.5170211791992
1367.87231445313	40.6505317687988
1368.99829101563	40.6241722106934
1370.12390136719	40.5487174987793
1371.24914550781	40.5260543823242
1372.3740234375	40.6014518737793
1373.49853515625	40.497859954834
1374.62255859375	40.4637718200684
1375.74633789063	40.4970779418945
1376.86962890625	40.6368522644043
1377.99255371094	40.4697532653809
1379.11511230469	40.4599876403809
1380.2373046875	40.4855995178223
1381.35900878906	40.4210739135742
1382.48034667969	40.4127006530762
1383.60144042969	40.4335021972656
1384.72204589844	40.4243850708008
1385.84228515625	40.2859954833984
1386.96203613281	40.330753326416
1388.08154296875	40.2736320495605
1389.20056152344	40.2917785644531
1390.31921386719	40.2951622009277
1391.4375	40.1007194519043
1392.55541992188	40.065975189209
1393.6728515625	40.0748252868652
1394.7900390625	40.0893325805664
1395.90673828125	39.9787101745605
1397.02307128906	39.9058418273926
1398.13903808594	39.9340057373047
1399.25463867188	39.8480987548828
1400.36975097656	39.8538970947266
1401.48449707031	39.7673988342285
1402.59899902344	39.8446960449219
1403.712890625	39.7422370910645
1404.82653808594	39.7697067260742
1405.93981933594	39.8714447021484
1407.05261230469	39.8508262634277
1408.1650390625	39.7959251403809
1409.27709960938	39.8755226135254
1410.38879394531	39.859432220459
1411.5	39.769847869873
1412.61096191406	39.7639083862305
1413.72143554688	39.7357444763184
1414.83154296875	39.714427947998
1415.94116210938	39.6509780883789
1417.05053710938	39.662239074707
1418.15942382813	39.5603485107422
1419.26794433594	39.5759315490723
1420.37609863281	39.5968055725098
1421.48388671875	39.5107231140137
1422.59118652344	39.3754348754883
1423.6982421875	39.5091896057129
1424.80480957031	39.3647155761719
1425.91088867188	39.1590805053711
1427.01672363281	39.2368431091309
1428.1220703125	39.3122978210449
1429.22717285156	39.1968841552734
1430.33166503906	39.1406707763672
1431.43591308594	39.1632194519043
1432.53979492188	39.1762046813965
1433.64318847656	39.1542205810547
1434.74621582031	39.183666229248
1435.84887695313	39.1306076049805
1436.95104980469	39.152660369873
1438.05297851563	39.148509979248
1439.15441894531	39.2034645080566
1440.25549316406	39.1101341247559
1441.35620117188	39.1318550109863
1442.45642089844	39.1512451171875
1443.55627441406	38.9770774841309
1444.65576171875	39.0303497314453
1445.7548828125	38.8935279846191
1446.853515625	38.9158935546875
1447.95190429688	38.7148056030273
1449.0498046875	38.7798843383789
1450.14721679688	38.7836799621582
1451.24438476563	38.5954627990723
1452.34106445313	38.6400108337402
1453.43737792969	38.5109367370605
1454.53332519531	38.5059242248535
1455.62890625	38.5125007629395
1456.72399902344	38.4926109313965
1457.81872558594	38.5292129516602
1458.9130859375	38.4571800231934
1460.00695800781	38.5357856750488
1461.10046386719	38.5369453430176
1462.19360351563	38.4951362609863
1463.28637695313	38.5161399841309
1464.37878417969	38.5328407287598
1465.470703125	38.5010681152344
1466.56225585938	38.4750022888184
1467.65344238281	38.5477104187012
1468.744140625	38.5051765441895
1469.83447265625	38.4200019836426
1470.92443847656	38.4265785217285
1472.01403808594	38.2910995483398
1473.10314941406	38.3902435302734
1474.19189453125	38.2010803222656
1475.2802734375	38.1294479370117
1476.3681640625	38.1798896789551
1477.45581054688	38.1965408325195
1478.54296875	38.1020889282227
1479.62963867188	38.2125930786133
1480.71606445313	38.1256294250488
1481.80200195313	38.0901908874512
1482.88757324219	38.1313133239746
1483.97265625	38.1199111938477
1485.05737304688	38.1750526428223
1486.14172363281	38.2024688720703
1487.22570800781	38.1867866516113
1488.30932617188	38.2264518737793
1489.39245605469	38.3752593994141
1490.47509765625	38.3639755249023
1491.55749511719	38.3712158203125
1492.63940429688	38.3967971801758
1493.72094726563	38.4476356506348
1494.80212402344	38.4718894958496
1495.8828125	38.502082824707
1496.96313476563	38.4054985046387
1498.04309082031	38.426643371582
1499.12255859375	38.4476165771484
1500.20166015625	38.4230308532715
1501.28039550781	38.4085121154785
1502.35864257813	38.4145393371582
1503.4365234375	38.4632034301758
1504.51403808594	38.4218864440918
1505.59118652344	38.4528274536133
1506.66784667969	38.4727401733398
1507.744140625	38.4808197021484
1508.81994628906	38.5240821838379
1509.89538574219	38.5644035339355
1510.97045898438	38.7087020874023
1512.04516601563	38.7198486328125
1513.11938476563	38.8464546203613
1514.19323730469	38.8790054321289
1515.26672363281	38.9707069396973
1516.33972167969	39.075511932373
1517.41235351563	39.1922264099121
1518.48449707031	39.25439453125
1519.55639648438	39.2906837463379
1520.62768554688	39.3754768371582
1521.69873046875	39.4660530090332
1522.76928710938	39.3478202819824
1523.83947753906	39.4519119262695
1524.90930175781	39.5328903198242
1525.97863769531	39.6820449829102
1527.04760742188	39.6660461425781
1528.11608886719	39.6133918762207
1529.18420410156	39.6532936096191
1530.251953125	39.6561508178711
1531.31921386719	39.743480682373
1532.38610839844	39.8681335449219
1533.45263671875	39.9188690185547
1534.51867675781	39.930362701416
1535.58435058594	40.0926475524902
1536.64965820313	40.1296043395996
1537.71447753906	40.1699600219727
1538.77893066406	40.4570617675781
1539.84301757813	40.4562339782715
1540.90661621094	40.6861343383789
1541.9697265625	40.8450355529785
1543.03259277344	40.9599151611328
1544.09497070313	41.1128005981445
1545.15686035156	41.2864074707031
1546.21850585938	41.4497604370117
1547.27966308594	41.5193672180176
1548.34033203125	41.6240081787109
1549.40063476563	41.8195686340332
1550.46057128906	41.9456062316895
1551.52001953125	42.1290016174316
1552.5791015625	42.2082252502441
1553.63781738281	42.2616233825684
1554.69604492188	42.2798233032227
1555.75378417969	42.3561820983887
1556.81127929688	42.4917030334473
1557.86828613281	42.6133422851563
1558.9248046875	42.7392387390137
1559.98095703125	42.8952751159668
1561.03674316406	42.8495559692383
1562.09204101563	43.1041450500488
1563.14697265625	43.182445526123
1564.20153808594	43.3811988830566
1565.25561523438	43.5264091491699
1566.30932617188	43.8158645629883
1567.36254882813	44.0330429077148
1568.41540527344	44.1846885681152
1569.4677734375	44.3623466491699
1570.51977539063	44.7578163146973
1571.57141113281	44.8292846679688
1572.62255859375	45.1765022277832
1573.67333984375	45.3493576049805
1574.7236328125	45.6694793701172
1575.77355957031	45.8866653442383
1576.82299804688	46.1345138549805
1577.8720703125	46.2016334533691
1578.92077636719	46.4068946838379
1579.96899414063	46.641845703125
1581.01684570313	46.7859268188477
1582.06420898438	46.994270324707
1583.11120605469	47.2117195129395
1584.15771484375	47.4280624389648
1585.20385742188	47.6541061401367
1586.24951171875	47.9042892456055
1587.29479980469	48.0550842285156
1588.33972167969	48.335090637207
1589.38415527344	48.5245208740234
1590.42810058594	48.8137817382813
1591.47180175781	49.0562973022461
1592.51489257813	49.4211463928223
1593.55773925781	49.7037925720215
1594.59997558594	50.0370712280273
1595.64196777344	50.513671875
1596.68334960938	50.8049697875977
1597.72448730469	51.0524673461914
1598.76513671875	51.5566940307617
1599.80529785156	51.8704948425293
1600.84509277344	52.2504806518555
1601.88452148438	52.70068359375
1602.92346191406	52.9551315307617
1603.9619140625	53.3607025146484
1605	53.6451568603516
1606.03771972656	54.0255661010742
1607.07495117188	54.244384765625
1608.11169433594	54.6512298583984
1609.14807128906	54.998966217041
1610.18408203125	55.1669120788574
1611.21960449219	55.3924522399902
1612.25463867188	55.6213264465332
1613.28930664063	55.925968170166
1614.32360839844	56.258903503418
1615.357421875	56.5451164245605
1616.39074707031	56.7575912475586
1617.42370605469	57.0130500793457
1618.45629882813	57.3973236083984
1619.48840332031	57.5316009521484
1620.52001953125	57.7479438781738
1621.55126953125	58.1407279968262
1622.58215332031	58.2997016906738
1623.61254882813	58.5615653991699
1624.64245605469	58.6975402832031
1625.67199707031	59.1518325805664
1626.70104980469	59.3047637939453
1627.72973632813	59.4127960205078
1628.75793457031	59.6944427490234
1629.78576660156	59.8993263244629
1630.81311035156	59.9621849060059
1631.84008789063	60.2159194946289
1632.86657714844	60.4156494140625
1633.89270019531	60.3718643188477
1634.91833496094	60.5224533081055
1635.94348144531	60.6126976013184
1636.96826171875	60.5160293579102
1637.99255371094	60.4393424987793
1639.01647949219	60.6291961669922
1640.03991699219	60.4107551574707
1641.06298828125	60.4483833312988
1642.08557128906	60.215087890625
1643.10778808594	60.0614624023438
1644.12951660156	59.8126335144043
1645.15075683594	59.46875
1646.17163085938	59.4412994384766
1647.19213867188	59.1910285949707
1648.21203613281	58.8397674560547
1649.23156738281	58.6719856262207
1650.25073242188	58.4520530700684
1651.26940917969	58.0779457092285
1652.28759765625	57.6929473876953
1653.30541992188	57.5871238708496
1654.32275390625	57.1020851135254
1655.33972167969	56.8761940002441
1656.35620117188	56.4042129516602
1657.37231445313	56.0991249084473
1658.38793945313	55.7618446350098
1659.40307617188	55.6023559570313
1660.41772460938	55.2904586791992
1661.43212890625	54.9351463317871
1662.44592285156	54.5591697692871
1663.45935058594	54.5571022033691
1664.47229003906	54.0391883850098
1665.48486328125	53.7797737121582
1666.49694824219	53.5178031921387
1667.50854492188	53.1538047790527
1668.51977539063	52.736743927002
1669.53051757813	52.305061340332
1670.54089355469	51.9294013977051
1671.55078125	51.6287307739258
1672.56018066406	51.0918617248535
1673.56909179688	50.8970527648926
1674.57763671875	50.3899574279785
1675.58581542969	49.9550323486328
1676.59350585938	49.3643379211426
1677.60070800781	48.9573440551758
1678.607421875	48.4029197692871
1679.61376953125	47.9408721923828
1680.61962890625	47.533935546875
1681.62512207031	47.0751914978027
1682.63012695313	46.6709594726563
1683.63464355469	46.0748100280762
1684.638671875	45.5925788879395
1685.64233398438	45.0719299316406
1686.64562988281	44.6430206298828
1687.64831542969	44.3228721618652
1688.65063476563	43.703685760498
1689.65246582031	43.2498664855957
1690.65393066406	42.87890625
1691.65490722656	42.5636215209961
1692.65539550781	42.1725006103516
1693.65551757813	41.8293190002441
1694.65502929688	41.3348770141602
1695.654296875	40.9272499084473
1696.65295410156	40.6685791015625
1697.65124511719	40.2710838317871
1698.64904785156	39.9023170471191
1699.646484375	39.6717491149902
1700.64331054688	39.206111907959
1701.63977050781	38.7689819335938
1702.63586425781	38.488582611084
1703.63134765625	38.2279663085938
1704.62646484375	37.7503089904785
1705.62121582031	37.4836654663086
1706.61535644531	37.1008987426758
1707.60913085938	36.7795829772949
1708.60241699219	36.3373184204102
1709.59521484375	36.0483512878418
1710.58764648438	35.5796241760254
1711.57958984375	35.3057823181152
1712.57104492188	34.922420501709
1713.56213378906	34.5633544921875
1714.552734375	34.2530937194824
1715.54284667969	33.9727363586426
1716.53247070313	33.529655456543
1717.52160644531	33.2632102966309
1718.51037597656	32.8905944824219
1719.49865722656	32.4597206115723
1720.48657226563	32.3494338989258
1721.47387695313	32.000057220459
1722.46081542969	31.7067832946777
1723.447265625	31.4251308441162
1724.43334960938	31.1579933166504
1725.41882324219	30.8979511260986
1726.40393066406	30.6412982940674
1727.38854980469	30.3925857543945
1728.37268066406	30.1389999389648
1729.3564453125	30.0597839355469
1730.33972167969	29.7238121032715
1731.32250976563	29.5506839752197
1732.30480957031	29.3716850280762
1733.28674316406	29.0797634124756
1734.26806640625	28.9849300384521
1735.2490234375	28.7486114501953
1736.2294921875	28.5825080871582
1737.20959472656	28.5055141448975
1738.18908691406	28.2898254394531
1739.16821289063	28.1500110626221
1740.14685058594	27.9434623718262
1741.125	27.6924915313721
1742.10266113281	27.5864200592041
1743.07995605469	27.3872661590576
1744.05676269531	27.3318576812744
1745.03308105469	27.073263168335
1746.00891113281	26.9458026885986
1746.98425292969	26.7614631652832
1747.95910644531	26.630765914917
1748.93359375	26.4450149536133
1749.90759277344	26.2774429321289
1750.88110351563	26.0784435272217
1751.85412597656	25.8517284393311
1752.82678222656	25.6546096801758
1753.798828125	25.5558948516846
1754.7705078125	25.3434429168701
1755.74169921875	25.1098804473877
1756.71240234375	25.0477886199951
1757.6826171875	24.9138984680176
1758.65246582031	24.6802749633789
1759.62170410156	24.6018123626709
1760.59057617188	24.3625946044922
1761.55895996094	24.2448673248291
1762.52673339844	24.0393905639648
1763.49426269531	24.016544342041
1764.46118164063	23.9151191711426
1765.42761230469	23.7081737518311
1766.39367675781	23.6541728973389
1767.35913085938	23.5423793792725
1768.32421875	23.529411315918
1769.28881835938	23.3818588256836
1770.2529296875	23.2797336578369
1771.21655273438	23.1625308990479
1772.17980957031	23.0722103118896
1773.14245605469	23.092357635498
1774.10461425781	22.9681396484375
1775.06640625	22.9989376068115
1776.02770996094	22.8560371398926
1776.98852539063	22.7548885345459
1777.94873046875	22.7191619873047
1778.90856933594	22.5995235443115
1779.86804199219	22.5731678009033
1780.82690429688	22.3960781097412
1781.78527832031	22.2339763641357
1782.7431640625	22.1616497039795
1783.70068359375	22.0557708740234
1784.65771484375	21.9299354553223
1785.61413574219	21.8509883880615
1786.57019042969	21.6185169219971
1787.52575683594	21.6086769104004
1788.48083496094	21.4142093658447
1789.43530273438	21.3128185272217
1790.38940429688	21.2384624481201
1791.34301757813	21.0811309814453
1792.29626464844	20.9606857299805
1793.24890136719	20.9357719421387
1794.20104980469	20.791482925415
1795.15270996094	20.7337303161621
1796.10400390625	20.6423053741455
1797.0546875	20.6326522827148
1798.0048828125	20.4875144958496
1798.95471191406	20.3747158050537
1799.90393066406	20.2780628204346
1800.85278320313	20.3411769866943
1801.80102539063	20.2868061065674
1802.74890136719	20.2022914886475
1803.6962890625	20.1358528137207
1804.64306640625	20.1214542388916
1805.58947753906	20.1565971374512
1806.53540039063	20.0561542510986
1807.48071289063	20.0092487335205
1808.42565917969	19.9916534423828
1809.3701171875	19.952522277832
1810.31396484375	19.9161186218262
1811.25744628906	19.8007183074951
1812.20043945313	19.7830638885498
1813.14294433594	19.8277530670166
1814.08483886719	19.7416248321533
1815.0263671875	19.6691970825195
1815.96740722656	19.6295166015625
1816.90783691406	19.5229644775391
1817.84790039063	19.5141277313232
1818.78747558594	19.4106693267822
1819.72644042969	19.4361152648926
1820.6650390625	19.2626857757568
1821.60314941406	19.2675628662109
1822.54064941406	19.2039947509766
1823.47778320313	19.1138935089111
1824.41430664063	19.0407123565674
1825.35034179688	18.9180755615234
1826.28601074219	18.9012413024902
1827.22106933594	18.7969703674316
1828.15563964844	18.7469863891602
1829.08984375	18.6768016815186
1830.0234375	18.5730285644531
1830.95654296875	18.5399532318115
1831.88916015625	18.4996376037598
1832.8212890625	18.494592666626
1833.7529296875	18.3940620422363
1834.68408203125	18.3862342834473
1835.61474609375	18.2973308563232
1836.54479980469	18.2466945648193
1837.47448730469	18.245002746582
1838.40356445313	18.3219013214111
1839.33227539063	18.2563304901123
1840.26037597656	18.2207736968994
1841.18811035156	18.2129096984863
1842.115234375	18.2896919250488
1843.04187011719	18.1948413848877
1843.96801757813	18.1370525360107
1844.89367675781	18.2207298278809
1845.81872558594	18.1930294036865
1846.74340820313	18.0828914642334
1847.66760253906	18.1508331298828
1848.59118652344	18.1703224182129
1849.51428222656	18.123571395874
1850.43701171875	18.0573425292969
1851.35913085938	18.0111808776855
1852.28076171875	17.9938793182373
1853.20190429688	17.9350528717041
1854.12243652344	17.820764541626
1855.04260253906	17.7781372070313
1855.96215820313	17.7832508087158
1856.88122558594	17.6570415496826
1857.79992675781	17.6046962738037
1858.71801757813	17.5431098937988
1859.63549804688	17.5865612030029
1860.55261230469	17.5022048950195
1861.46923828125	17.3693103790283
1862.38525390625	17.3715534210205
1863.30078125	17.2883548736572
1864.2158203125	17.2545070648193
1865.13037109375	17.244270324707
1866.04443359375	17.2697067260742
1866.95788574219	17.2128372192383
1867.87084960938	17.2086162567139
1868.78332519531	17.2310619354248
1869.6953125	17.2688064575195
1870.60681152344	17.1834774017334
1871.51782226563	17.1775341033936
1872.42822265625	17.2256488800049
1873.33813476563	17.3056716918945
1874.24755859375	17.2928791046143
1875.15649414063	17.2137012481689
1876.06481933594	17.3285236358643
1876.97277832031	17.2870578765869
1877.88012695313	17.2693023681641
1878.78698730469	17.2249965667725
1879.69323730469	17.2279434204102
1880.59912109375	17.1786403656006
1881.50439453125	17.1718654632568
1882.4091796875	17.1456356048584
1883.3134765625	17.0513172149658
1884.21716308594	17.0453720092773
1885.12048339844	16.9953079223633
1886.02319335938	16.9789657592773
1886.92541503906	16.9139251708984
1887.82702636719	16.9042663574219
1888.72814941406	16.8211975097656
1889.62878417969	16.7564926147461
1890.52893066406	16.7563228607178
1891.42858886719	16.738166809082
1892.32763671875	16.659294128418
1893.22619628906	16.6220188140869
1894.12426757813	16.5743103027344
1895.02172851563	16.5652046203613
1895.91870117188	16.4690456390381
1896.81518554688	16.5039978027344
1897.71118164063	16.4325275421143
1898.60656738281	16.4166469573975
1899.50146484375	16.4479331970215
1900.39587402344	16.373779296875
1901.28967285156	16.4020328521729
1902.18298339844	16.4052810668945
1903.07580566406	16.3214855194092
1903.96801757813	16.3752307891846
1904.85986328125	16.304874420166
1905.7509765625	16.3763065338135
1906.64172363281	16.4571533203125
1907.53186035156	16.4763660430908
1908.42150878906	16.4317054748535
1909.31066894531	16.4683799743652
1910.19921875	16.4226016998291
1911.08728027344	16.4724025726318
1911.97473144531	16.4988765716553
1912.86181640625	16.5207805633545
1913.74816894531	16.5105934143066
1914.63415527344	16.4713287353516
1915.51953125	16.5188426971436
1916.40441894531	16.4738788604736
1917.28869628906	16.4770221710205
1918.17260742188	16.5114612579346
1919.05578613281	16.424430847168
1919.93859863281	16.4297637939453
1920.82080078125	16.4228343963623
1921.70239257813	16.3486289978027
1922.58349609375	16.4370250701904
1923.46411132813	16.2906494140625
1924.34423828125	16.2834587097168
1925.22375488281	16.2047424316406
1926.10278320313	16.16965675354
1926.98120117188	16.100736618042
1927.85913085938	16.0961265563965
1928.73645019531	15.9981479644775
1929.61328125	15.9508714675903
1930.48962402344	15.9660034179688
1931.36535644531	15.9224309921265
1932.24060058594	15.8610162734985
1933.11535644531	15.8737239837646
1933.98950195313	15.8893032073975
1934.86303710938	15.8243036270142
1935.73608398438	15.8801956176758
1936.60864257813	15.8404989242554
1937.48059082031	15.8435344696045
1938.35205078125	15.8423919677734
1939.22302246094	15.8335266113281
1940.09338378906	15.874306678772
1940.96313476563	15.9252710342407
1941.83239746094	15.9235048294067
1942.701171875	15.9652471542358
1943.5693359375	15.9588556289673
1944.43701171875	15.974347114563
1945.30407714844	15.9980316162109
1946.17065429688	16.0173091888428
1947.03662109375	16.0846138000488
1947.90209960938	16.0643291473389
1948.76696777344	16.0916290283203
1949.63134765625	16.0901641845703
1950.4951171875	16.1272449493408
1951.3583984375	16.1807537078857
1952.22106933594	16.1349925994873
1953.08325195313	16.1484069824219
1953.94482421875	16.124568939209
1954.80590820313	16.0514583587646
1955.66650390625	16.0784111022949
1956.5263671875	16.0425472259521
1957.38586425781	16.0102138519287
1958.24462890625	15.9771947860718
1959.10302734375	16.0095062255859
1959.96069335938	15.9142150878906
1960.81799316406	15.849555015564
1961.67456054688	15.8689594268799
1962.53063964844	15.8162689208984
1963.38623046875	15.7537450790405
1964.2412109375	15.8018789291382
1965.09558105469	15.6869592666626
1965.94946289063	15.734881401062
1966.80285644531	15.6849679946899
1967.65563964844	15.6318988800049
1968.5078125	15.6811981201172
1969.35949707031	15.6571130752563
1970.21057128906	15.5825576782227
1971.06103515625	15.638822555542
1971.91101074219	15.6627426147461
1972.76049804688	15.7157306671143
1973.60925292969	15.7037000656128
1974.45764160156	15.6943531036377
1975.30529785156	15.7445049285889
1976.15246582031	15.7830638885498
1976.99914550781	15.8455982208252
1977.84521484375	15.8165884017944
1978.69067382813	15.99232006073
1979.53552246094	16.0166835784912
1980.3798828125	16.0554141998291
1981.22375488281	16.0033493041992
1982.06701660156	16.0898914337158
1982.90966796875	16.128246307373
1983.75170898438	16.083568572998
1984.59326171875	16.0530109405518
1985.43420410156	16.0920734405518
1986.27465820313	16.1104927062988
1987.11450195313	16.0648555755615
1987.95373535156	16.1116218566895
1988.79248046875	16.0457134246826
1989.63061523438	16.0601024627686
1990.46813964844	15.9772520065308
1991.30517578125	16.0130252838135
1992.1416015625	15.9866485595703
1992.9775390625	15.8883666992188
1993.81274414063	15.8675746917725
1994.6474609375	15.8456363677979
1995.48168945313	15.7993211746216
1996.31518554688	15.7572689056396
1997.14819335938	15.8120317459106
1997.98071289063	15.7464685440063
1998.8125	15.7188205718994
1999.64379882813	15.7519435882568
2000.47448730469	15.6394987106323
2001.3046875	15.7578802108765
2002.13427734375	15.6869926452637
2002.96325683594	15.7421159744263
2003.79162597656	15.7139625549316
2004.61950683594	15.8001651763916
2005.44677734375	15.7804040908813
2006.2734375	15.8861865997314
2007.09948730469	15.9344615936279
2007.92504882813	15.8965845108032
2008.75	15.9768934249878
2009.57434082031	16.0116386413574
2010.39819335938	15.9982814788818
2011.22131347656	16.0580501556396
2012.0439453125	16.0799179077148
2012.86608886719	16.1388511657715
2013.6875	16.050952911377
2014.50842285156	16.1103820800781
2015.32873535156	16.1723518371582
2016.1484375	16.1786060333252
2016.96752929688	16.2194843292236
2017.7861328125	16.1936454772949
2018.60412597656	16.2536945343018
2019.42150878906	16.2558994293213
2020.23828125	16.2571887969971
2021.05444335938	16.2511863708496
2021.8701171875	16.1393013000488
2022.68518066406	16.1994533538818
2023.49963378906	16.2274532318115
2024.3134765625	16.116584777832
2025.12683105469	16.139778137207
2025.939453125	16.1266460418701
2026.75158691406	16.1029872894287
2027.56311035156	16.0431690216064
2028.3740234375	16.0480690002441
2029.18432617188	16.1019649505615
2029.994140625	16.0785007476807
2030.80322265625	16.0366916656494
2031.61181640625	15.9611597061157
2032.41979980469	15.9857702255249
2033.22717285156	15.9287490844727
2034.03393554688	15.9051895141602
2034.84008789063	15.8398361206055
2035.64575195313	15.8467626571655
2036.45080566406	15.7769861221313
2037.25512695313	15.6784420013428
2038.05895996094	15.6945152282715
2038.86218261719	15.6811714172363
2039.66479492188	15.6917457580566
2040.466796875	15.6972646713257
2041.26831054688	15.6567478179932
2042.06909179688	15.7269697189331
2042.86938476563	15.7230682373047
2043.6689453125	15.6951999664307
2044.46801757813	15.7643594741821
2045.26647949219	15.7761535644531
2046.06433105469	15.7868041992188
2046.86145019531	15.8113136291504
2047.65808105469	15.8526954650879
2048.4541015625	15.817663192749
2049.24951171875	15.829273223877
2050.04443359375	15.8924379348755
2050.83862304688	15.8816595077515
2051.63232421875	15.9132041931152
2052.42529296875	15.9445447921753
2053.2177734375	15.9064693450928
2054.00952148438	15.9630689620972
2054.80078125	15.9958562850952
2055.59130859375	16.0191688537598
2056.38134765625	16.0237216949463
2057.17065429688	16.0505390167236
2057.95947265625	16.0469932556152
2058.74755859375	16.0179176330566
2059.53515625	16.0266590118408
2060.32202148438	15.9929151535034
2061.1083984375	15.8787612915039
2061.89428710938	15.8693389892578
2062.67919921875	15.8131771087646
2063.4638671875	15.9014139175415
2064.24780273438	15.8610496520996
2065.03100585938	15.8681383132935
2065.81372070313	15.6682357788086
2066.595703125	15.7050743103027
2067.37719726563	15.6720380783081
2068.15795898438	15.57603931427
2068.93823242188	15.5909662246704
2069.7177734375	15.5284595489502
2070.49682617188	15.508150100708
2071.27514648438	15.3818321228027
2072.05297851563	15.3969488143921
2072.830078125	15.360915184021
2073.60668945313	15.2640886306763
2074.38256835938	15.2420043945313
2075.15795898438	15.2425947189331
2075.9326171875	15.196159362793
2076.70654296875	15.152961730957
2077.47998046875	15.1731901168823
2078.25268554688	15.0592164993286
2079.02490234375	15.07497215271
2079.79663085938	15.0914497375488
2080.5673828125	15.0457916259766
2081.337890625	15.1040296554565
2082.107421875	15.0794649124146
2082.87670898438	15.1635875701904
2083.64501953125	15.1326904296875
2084.41284179688	15.1915197372437
2085.18017578125	15.1549673080444
2085.94677734375	15.1576566696167
2086.71264648438	15.1737585067749
2087.47802734375	15.2044591903687
2088.24267578125	15.1786851882935
2089.0068359375	15.1948156356812
2089.77026367188	15.2102499008179
2090.53295898438	15.1776189804077
2091.29516601563	15.171838760376
2092.056640625	15.1655864715576
2092.81762695313	15.2100582122803
2093.57788085938	15.0723466873169
2094.33764648438	15.1493997573853
2095.0966796875	15.0391998291016
2095.85498046875	15.0276908874512
2096.61279296875	14.9580173492432
2097.36987304688	14.9462327957153
2098.12646484375	14.8514003753662
2098.88232421875	14.8464298248291
2099.63745117188	14.7827386856079
2100.39208984375	14.6981573104858
2101.14624023438	14.6237030029297
2101.8994140625	14.5702877044678
2102.65209960938	14.4466419219971
2103.404296875	14.4239511489868
2104.15551757813	14.3635129928589
2104.90649414063	14.2819051742554
2105.65649414063	14.2301549911499
2106.40600585938	14.1379795074463
2107.15502929688	14.105863571167
2107.90307617188	14.0829887390137
2108.65063476563	13.9763813018799
2109.39770507813	14.0236349105835
2110.14404296875	14.0061798095703
2110.8896484375	13.9729995727539
2111.63452148438	14.0219745635986
2112.37890625	14.0064096450806
2113.12280273438	13.9379072189331
2113.86572265625	14.0009918212891
2114.60815429688	14.0331182479858
2115.35009765625	14.044979095459
2116.09106445313	14.0313005447388
2116.83154296875	14.0488996505737
2117.57153320313	14.1393938064575
2118.31079101563	14.1035099029541
2119.04931640625	14.0912666320801
2119.787109375	14.0507888793945
2120.5244140625	14.0866174697876
2121.26098632813	14.0054044723511
2121.9970703125	13.9777803421021
2122.732421875	13.9721736907959
2123.46704101563	13.8809976577759
2124.20092773438	13.8669557571411
2124.93432617188	13.8265237808228
2125.6669921875	13.8165311813354
2126.39916992188	13.7078619003296
2127.13037109375	13.6742820739746
2127.86108398438	13.6820001602173
2128.59130859375	13.5921401977539
2129.32080078125	13.4957218170166
2130.04956054688	13.5043382644653
2130.77758789063	13.428261756897
2131.50512695313	13.3514032363892
2132.23193359375	13.2896547317505
2132.9580078125	13.2030487060547
2133.68334960938	13.1942176818848
2134.408203125	13.1610250473022
2135.13232421875	13.0786056518555
2135.85595703125	13.056921005249
2136.57885742188	12.9616079330444
2137.30102539063	12.9345464706421
2138.0224609375	12.8354825973511
2138.74340820313	12.7914390563965
2139.46337890625	12.7410736083984
2140.18310546875	12.755485534668
2140.90185546875	12.579740524292
2141.6201171875	12.6454086303711
2142.33764648438	12.5634317398071
2143.05444335938	12.6553020477295
2143.77075195313	12.5684146881104
2144.48608398438	12.5505495071411
2145.201171875	12.6175413131714
2145.91528320313	12.5734786987305
2146.62890625	12.5480661392212
2147.34155273438	12.5090379714966
2148.05395507813	12.507625579834
2148.76538085938	12.5343942642212
2149.47631835938	12.5174331665039
2150.18627929688	12.4955968856812
2150.89599609375	12.4817676544189
2151.60473632813	12.5068645477295
2152.31298828125	12.4767150878906
2153.02026367188	12.4799089431763
2153.72729492188	12.4370565414429
2154.43334960938	12.4139089584351
2155.138671875	12.4263467788696
2155.84350585938	12.36585521698
2156.54760742188	12.4363603591919
2157.25122070313	12.3885183334351
2157.95385742188	12.3362445831299
2158.65600585938	12.3191070556641
2159.357421875	12.2616281509399
2160.05810546875	12.2679224014282
2160.75805664063	12.2568511962891
2161.45751953125	12.1576766967773
2162.15600585938	12.1377401351929
2162.85400390625	12.094518661499
2163.55151367188	12.0333833694458
2164.248046875	11.9895944595337
2164.94409179688	12.0006952285767
2165.63916015625	11.9502382278442
2166.33374023438	11.8295602798462
2167.02783203125	11.8118848800659
2167.72094726563	11.7819175720215
2168.41357421875	11.6993541717529
2169.10522460938	11.6754608154297
2169.79638671875	11.6188488006592
2170.48706054688	11.5471878051758
2171.1767578125	11.4333925247192
2171.86572265625	11.4132900238037
2172.55419921875	11.3035354614258
2173.24194335938	11.2057638168335
2173.92895507813	11.1342868804932
2174.615234375	11.0711297988892
2175.30078125	11.0493631362915
2175.98583984375	10.9954967498779
2176.67016601563	10.9667673110962
2177.35375976563	10.9864120483398
2178.03662109375	10.9499950408936
2178.71875	10.867335319519
2179.40014648438	10.8258981704712
2180.08081054688	10.827953338623
2180.76098632813	10.8901357650757
2181.4404296875	10.825382232666
2182.119140625	10.8390779495239
2182.79711914063	10.8602132797241
2183.47436523438	10.7775297164917
2184.15087890625	10.7899761199951
2184.82690429688	10.8656740188599
2185.501953125	10.8352403640747
2186.17651367188	10.8323307037354
2186.85034179688	10.8761034011841
2187.5234375	10.8051404953003
2188.19580078125	10.8193645477295
2188.86743164063	10.7940635681152
2189.53833007813	10.7468576431274
2190.20874023438	10.7675380706787
2190.87817382813	10.6383934020996
2191.54711914063	10.6869306564331
2192.21533203125	10.6271476745605
2192.8828125	10.5680627822876
2193.54956054688	10.5475740432739
2194.21557617188	10.492148399353
2194.880859375	10.4142217636108
2195.54541015625	10.3891506195068
2196.20947265625	10.3405838012695
2196.87255859375	10.2225379943848
2197.53515625	10.1746129989624
2198.19677734375	10.1196508407593
2198.85791015625	10.0813999176025
2199.51831054688	10.0531196594238
2200.17797851563	9.90518760681152
2200.8369140625	9.88332557678223
2201.4951171875	9.80032730102539
2202.15258789063	9.7200174331665
2202.80932617188	9.67097568511963
2203.46533203125	9.69011211395264
2204.12060546875	9.57127285003662
2204.775390625	9.57632446289063
2205.42919921875	9.52965259552002
2206.08251953125	9.49851894378662
2206.73486328125	9.44700145721436
2207.38671875	9.47337341308594
2208.03759765625	9.38508987426758
2208.68798828125	9.38931560516357
2209.33764648438	9.43657875061035
2209.98657226563	9.38845539093018
2210.63452148438	9.37353897094727
2211.28198242188	9.38078117370605
2211.9287109375	9.36307334899902
2212.57470703125	9.38090896606445
2213.21997070313	9.42398071289063
2213.86450195313	9.35175132751465
2214.50830078125	9.42084884643555
2215.1513671875	9.35588455200195
2215.79370117188	9.39319705963135
2216.43530273438	9.32765865325928
2217.076171875	9.26687431335449
2217.71630859375	9.26093196868896
2218.35571289063	9.23423480987549
2218.99462890625	9.20118045806885
2219.63256835938	9.13466930389404
2220.26977539063	9.08381080627441
2220.90625	9.07321739196777
2221.5419921875	9.00301933288574
2222.17700195313	8.94012069702148
2222.81127929688	8.90254878997803
2223.44482421875	8.83118152618408
2224.07763671875	8.83492946624756
2224.70971679688	8.72993659973145
2225.34106445313	8.71356678009033
2225.9716796875	8.61759281158447
2226.6015625	8.50525951385498
2227.23071289063	8.50302410125732
2227.85913085938	8.41957569122314
2228.48681640625	8.35363292694092
2229.11376953125	8.33655548095703
2229.73999023438	8.30697250366211
2230.36547851563	8.26818466186523
2230.990234375	8.22936534881592
2231.61401367188	8.17800903320313
2232.2373046875	8.15009689331055
2232.85986328125	8.14182567596436
2233.4814453125	8.09138774871826
2234.1025390625	8.04218769073486
2234.72265625	8.03974056243896
2235.34228515625	7.9682240486145
2235.9609375	7.9739294052124
2236.57885742188	7.9210147857666
2237.1962890625	7.92132520675659
2237.81274414063	7.8647575378418
2238.42846679688	7.92937326431274
2239.04345703125	7.87712001800537
2239.65771484375	7.89407920837402
2240.27124023438	7.81764554977417
2240.88403320313	7.91159820556641
2241.49584960938	7.85590839385986
2242.10717773438	7.8371696472168
2242.71752929688	7.92635536193848
2243.32739257813	7.85106039047241
2243.93627929688	7.83872079849243
2244.54443359375	7.80578184127808
2245.15209960938	7.77873945236206
2245.7587890625	7.76866769790649
2246.36474609375	7.71505117416382
2246.9697265625	7.75364780426025
2247.57421875	7.70642471313477
2248.17797851563	7.6769585609436
2248.78076171875	7.71042060852051
2249.38305664063	7.67705774307251
2249.984375	7.63798093795776
2250.5849609375	7.64795780181885
2251.18481445313	7.55973529815674
2251.78393554688	7.51410245895386
2252.38232421875	7.52894687652588
2252.97973632813	7.46540927886963
2253.57666015625	7.35419225692749
2254.17260742188	7.39772748947144
2254.76782226563	7.37368726730347
2255.3623046875	7.27292490005493
2255.9560546875	7.25140619277954
2256.54907226563	7.19796895980835
2257.14135742188	7.19092845916748
2257.73266601563	7.1581859588623
2258.32348632813	7.09270000457764
2258.91333007813	7.01962947845459
2259.50244140625	6.97222423553467
2260.09057617188	6.9427170753479
2260.67822265625	6.8983588218689
2261.26513671875	6.87035655975342
2261.85107421875	6.83842658996582
2262.43627929688	6.80464506149292
2263.02075195313	6.78906965255737
2263.6044921875	6.77921056747437
2264.18725585938	6.69479513168335
2264.76953125	6.66402578353882
2265.35083007813	6.6269702911377
2265.93139648438	6.62198400497437
2266.51123046875	6.60263538360596
2267.09033203125	6.62113666534424
2267.66845703125	6.60725259780884
2268.24584960938	6.57166242599487
2268.82250976563	6.5574803352356
2269.3984375	6.61391353607178
2269.9736328125	6.55054092407227
2270.5478515625	6.63868427276611
2271.12133789063	6.65069007873535
2271.69409179688	6.60768461227417
2272.26611328125	6.61968326568604
2272.83740234375	6.59367179870605
2273.40771484375	6.55950546264648
2273.97729492188	6.56991767883301
2274.54614257813	6.53991174697876
2275.11401367188	6.4941258430481
2275.68139648438	6.45250654220581
2276.24780273438	6.4444899559021
2276.8134765625	6.45959997177124
2277.37817382813	6.39213609695435
2277.9423828125	6.35566711425781
2278.50561523438	6.38522815704346
2279.06811523438	6.41270399093628
2279.62963867188	6.41570234298706
2280.19067382813	6.38102006912231
2280.75073242188	6.33049392700195
2281.31005859375	6.31420755386353
2281.86840820313	6.3952522277832
2282.42602539063	6.30270528793335
2282.98291015625	6.31199169158936
2283.5390625	6.29249620437622
2284.09448242188	6.21564626693726
2284.64892578125	6.27644538879395
2285.20263671875	6.24394989013672
2285.75537109375	6.18021297454834
2286.3076171875	6.12939357757568
2286.85888671875	6.15424251556396
2287.40942382813	6.13832330703735
2287.958984375	6.07576608657837
2288.5078125	6.01050710678101
2289.05590820313	6.00909376144409
2289.60302734375	5.93155527114868
2290.14965820313	5.92718505859375
2290.6953125	5.88804006576538
2291.23999023438	5.87355327606201
2291.78393554688	5.79424333572388
2292.3271484375	5.77200078964233
2292.86962890625	5.74096870422363
2293.4111328125	5.69687938690186
2293.95190429688	5.68787097930908
2294.49194335938	5.6769905090332
2295.03100585938	5.63787984848022
2295.5693359375	5.61391544342041
2296.10693359375	5.60885143280029
2296.6435546875	5.56806230545044
2297.17944335938	5.56777286529541
2297.71459960938	5.50266122817993
2298.24877929688	5.51941823959351
2298.7822265625	5.55086612701416
2299.31469726563	5.53587198257446
2299.8466796875	5.5555944442749
2300.37744140625	5.47297143936157
2300.90771484375	5.50551223754883
2301.43701171875	5.47067880630493
2301.96557617188	5.52705001831055
2302.4931640625	5.53769493103027
2303.02001953125	5.53790092468262
2303.54614257813	5.53034067153931
2304.0712890625	5.51178312301636
2304.595703125	5.47685956954956
2305.119140625	5.53763723373413
2305.64184570313	5.49384117126465
2306.16381835938	5.52863550186157
2306.68481445313	5.53311777114868
2307.205078125	5.51585245132446
2307.72436523438	5.48997259140015
2308.24291992188	5.45896434783936
2308.7607421875	5.44809341430664
2309.27758789063	5.44232511520386
2309.79370117188	5.45080757141113
2310.30883789063	5.45095205307007
2310.8232421875	5.48044300079346
2311.3369140625	5.43695735931396
2311.849609375	5.43089389801025
2312.361328125	5.42643642425537
2312.87255859375	5.40498781204224
2313.38256835938	5.39539003372192
2313.89208984375	5.35393905639648
2314.40063476563	5.35403060913086
2314.908203125	5.31144762039185
2315.4150390625	5.29152727127075
2315.92114257813	5.23348188400269
2316.42626953125	5.19188404083252
2316.9306640625	5.21218490600586
2317.43408203125	5.17622566223145
2317.93676757813	5.11533641815186
2318.4384765625	5.11559057235718
2318.939453125	5.06329870223999
2319.439453125	5.00825500488281
2319.93872070313	5.00846195220947
2320.43701171875	4.98778915405273
2320.9345703125	4.98961305618286
2321.43139648438	4.98410987854004
2321.92724609375	4.93571329116821
2322.42211914063	4.90574026107788
2322.91625976563	4.83934736251831
2323.40966796875	4.8386607170105
2323.90209960938	4.79910087585449
2324.3935546875	4.78398609161377
2324.88427734375	4.75987768173218
2325.37426757813	4.74119281768799
2325.86303710938	4.77367448806763
2326.35131835938	4.76260328292847
2326.83862304688	4.77304267883301
2327.32495117188	4.76986074447632
2327.810546875	4.76367664337158
2328.29541015625	4.7937593460083
2328.77905273438	4.7900276184082
2329.26220703125	4.80621767044067
2329.74438476563	4.79566097259521
2330.2255859375	4.79382991790771
2330.7060546875	4.79883003234863
2331.185546875	4.80273580551147
2331.6640625	4.7814884185791
2332.14184570313	4.78839635848999
2332.61889648438	4.78107881546021
2333.09497070313	4.80988216400146
2333.57006835938	4.77463293075562
2334.04443359375	4.748122215271
2334.51782226563	4.79118490219116
2334.99047851563	4.74738931655884
2335.46215820313	4.73125219345093
2335.93310546875	4.73759365081787
2336.40307617188	4.70195436477661
2336.8720703125	4.65887689590454
2337.34033203125	4.68331384658813
2337.8076171875	4.63360261917114
2338.27416992188	4.62782001495361
2338.73974609375	4.62889957427979
2339.20458984375	4.60055685043335
2339.66845703125	4.54991245269775
2340.13134765625	4.55040884017944
2340.59350585938	4.49117183685303
2341.0546875	4.52138328552246
2341.51489257813	4.46016263961792
2341.97436523438	4.41515254974365
2342.43286132813	4.4109058380127
2342.890625	4.34543895721436
2343.34741210938	4.33233213424683
2343.80322265625	4.30817937850952
2344.25830078125	4.32182168960571
2344.71240234375	4.31117105484009
2345.16577148438	4.31819152832031
2345.61791992188	4.31692314147949
2346.06958007813	4.38088417053223
2346.52001953125	4.43852996826172
2346.9697265625	4.41046380996704
2347.41845703125	4.5345606803894
2347.86645507813	4.62026882171631
2348.3134765625	4.68415594100952
2348.75952148438	4.82508707046509
2349.20483398438	4.88603782653809
2349.64916992188	4.92401933670044
2350.09252929688	5.02912378311157
2350.53515625	5.0710597038269
2350.97680664063	5.15741539001465
2351.41748046875	5.16749858856201
2351.857421875	5.24338865280151
2352.29638671875	5.2568359375
2352.734375	5.27278757095337
2353.17138671875	5.20120048522949
2353.60766601563	5.18433046340942
2354.04296875	5.13630151748657
2354.4775390625	5.06180477142334
2354.91088867188	5.01703357696533
2355.34350585938	4.93185997009277
2355.775390625	4.8430061340332
2356.2060546875	4.77582120895386
2356.63598632813	4.62776851654053
2357.06494140625	4.53369808197021
2357.4931640625	4.42338752746582
2357.92041015625	4.35540151596069
2358.3466796875	4.31750822067261
2358.77197265625	4.23380374908447
2359.1962890625	4.11625576019287
2359.61987304688	4.07041358947754
2360.04248046875	4.00218629837036
2360.46411132813	3.89533638954163
2360.88500976563	3.8859977722168
2361.30493164063	3.84672284126282
2361.72387695313	3.79958510398865
