# Supplementary material for: Optics miniaturization strategy for demanding Raman spectroscopy applications
Source: Nat Commun. 2024 Apr 8;15:3049. doi: 10.1038/s41467-024-47044-7 (PMC11001912; doi:10.1038/s41467-024-47044-7)
Supplement: Supplementary file 6 — Source Data [file 41467_2024_47044_MOESM6_ESM.zip › Source Data/NCOMMS-23-34016B s3/S3 pHCA, Glucose, Salts/calibraiton/Salts standards 24.08.17/N_20g_L_1.csv]

347.42919921875	80.0849533081055
348.892913818359	80.3386840820313
350.356079101563	80.7786483764648
351.818634033203	81.1245269775391
353.280670166016	81.4459228515625
354.742095947266	81.7895355224609
356.202972412109	82.1616058349609
357.663299560547	82.4851608276367
359.123046875	82.7369842529297
360.582244873047	83.0403366088867
362.040863037109	83.4795532226563
363.498931884766	83.7255554199219
364.956451416016	83.9100494384766
366.413391113281	84.2821044921875
367.869750976563	84.5432281494141
369.325592041016	84.751220703125
370.780853271484	84.807746887207
372.235565185547	85.1864624023438
373.689727783203	85.2540664672852
375.143310546875	85.5567855834961
376.596343994141	85.7872848510742
378.048828125	86.0653228759766
379.500762939453	86.2493286132813
380.9521484375	86.4537811279297
382.402954101563	86.579231262207
383.853240966797	86.8867797851563
385.302947998047	87.0435791015625
386.752136230469	87.165283203125
388.200744628906	87.2249908447266
389.648803710938	87.5550231933594
391.096343994141	87.5983352661133
392.543304443359	87.799690246582
393.989715576172	87.8831558227539
395.435607910156	88.1253662109375
396.880920410156	88.4291305541992
398.325714111328	88.2727661132813
399.769927978516	88.5445327758789
401.213623046875	88.7438278198242
402.656768798828	88.8297500610352
404.099395751953	88.8755874633789
405.541442871094	89.0532302856445
406.982971191406	88.9990081787109
408.423950195313	88.9638824462891
409.864379882813	89.377197265625
411.304290771484	89.226692199707
412.743621826172	89.2550354003906
414.182434082031	89.2614288330078
415.620727539063	89.2121810913086
417.058471679688	89.0423736572266
418.495666503906	89.2330322265625
419.932342529297	89.0218658447266
421.368469238281	88.9126510620117
422.804077148438	88.8870849609375
424.239135742188	88.7973785400391
425.673645019531	88.5527877807617
427.107635498047	88.6142044067383
428.541107177734	88.4999313354492
429.974029541016	88.3726654052734
431.406433105469	88.1236114501953
432.838287353516	88.1890029907227
434.269622802734	87.7964782714844
435.700408935547	87.9238967895508
437.130706787109	87.6727142333984
438.560455322266	87.5134887695313
439.989654541016	87.1950378417969
441.418334960938	87.4054489135742
442.846496582031	87.0805206298828
444.274139404297	87.0488357543945
445.701263427734	86.8725357055664
447.127838134766	86.659423828125
448.553894042969	86.605712890625
449.979431152344	86.4870071411133
451.404449462891	86.3002395629883
452.828918457031	86.1228256225586
454.252899169922	86.2046966552734
455.676330566406	86.1144638061523
457.099273681641	86.1620178222656
458.521667480469	85.8520812988281
459.943542480469	85.9629135131836
461.364929199219	85.8505096435547
462.785766601563	85.95166015625
464.206085205078	86.0487365722656
465.625885009766	85.6804885864258
467.045196533203	85.9388885498047
468.463958740234	85.7413482666016
469.882202148438	85.9332504272461
471.299957275391	85.8522644042969
472.717193603516	85.9369964599609
474.133911132813	85.9905166625977
475.550109863281	85.9456176757813
476.965789794922	85.9821472167969
478.380950927734	86.2379531860352
479.795623779297	86.0995635986328
481.209777832031	86.2228698730469
482.623413085938	86.3636016845703
484.036529541016	86.5099487304688
485.449157714844	86.4471588134766
486.861267089844	86.4711380004883
488.272857666016	86.6122512817383
489.683959960938	86.8371887207031
491.094543457031	86.7454452514648
492.504608154297	86.8011932373047
493.914184570313	86.8827133178711
495.3232421875	86.8529586791992
496.731811523438	86.8936386108398
498.139862060547	86.8981704711914
499.547393798828	86.9232177734375
500.954467773438	86.8126831054688
502.360992431641	86.8108978271484
503.767028808594	86.7145462036133
505.172576904297	86.8419647216797
506.577606201172	86.7197570800781
507.982147216797	86.808349609375
509.386169433594	86.5587768554688
510.789703369141	86.5959701538086
512.192749023438	86.6905822753906
513.595275878906	86.6155090332031
514.997314453125	86.6316833496094
516.398803710938	86.6436157226563
517.799865722656	86.5334320068359
519.200378417969	86.7135162353516
520.600463867188	86.6426086425781
522	86.5782928466797
523.399047851563	86.697151184082
524.797607421875	86.459228515625
526.195678710938	86.4753494262695
527.59326171875	86.6651229858398
528.990295410156	86.6758651733398
530.386901855469	86.3612518310547
531.782958984375	86.6029739379883
533.178588867188	86.3952255249023
534.573669433594	86.2039108276367
535.968322753906	86.1122894287109
537.362426757813	86.0602569580078
538.756042480469	85.7212524414063
540.149230957031	85.3159255981445
541.541870117188	85.1941833496094
542.934020996094	85.0788269042969
544.32568359375	84.591911315918
545.716918945313	84.2640686035156
547.107604980469	83.9638900756836
548.497802734375	83.6286468505859
549.887573242188	83.4900360107422
551.276794433594	82.8193511962891
552.66552734375	82.5568542480469
554.053833007813	82.3192901611328
555.441650390625	82.0044784545898
556.828918457031	81.7572021484375
558.215759277344	81.4683380126953
559.602111816406	81.219841003418
560.987976074219	81.0922470092773
562.373352050781	80.7856292724609
563.758239746094	80.6718139648438
565.142639160156	80.4194717407227
566.526611328125	80.0675659179688
567.910034179688	80.1109085083008
569.293029785156	79.9356002807617
570.675537109375	79.7300720214844
572.057556152344	79.5592880249023
573.439086914063	79.5615081787109
574.820129394531	79.3994598388672
576.200744628906	79.3724517822266
577.580871582031	79.2376251220703
578.96044921875	79.244758605957
580.339660644531	79.068603515625
581.718322753906	79.2026672363281
583.096557617188	78.9220275878906
584.474243164063	78.934455871582
585.851501464844	78.6962661743164
587.228332519531	78.7722549438477
588.604614257813	78.7597122192383
589.98046875	78.5865020751953
591.355834960938	78.6180877685547
592.730712890625	78.4110794067383
594.105163574219	78.5387115478516
595.479125976563	78.2607803344727
596.852600097656	78.1747207641602
598.225646972656	78.3822174072266
599.598205566406	78.2030944824219
600.970275878906	78.1586456298828
602.341857910156	77.9919052124023
603.713012695313	78.040397644043
605.083679199219	77.8812103271484
606.453918457031	77.8007278442383
607.823608398438	77.6022033691406
609.192932128906	77.7613372802734
610.561706542969	77.3477783203125
611.930053710938	77.5123062133789
613.297912597656	77.2666549682617
614.665344238281	77.1853866577148
616.032287597656	77.055908203125
617.398803710938	76.9187622070313
618.764831542969	76.7701416015625
620.13037109375	76.5735168457031
621.495483398438	76.4218978881836
622.860107421875	76.3431243896484
624.224304199219	76.1089782714844
625.588012695313	76.1597518920898
626.951232910156	75.9984741210938
628.314025878906	75.6614837646484
629.676391601563	75.7655334472656
631.038269042969	75.4935531616211
632.399658203125	75.3625793457031
633.760620117188	75.3069305419922
635.12109375	75.3044662475586
636.481140136719	74.9781494140625
637.840759277344	74.8805236816406
639.199890136719	74.7157440185547
640.558532714844	74.5458374023438
641.916748046875	74.4043502807617
643.274536132813	74.2297134399414
644.6318359375	74.1345596313477
645.988647460938	74.1365432739258
647.345031738281	73.8489837646484
648.700988769531	73.8888092041016
650.056457519531	73.6644592285156
651.411499023438	73.5554504394531
652.76611328125	73.5433578491211
654.120239257813	73.3181610107422
655.473876953125	73.306510925293
656.827087402344	73.0892562866211
658.179870605469	73.0413970947266
659.5322265625	73.0288543701172
660.884094238281	72.8565979003906
662.235473632813	72.972770690918
663.586486816406	72.7184829711914
664.93701171875	72.638542175293
666.287048339844	72.6826705932617
667.636657714844	72.6073837280273
668.98583984375	72.4864883422852
670.334594726563	72.3707962036133
671.682861328125	72.4884262084961
673.030700683594	72.4350738525391
674.378051757813	72.4509353637695
675.725036621094	72.4020538330078
677.071533203125	72.1994857788086
678.417541503906	72.1998977661133
679.76318359375	72.2714080810547
681.108337402344	72.1373443603516
682.453002929688	72.2109909057617
683.797302246094	72.4220275878906
685.14111328125	72.2069854736328
686.484497070313	72.1666870117188
687.827453613281	72.3145370483398
689.169921875	72.1949691772461
690.512023925781	72.1488189697266
691.853637695313	72.3684921264648
693.194763183594	72.2246780395508
694.535522460938	72.0629119873047
695.875793457031	72.0811767578125
697.215637207031	72.1520919799805
698.555053710938	72.2113647460938
699.89404296875	72.2308044433594
701.232543945313	72.3142242431641
702.570617675781	72.3687362670898
703.908325195313	72.3084030151367
705.245483398438	72.3376770019531
706.582275390625	72.3353805541992
707.918640136719	72.3363647460938
709.254516601563	72.2447280883789
710.589965820313	72.3159790039063
711.924987792969	72.3103103637695
713.259582519531	72.2684936523438
714.59375	72.2431640625
715.927490234375	72.2358322143555
717.2607421875	72.4009094238281
718.593627929688	72.0800323486328
719.926025390625	72.13916015625
721.257995605469	72.2321319580078
722.589538574219	72.1409301757813
723.920654296875	72.0585403442383
725.251342773438	72.3158721923828
726.581604003906	72.0149002075195
727.911437988281	72.0184783935547
729.240783691406	71.9421081542969
730.569763183594	72.0191345214844
731.898254394531	71.9829635620117
733.226379394531	71.9041900634766
734.554016113281	71.7451248168945
735.881225585938	71.6746139526367
737.208068847656	71.7266845703125
738.534423828125	71.7063064575195
739.8603515625	71.530158996582
741.185852050781	71.4658508300781
742.510925292969	71.5233383178711
743.835571289063	71.4814529418945
745.159790039063	71.3166885375977
746.483581542969	71.2119598388672
747.806945800781	71.0361862182617
749.1298828125	71.0815353393555
750.452453613281	70.8807754516602
751.774536132813	70.8497314453125
753.09619140625	70.7201156616211
754.417419433594	70.5897674560547
755.738220214844	70.5339584350586
757.05859375	70.4653625488281
758.378540039063	70.4042663574219
759.698059082031	70.3634262084961
761.017211914063	70.1348266601563
762.335876464844	70.1834335327148
763.654113769531	69.8956756591797
764.971984863281	69.8799591064453
766.289367675781	69.8447799682617
767.606384277344	69.6904449462891
768.922973632813	69.6747894287109
770.239074707031	69.5331268310547
771.554809570313	69.2759399414063
772.8701171875	69.3478240966797
774.184997558594	69.3070526123047
775.499450683594	69.126708984375
776.8134765625	69.1621856689453
778.127136230469	68.9127883911133
779.440307617188	68.9116439819336
780.753112792969	68.8505554199219
782.0654296875	68.5709075927734
783.377380371094	68.5333633422852
784.688903808594	68.5679931640625
786	68.3674774169922
787.310668945313	68.3605194091797
788.620971679688	68.2224655151367
789.930786132813	68.2915191650391
791.240234375	68.1239471435547
792.549255371094	67.9151611328125
793.857788085938	67.9579467773438
795.166015625	67.8240203857422
796.473754882813	67.934211730957
797.781066894531	67.6564559936523
799.088012695313	67.8970031738281
800.39453125	67.5777130126953
801.700622558594	67.762939453125
803.006286621094	67.627067565918
804.311584472656	67.6783905029297
805.616394042969	67.6246032714844
806.920837402344	67.5714111328125
808.224853515625	67.5132675170898
809.528503417969	67.4297866821289
810.831665039063	67.479866027832
812.134460449219	67.448112487793
813.436828613281	67.5399932861328
814.73876953125	67.6133804321289
816.040344238281	67.5298080444336
817.341430664063	67.5586013793945
818.642150878906	67.5713882446289
819.942504882813	67.6841201782227
821.242370605469	67.6963577270508
822.541870117188	67.760871887207
823.840942382813	67.8707962036133
825.139587402344	67.7699966430664
826.437866210938	67.9138793945313
827.735656738281	68.0913543701172
829.033081054688	68.0562057495117
830.330139160156	68.3608703613281
831.626770019531	68.2534942626953
832.922973632813	68.4891510009766
834.21875	68.6186141967773
835.514099121094	68.7078552246094
836.80908203125	68.9113159179688
838.103637695313	68.8907699584961
839.397827148438	69.1739349365234
840.691589355469	69.2296905517578
841.984924316406	69.418701171875
843.27783203125	69.4357681274414
844.570373535156	69.5750579833984
845.862487792969	69.7545700073242
847.154235839844	69.6110153198242
848.445556640625	69.8347702026367
849.736450195313	69.58642578125
851.026916503906	69.5761642456055
852.317016601563	69.6787490844727
853.606689453125	69.5537872314453
854.89599609375	69.5140533447266
856.184875488281	69.2639312744141
857.473327636719	69.1565780639648
858.761413574219	68.947883605957
860.049072265625	68.8689727783203
861.336303710938	68.453369140625
862.623168945313	68.2725830078125
863.909606933594	67.9452667236328
865.195678710938	67.7426071166992
866.481323242188	67.2227325439453
867.766540527344	66.8753280639648
869.051391601563	66.5361404418945
870.335815429688	66.2848358154297
871.619873046875	65.6667785644531
872.903503417969	65.2880783081055
874.186706542969	65.0176162719727
875.469543457031	64.3657760620117
876.752014160156	63.9172439575195
878.033996582031	63.6293487548828
879.315612792969	63.2155570983887
880.596862792969	62.7073211669922
881.877685546875	62.4419937133789
883.158081054688	61.9383850097656
884.438110351563	61.5548286437988
885.7177734375	61.0413818359375
886.996948242188	60.8405494689941
888.275817871094	60.4473724365234
889.55419921875	59.9726867675781
890.832275390625	59.692512512207
892.10986328125	59.3780822753906
893.387084960938	59.1008071899414
894.663940429688	58.8111839294434
895.940368652344	58.403881072998
897.216369628906	58.2402000427246
898.492004394531	57.8712348937988
899.767272949219	57.5775260925293
901.042114257813	57.3712577819824
902.316528320313	56.9848403930664
903.590576171875	56.8348045349121
904.8642578125	56.4728050231934
906.137512207031	56.3119583129883
907.410339355469	56.0399017333984
908.682800292969	55.7836761474609
909.954833984375	55.5501327514648
911.226501464844	55.3640365600586
912.497802734375	55.1004409790039
913.768676757813	54.7658500671387
915.039123535156	54.8088989257813
916.309204101563	54.4393043518066
917.578918457031	54.2180709838867
918.848205566406	54.050178527832
920.117126464844	53.8609809875488
921.385620117188	53.7369194030762
922.653747558594	53.725040435791
923.921447753906	53.4781913757324
925.188781738281	53.3378028869629
926.455688476563	53.0557861328125
927.722229003906	53.1277503967285
928.988342285156	52.9398193359375
930.254089355469	52.8385391235352
931.519470214844	52.7014808654785
932.784423828125	52.714485168457
934.049011230469	52.3899040222168
935.313171386719	52.4240837097168
936.576965332031	52.3979072570801
937.84033203125	52.3688850402832
939.103332519531	52.0994033813477
940.365966796875	52.1163024902344
941.628173828125	52.2069129943848
942.890014648438	52.1370239257813
944.151428222656	52.0534439086914
945.412475585938	52.0450820922852
946.673095703125	52.1654434204102
947.933349609375	52.2102355957031
949.193237304688	52.1234817504883
950.452697753906	52.3253860473633
951.711791992188	52.346809387207
952.970520019531	52.4057502746582
954.228820800781	52.457275390625
955.486755371094	52.6617050170898
956.744262695313	52.7227973937988
958.001403808594	52.9988479614258
959.258117675781	53.1905670166016
960.514526367188	53.4314308166504
961.770446777344	53.8198776245117
963.026062011719	54.1633949279785
964.28125	54.5267295837402
965.536010742188	54.9414901733398
966.790466308594	55.6319694519043
968.044494628906	56.2341156005859
969.298095703125	56.9181594848633
970.551391601563	57.9527435302734
971.80419921875	58.8070449829102
973.056701660156	60.2270431518555
974.308776855469	61.686107635498
975.560485839844	63.554931640625
976.811767578125	65.8946685791016
978.062683105469	68.4467391967773
979.313232421875	71.5794143676758
980.563415527344	75.1212997436523
981.813171386719	79.2776870727539
983.0625	83.5649490356445
984.3115234375	88.3818283081055
985.560119628906	92.6964721679688
986.808349609375	96.4702377319336
988.05615234375	99.2644271850586
989.303588867188	100.608680725098
990.550659179688	100.298095703125
991.797302246094	98.2524566650391
993.043579101563	95.2155075073242
994.289489746094	90.6012954711914
995.535034179688	85.8564071655273
996.780151367188	80.4101181030273
998.02490234375	75.6504440307617
999.269226074219	71.3473281860352
1000.51318359375	67.2648696899414
1001.75677490234	63.9478797912598
1003	61.246696472168
1004.24279785156	58.907299041748
1005.48522949219	57.0927124023438
1006.72729492188	55.5689010620117
1007.96893310547	54.3848114013672
1009.21026611328	53.2024269104004
1010.45111083984	52.2887535095215
1011.69165039063	51.4942855834961
1012.93176269531	50.8902702331543
1014.17150878906	50.2866363525391
1015.41088867188	49.842212677002
1016.64984130859	49.4863586425781
1017.88842773438	49.1600379943848
1019.12664794922	48.6842041015625
1020.36450195313	48.5091133117676
1021.60192871094	48.3100357055664
1022.83898925781	48.150203704834
1024.07568359375	47.7282981872559
1025.31201171875	47.7336235046387
1026.5478515625	47.3627662658691
1027.78344726563	47.4035530090332
1029.0185546875	47.3473892211914
1030.25329589844	47.0790367126465
1031.48767089844	46.9608001708984
1032.7216796875	46.9968757629395
1033.95532226563	46.8556022644043
1035.18859863281	46.7547454833984
1036.42138671875	46.6601638793945
1037.65393066406	46.7772674560547
1038.88598632813	46.6832847595215
1040.11767578125	46.7665023803711
1041.34899902344	46.6394004821777
1042.57995605469	46.7136993408203
1043.810546875	46.8003921508789
1045.04077148438	46.7320175170898
1046.2705078125	46.7549133300781
1047.5	46.7471542358398
1048.72900390625	46.7613182067871
1049.95764160156	46.7977905273438
1051.18591308594	46.9356575012207
1052.41381835938	46.9235687255859
1053.64135742188	46.908260345459
1054.86853027344	47.0860176086426
1056.09521484375	47.0194702148438
1057.32165527344	47.0244064331055
1058.54760742188	47.0745315551758
1059.77331542969	47.1530609130859
1060.99853515625	47.1323127746582
1062.22338867188	47.2589225769043
1063.44787597656	47.1892204284668
1064.671875	47.280029296875
1065.89562988281	47.4396553039551
1067.11901855469	47.3719062805176
1068.34191894531	47.4044380187988
1069.56457519531	47.6051177978516
1070.78674316406	47.509204864502
1072.00854492188	47.5185241699219
1073.22998046875	47.6378593444824
1074.45104980469	47.6321678161621
1075.67175292969	47.5778579711914
1076.89208984375	47.5906753540039
1078.11193847656	47.5192375183105
1079.33154296875	47.5391502380371
1080.55065917969	47.4871826171875
1081.76940917969	47.426456451416
1082.98791503906	47.2320709228516
1084.20593261719	47.2829246520996
1085.42358398438	47.2104034423828
1086.64086914063	47.1319923400879
1087.85766601563	46.9696769714355
1089.07421875	46.861328125
1090.29040527344	46.7959136962891
1091.50610351563	46.7104797363281
1092.72155761719	46.6548080444336
1093.9365234375	46.5598526000977
1095.15112304688	46.4992446899414
1096.36535644531	46.3232307434082
1097.57922363281	46.2410850524902
1098.79272460938	46.3642158508301
1100.005859375	46.1082916259766
1101.21862792969	46.0853118896484
1102.43090820313	45.966007232666
1103.64294433594	45.8175048828125
1104.8544921875	45.921630859375
1106.06579589844	45.7283134460449
1107.27661132813	45.6607398986816
1108.48706054688	45.5708503723145
1109.69714355469	45.5607376098633
1110.90686035156	45.4456672668457
1112.1162109375	45.282901763916
1113.3251953125	45.3033599853516
1114.53369140625	45.3089485168457
1115.74194335938	45.153636932373
1116.94982910156	45.0905303955078
1118.1572265625	45.0123558044434
1119.3642578125	44.9840049743652
1120.57104492188	45.0352783203125
1121.77734375	44.9378471374512
1122.98327636719	45.0009880065918
1124.18884277344	44.921142578125
1125.39404296875	44.8800659179688
1126.59875488281	44.7381858825684
1127.80322265625	44.8563804626465
1129.00732421875	44.7152786254883
1130.2109375	44.633186340332
1131.41430664063	44.6368446350098
1132.6171875	44.712532043457
1133.81970214844	44.6810836791992
1135.02197265625	44.5976943969727
1136.22375488281	44.5767784118652
1137.42517089844	44.3852958679199
1138.62622070313	44.597827911377
1139.82690429688	44.4923133850098
1141.02709960938	44.3474617004395
1142.22705078125	44.3542976379395
1143.42663574219	44.3703231811523
1144.62573242188	44.3324890136719
1145.82458496094	44.2346649169922
1147.02294921875	44.2692680358887
1148.22094726563	44.2992973327637
1149.41857910156	44.2794723510742
1150.61584472656	44.2044258117676
1151.81274414063	44.1102714538574
1153.00927734375	44.0663948059082
1154.20544433594	44.1949424743652
1155.40124511719	44.1908493041992
1156.5966796875	44.1630706787109
1157.79162597656	44.2261085510254
1158.986328125	44.016544342041
1160.18054199219	44.1398315429688
1161.37438964844	44.0947036743164
1162.56799316406	44.0421257019043
1163.76110839844	44.0308647155762
1164.95385742188	44.0771751403809
1166.14624023438	43.990592956543
1167.33825683594	43.955078125
1168.52990722656	43.9067687988281
1169.72119140625	43.9906234741211
1170.91198730469	43.9092407226563
1172.1025390625	43.8873634338379
1173.29260253906	43.9986381530762
1174.482421875	43.9423484802246
1175.67175292969	43.9970321655273
1176.86071777344	43.9478492736816
1178.04943847656	43.986499786377
1179.23767089844	44.1114692687988
1180.42553710938	44.1294937133789
1181.61303710938	44.1100311279297
1182.80017089844	44.166748046875
1183.98681640625	44.162425994873
1185.17321777344	44.0798377990723
1186.35925292969	44.117847442627
1187.54479980469	44.245662689209
1188.73010253906	44.2098197937012
1189.91491699219	44.1684417724609
1191.09936523438	44.2017402648926
1192.28356933594	44.2394638061523
1193.46728515625	44.2191772460938
1194.65063476563	44.3208999633789
1195.83361816406	44.1282844543457
1197.01623535156	44.1720085144043
1198.19836425781	44.3191909790039
1199.38024902344	44.3504981994629
1200.56176757813	44.3824195861816
1201.74279785156	44.4637794494629
1202.92358398438	44.4267578125
1204.10388183594	44.4922561645508
1205.28393554688	44.5828819274902
1206.46350097656	44.6628036499023
1207.64270019531	44.6582412719727
1208.82153320313	44.645637512207
1210	44.7587738037109
1211.17810058594	44.8064041137695
1212.35583496094	44.6441421508789
1213.53308105469	44.7655982971191
1214.71008300781	44.6865501403809
1215.88671875	44.6240005493164
1217.06286621094	44.7478218078613
1218.23864746094	44.7470397949219
1219.41418457031	44.5815467834473
1220.58923339844	44.6762924194336
1221.76391601563	44.7133331298828
1222.93823242188	44.6335868835449
1224.11218261719	44.6267280578613
1225.28576660156	44.7165718078613
1226.458984375	44.7577209472656
1227.6318359375	44.6569061279297
1228.80419921875	44.678897857666
1229.97631835938	44.6634864807129
1231.14794921875	44.6670913696289
1232.31921386719	44.7616691589355
1233.490234375	44.6559143066406
1234.66076660156	44.7468872070313
1235.83093261719	44.7469215393066
1237.00073242188	44.6135368347168
1238.17016601563	44.7043914794922
1239.33923339844	44.6800727844238
1240.5078125	44.7175903320313
1241.67614746094	44.5873031616211
1242.84411621094	44.572624206543
1244.01159667969	44.5053291320801
1245.1787109375	44.390022277832
1246.34558105469	44.4312553405762
1247.51196289063	44.3209533691406
1248.67797851563	44.2411994934082
1249.84362792969	44.2104301452637
1251.00891113281	44.3114929199219
1252.173828125	44.0899429321289
1253.33825683594	44.1785430908203
1254.50244140625	44.1247711181641
1255.66625976563	43.9985275268555
1256.82958984375	44.0495147705078
1257.99255371094	43.9328956604004
1259.1552734375	44.0160293579102
1260.31750488281	44.01708984375
1261.47937011719	44.0252723693848
1262.64086914063	43.9740562438965
1263.80200195313	43.8784217834473
1264.96276855469	43.8426055908203
1266.123046875	43.8666152954102
1267.28308105469	43.6859703063965
1268.44262695313	43.612663269043
1269.60192871094	43.6932640075684
1270.7607421875	43.5056838989258
1271.91918945313	43.5185890197754
1273.07727050781	43.4653129577637
1274.23498535156	43.3314094543457
1275.39233398438	43.3730239868164
1276.54931640625	43.3003273010254
1277.70581054688	43.2561225891113
1278.86206054688	43.1853637695313
1280.01794433594	43.1660079956055
1281.17333984375	43.019962310791
1282.32836914063	43.179141998291
1283.48303222656	43.057559967041
1284.63732910156	43.1046943664551
1285.79125976563	42.9987182617188
1286.94482421875	42.9297294616699
1288.09802246094	43.0505142211914
1289.25073242188	42.9000473022461
1290.40319824219	43.0439987182617
1291.55517578125	42.9434394836426
1292.70690917969	42.9490776062012
1293.85815429688	42.862979888916
1295.00903320313	42.8204536437988
1296.15954589844	42.811279296875
1297.30969238281	42.7535285949707
1298.45935058594	42.791431427002
1299.60876464844	42.6378593444824
1300.7578125	42.6017265319824
1301.90637207031	42.6514320373535
1303.05456542969	42.5117416381836
1304.20239257813	42.4742774963379
1305.34985351563	42.3961143493652
1306.49694824219	42.4730911254883
1307.64367675781	42.3634910583496
1308.7900390625	42.29248046875
1309.93591308594	42.3278198242188
1311.08154296875	42.307201385498
1312.22668457031	42.3234634399414
1313.37145996094	42.3349266052246
1314.51599121094	42.3454322814941
1315.66003417969	42.327766418457
1316.80358886719	42.3025779724121
1317.94689941406	42.2853240966797
1319.08984375	42.2709732055664
1320.23229980469	42.3182525634766
1321.37451171875	42.2417373657227
1322.51623535156	42.2911796569824
1323.65759277344	42.2179489135742
1324.79858398438	42.2011528015137
1325.93920898438	42.1401100158691
1327.07934570313	42.1693229675293
1328.21923828125	42.0242080688477
1329.35864257813	42.0186538696289
1330.49780273438	41.969612121582
1331.63647460938	41.9586601257324
1332.77478027344	41.8993835449219
1333.91271972656	41.8230895996094
1335.05029296875	41.844669342041
1336.18737792969	41.8836822509766
1337.32421875	41.7346496582031
1338.46057128906	41.6678504943848
1339.5966796875	41.6962547302246
1340.73229980469	41.640682220459
1341.86755371094	41.7043495178223
1343.00231933594	41.6714477539063
1344.13684082031	41.5419502258301
1345.27099609375	41.7046051025391
1346.40466308594	41.5156669616699
1347.53796386719	41.6270637512207
1348.6708984375	41.5930480957031
1349.80346679688	41.6018486022949
1350.93566894531	41.5347328186035
1352.06750488281	41.6690979003906
1353.19885253906	41.507251739502
1354.32995605469	41.5653190612793
1355.46057128906	41.2873725891113
1356.5908203125	41.3646507263184
1357.720703125	41.2783584594727
1358.85021972656	41.3095436096191
1359.97924804688	41.1778831481934
1361.10803222656	41.2810401916504
1362.236328125	41.0910034179688
1363.3642578125	41.1757736206055
1364.49182128906	41.1116027832031
1365.61901855469	41.0355949401855
1366.74584960938	41.0051879882813
1367.87231445313	40.9986534118652
1368.99829101563	40.9265289306641
1370.12390136719	40.9339866638184
1371.24914550781	40.8502197265625
1372.3740234375	40.9268264770508
1373.49853515625	40.8578300476074
1374.62255859375	40.8833999633789
1375.74633789063	40.8944206237793
1376.86962890625	41.0251121520996
1377.99255371094	40.8701019287109
1379.11511230469	40.8160934448242
1380.2373046875	40.8215408325195
1381.35900878906	40.8899726867676
1382.48034667969	40.8350105285645
1383.60144042969	40.7915306091309
1384.72204589844	40.863712310791
1385.84228515625	40.7156524658203
1386.96203613281	40.7480201721191
1388.08154296875	40.6645011901855
1389.20056152344	40.6179351806641
1390.31921386719	40.6065673828125
1391.4375	40.4014625549316
1392.55541992188	40.5124855041504
1393.6728515625	40.3984107971191
1394.7900390625	40.5355644226074
1395.90673828125	40.3438339233398
1397.02307128906	40.3784637451172
1398.13903808594	40.3586006164551
1399.25463867188	40.355297088623
1400.36975097656	40.2230949401855
1401.48449707031	40.2104644775391
1402.59899902344	40.2843132019043
1403.712890625	40.2471618652344
1404.82653808594	40.196964263916
1405.93981933594	40.3160934448242
1407.05261230469	40.2279167175293
1408.1650390625	40.3192367553711
1409.27709960938	40.2351608276367
1410.38879394531	40.3530502319336
1411.5	40.2165374755859
1412.61096191406	40.1695098876953
1413.72143554688	40.2652473449707
1414.83154296875	40.2118072509766
1415.94116210938	40.1062889099121
1417.05053710938	40.1451225280762
1418.15942382813	40.0591049194336
1419.26794433594	40.0743598937988
1420.37609863281	40.1142311096191
1421.48388671875	39.9673194885254
1422.59118652344	39.8508262634277
1423.6982421875	39.9465713500977
1424.80480957031	39.7980575561523
1425.91088867188	39.7713890075684
1427.01672363281	39.8388748168945
1428.1220703125	39.8753433227539
1429.22717285156	39.6959190368652
1430.33166503906	39.732982635498
1431.43591308594	39.6866226196289
1432.53979492188	39.7571487426758
1433.64318847656	39.7714157104492
1434.74621582031	39.7415008544922
1435.84887695313	39.7004508972168
1436.95104980469	39.7616958618164
1438.05297851563	39.8262939453125
1439.15441894531	39.7195472717285
1440.25549316406	39.6937980651855
1441.35620117188	39.7114906311035
1442.45642089844	39.7031669616699
1443.55627441406	39.6431922912598
1444.65576171875	39.5467910766602
1445.7548828125	39.5660972595215
1446.853515625	39.4830093383789
1447.95190429688	39.3893356323242
1449.0498046875	39.4584274291992
1450.14721679688	39.2867813110352
1451.24438476563	39.2091407775879
1452.34106445313	39.1595230102539
1453.43737792969	39.1804618835449
1454.53332519531	39.2365188598633
1455.62890625	39.1000709533691
1456.72399902344	39.129093170166
1457.81872558594	39.1146011352539
1458.9130859375	39.0842361450195
1460.00695800781	39.1307678222656
1461.10046386719	39.1347618103027
1462.19360351563	39.1477851867676
1463.28637695313	39.0911674499512
1464.37878417969	39.2121772766113
1465.470703125	39.2541236877441
1466.56225585938	39.1777114868164
1467.65344238281	39.1709938049316
1468.744140625	39.1120491027832
1469.83447265625	39.139720916748
1470.92443847656	39.0605545043945
1472.01403808594	38.9452133178711
1473.10314941406	39.0792350769043
1474.19189453125	38.9359817504883
1475.2802734375	38.8477439880371
1476.3681640625	38.8813934326172
1477.45581054688	38.8887100219727
1478.54296875	38.805778503418
1479.62963867188	38.8318023681641
1480.71606445313	38.855884552002
1481.80200195313	38.77294921875
1482.88757324219	38.8645515441895
1483.97265625	38.8617286682129
1485.05737304688	38.8847045898438
1486.14172363281	38.8805351257324
1487.22570800781	38.9894104003906
1488.30932617188	38.8932991027832
1489.39245605469	38.9447135925293
1490.47509765625	39.0678787231445
1491.55749511719	38.9753303527832
1492.63940429688	39.1766014099121
1493.72094726563	39.1087074279785
1494.80212402344	39.1088180541992
1495.8828125	39.2221183776855
1496.96313476563	39.2321395874023
1498.04309082031	39.1853675842285
1499.12255859375	39.0881080627441
1500.20166015625	39.1733207702637
1501.28039550781	39.1086082458496
1502.35864257813	39.0697555541992
1503.4365234375	39.126220703125
1504.51403808594	39.1412734985352
1505.59118652344	39.0722312927246
1506.66784667969	39.2012481689453
1507.744140625	39.2110214233398
1508.81994628906	39.1238327026367
1509.89538574219	39.2774620056152
1510.97045898438	39.3857192993164
1512.04516601563	39.4163475036621
1513.11938476563	39.4786262512207
1514.19323730469	39.5508270263672
1515.26672363281	39.6774406433105
1516.33972167969	39.7710876464844
1517.41235351563	39.8825759887695
1518.48449707031	39.8973846435547
1519.55639648438	39.8700561523438
1520.62768554688	39.9767227172852
1521.69873046875	40.0210838317871
1522.76928710938	40.1426887512207
1523.83947753906	40.1451454162598
1524.90930175781	40.212574005127
1525.97863769531	40.3624420166016
1527.04760742188	40.2419548034668
1528.11608886719	40.3227500915527
1529.18420410156	40.2571487426758
1530.251953125	40.3037109375
1531.31921386719	40.3427810668945
1532.38610839844	40.5214653015137
1533.45263671875	40.5540733337402
1534.51867675781	40.6237945556641
1535.58435058594	40.6770820617676
1536.64965820313	40.6972808837891
1537.71447753906	40.8407363891602
1538.77893066406	41.0942039489746
1539.84301757813	41.1623802185059
1540.90661621094	41.3520889282227
1541.9697265625	41.5196533203125
1543.03259277344	41.5848007202148
1544.09497070313	41.740779876709
1545.15686035156	41.9035682678223
1546.21850585938	42.0944557189941
1547.27966308594	42.2416954040527
1548.34033203125	42.4269866943359
1549.40063476563	42.4852867126465
1550.46057128906	42.6134376525879
1551.52001953125	42.7541847229004
1552.5791015625	42.8070602416992
1553.63781738281	42.9403495788574
1554.69604492188	43.0323143005371
1555.75378417969	43.0154571533203
1556.81127929688	43.0119285583496
1557.86828613281	43.2583274841309
1558.9248046875	43.3124389648438
1559.98095703125	43.5594177246094
1561.03674316406	43.5839462280273
1562.09204101563	43.7294654846191
1563.14697265625	43.8034973144531
1564.20153808594	43.947151184082
1565.25561523438	44.2581481933594
1566.30932617188	44.4450378417969
1567.36254882813	44.6703186035156
1568.41540527344	44.8709602355957
1569.4677734375	45.0780715942383
1570.51977539063	45.3299903869629
1571.57141113281	45.5169334411621
1572.62255859375	45.6836013793945
1573.67333984375	46.027286529541
1574.7236328125	46.2508659362793
1575.77355957031	46.4022407531738
1576.82299804688	46.5728721618652
1577.8720703125	46.772159576416
1578.92077636719	46.9199676513672
1579.96899414063	47.1754035949707
1581.01684570313	47.4543571472168
1582.06420898438	47.6062355041504
1583.11120605469	47.7953987121582
1584.15771484375	48.0114517211914
1585.20385742188	48.2410163879395
1586.24951171875	48.5071220397949
1587.29479980469	48.5459251403809
1588.33972167969	48.8925094604492
1589.38415527344	48.9380493164063
1590.42810058594	49.3690071105957
1591.47180175781	49.5960006713867
1592.51489257813	49.9597587585449
1593.55773925781	50.292407989502
1594.59997558594	50.5696792602539
1595.64196777344	51.0179061889648
1596.68334960938	51.2678031921387
1597.72448730469	51.5966262817383
1598.76513671875	52.1603355407715
1599.80529785156	52.3430366516113
1600.84509277344	52.9091529846191
1601.88452148438	53.2450637817383
1602.92346191406	53.3926086425781
1603.9619140625	53.7910423278809
1605	54.1553153991699
1606.03771972656	54.4926300048828
1607.07495117188	54.8413619995117
1608.11169433594	55.1621055603027
1609.14807128906	55.5143699645996
1610.18408203125	55.6647186279297
1611.21960449219	55.8604049682617
1612.25463867188	56.1487083435059
1613.28930664063	56.5417633056641
1614.32360839844	56.6277351379395
1615.357421875	57.0631523132324
1616.39074707031	57.3465919494629
1617.42370605469	57.5405616760254
1618.45629882813	57.961597442627
1619.48840332031	58.0722236633301
1620.52001953125	58.4037246704102
1621.55126953125	58.5100898742676
1622.58215332031	59.0442237854004
1623.61254882813	59.0552597045898
1624.64245605469	59.4119186401367
1625.67199707031	59.6175003051758
1626.70104980469	59.9119338989258
1627.72973632813	60.0810279846191
1628.75793457031	60.319019317627
1629.78576660156	60.5514831542969
1630.81311035156	60.756404876709
1631.84008789063	60.8925857543945
1632.86657714844	61.0773048400879
1633.89270019531	61.2043647766113
1634.91833496094	61.2185401916504
1635.94348144531	61.3123664855957
1636.96826171875	61.3670463562012
1637.99255371094	61.2416191101074
1639.01647949219	61.483814239502
1640.03991699219	61.1160736083984
1641.06298828125	61.2028198242188
1642.08557128906	61.0720710754395
1643.10778808594	60.9117546081543
1644.12951660156	60.7653350830078
1645.15075683594	60.4878807067871
1646.17163085938	60.1781158447266
1647.19213867188	60.0134925842285
1648.21203613281	59.7325172424316
1649.23156738281	59.5639152526855
1650.25073242188	59.309513092041
1651.26940917969	59.0927238464355
1652.28759765625	58.7055244445801
1653.30541992188	58.6680755615234
1654.32275390625	58.2814636230469
1655.33972167969	57.9385375976563
1656.35620117188	57.4304580688477
1657.37231445313	57.1856994628906
1658.38793945313	56.9384002685547
1659.40307617188	56.6774253845215
1660.41772460938	56.312126159668
1661.43212890625	56.1206283569336
1662.44592285156	55.649585723877
1663.45935058594	55.6412582397461
1664.47229003906	55.1933288574219
1665.48486328125	54.8774261474609
1666.49694824219	54.5481643676758
1667.50854492188	54.2218360900879
1668.51977539063	53.9114570617676
1669.53051757813	53.4790229797363
1670.54089355469	53.0936546325684
1671.55078125	52.7541427612305
1672.56018066406	52.3419876098633
1673.56909179688	52.0533332824707
1674.57763671875	51.5136871337891
1675.58581542969	51.1538200378418
1676.59350585938	50.5817527770996
1677.60070800781	50.2186813354492
1678.607421875	49.5913162231445
1679.61376953125	49.1117935180664
1680.61962890625	48.6700286865234
1681.62512207031	48.1627502441406
1682.63012695313	47.8537101745605
1683.63464355469	47.2263946533203
1684.638671875	46.7797622680664
1685.64233398438	46.213623046875
1686.64562988281	45.976261138916
1687.64831542969	45.499439239502
1688.65063476563	44.9868469238281
1689.65246582031	44.5384368896484
1690.65393066406	44.0202903747559
1691.65490722656	43.7682952880859
1692.65539550781	43.3762245178223
1693.65551757813	43.0290260314941
1694.65502929688	42.5928077697754
1695.654296875	42.1862983703613
1696.65295410156	41.9365234375
1697.65124511719	41.5526542663574
1698.64904785156	41.1954574584961
1699.646484375	40.9239921569824
1700.64331054688	40.4397964477539
1701.63977050781	40.0960655212402
1702.63586425781	39.7784461975098
1703.63134765625	39.4034423828125
1704.62646484375	39.0171852111816
1705.62121582031	38.6490287780762
1706.61535644531	38.2275238037109
1707.60913085938	37.913257598877
1708.60241699219	37.6066436767578
1709.59521484375	37.2094917297363
1710.58764648438	36.8364067077637
1711.57958984375	36.5439567565918
1712.57104492188	36.1604804992676
1713.56213378906	35.7305526733398
1714.552734375	35.4267539978027
1715.54284667969	35.0534591674805
1716.53247070313	34.6752738952637
1717.52160644531	34.4729309082031
1718.51037597656	34.0182418823242
1719.49865722656	33.6325454711914
1720.48657226563	33.3964576721191
1721.47387695313	33.0549659729004
1722.46081542969	32.8275032043457
1723.447265625	32.499324798584
1724.43334960938	32.2561645507813
1725.41882324219	31.9928894042969
1726.40393066406	31.6913242340088
1727.38854980469	31.4699039459229
1728.37268066406	31.2316570281982
1729.3564453125	31.0096168518066
1730.33972167969	30.7339859008789
1731.32250976563	30.596435546875
1732.30480957031	30.3414497375488
1733.28674316406	30.1136360168457
1734.26806640625	29.9041137695313
1735.2490234375	29.7885894775391
1736.2294921875	29.5968933105469
1737.20959472656	29.4758758544922
1738.18908691406	29.2505016326904
1739.16821289063	29.0925064086914
1740.14685058594	28.8226261138916
1741.125	28.7199668884277
1742.10266113281	28.5665054321289
1743.07995605469	28.4104919433594
1744.05676269531	28.2745151519775
1745.03308105469	28.0335731506348
1746.00891113281	27.9082279205322
1746.98425292969	27.7139663696289
1747.95910644531	27.5175361633301
1748.93359375	27.299015045166
1749.90759277344	27.1993370056152
1750.88110351563	26.942232131958
1751.85412597656	26.7699451446533
1752.82678222656	26.6094207763672
1753.798828125	26.4538059234619
1754.7705078125	26.2455348968506
1755.74169921875	25.9887142181396
1756.71240234375	25.8846340179443
1757.6826171875	25.7973499298096
1758.65246582031	25.5577125549316
1759.62170410156	25.4353580474854
1760.59057617188	25.1684627532959
1761.55895996094	25.0763492584229
1762.52673339844	24.9033813476563
1763.49426269531	24.9224262237549
1764.46118164063	24.7237110137939
1765.42761230469	24.5926456451416
1766.39367675781	24.4963417053223
1767.35913085938	24.3388843536377
1768.32421875	24.2276592254639
1769.28881835938	24.20090675354
1770.2529296875	24.074369430542
1771.21655273438	23.9661483764648
1772.17980957031	23.9088287353516
1773.14245605469	23.976619720459
1774.10461425781	23.8576526641846
1775.06640625	23.7212734222412
1776.02770996094	23.6755695343018
1776.98852539063	23.496431350708
1777.94873046875	23.4822406768799
1778.90856933594	23.4130191802979
1779.86804199219	23.3613529205322
1780.82690429688	23.1323490142822
1781.78527832031	23.0276145935059
1782.7431640625	22.9293174743652
1783.70068359375	22.8108673095703
1784.65771484375	22.6535911560059
1785.61413574219	22.5876293182373
1786.57019042969	22.3637466430664
1787.52575683594	22.4134635925293
1788.48083496094	22.2032699584961
1789.43530273438	22.1415500640869
1790.38940429688	22.0042304992676
1791.34301757813	21.8756694793701
1792.29626464844	21.6678600311279
1793.24890136719	21.6670913696289
1794.20104980469	21.5478019714355
1795.15270996094	21.5430164337158
1796.10400390625	21.3761215209961
1797.0546875	21.341854095459
1798.0048828125	21.2320461273193
1798.95471191406	21.1289234161377
1799.90393066406	21.1259384155273
1800.85278320313	21.0349521636963
1801.80102539063	21.0332183837891
1802.74890136719	20.9012966156006
1803.6962890625	20.8776206970215
1804.64306640625	20.8505706787109
1805.58947753906	20.8528137207031
1806.53540039063	20.8082485198975
1807.48071289063	20.7642936706543
1808.42565917969	20.7131481170654
1809.3701171875	20.7090473175049
1810.31396484375	20.6468887329102
1811.25744628906	20.5878734588623
1812.20043945313	20.5098056793213
1813.14294433594	20.4919414520264
1814.08483886719	20.4742755889893
1815.0263671875	20.4295406341553
1815.96740722656	20.3481998443604
1816.90783691406	20.2934741973877
1817.84790039063	20.22412109375
1818.78747558594	20.1075286865234
1819.72644042969	20.0959072113037
1820.6650390625	20.0198841094971
1821.60314941406	20.0010356903076
1822.54064941406	19.9264450073242
1823.47778320313	19.8509693145752
1824.41430664063	19.7508583068848
1825.35034179688	19.6426334381104
1826.28601074219	19.62961769104
1827.22106933594	19.4795036315918
1828.15563964844	19.4526424407959
1829.08984375	19.3881816864014
1830.0234375	19.2737827301025
1830.95654296875	19.3171901702881
1831.88916015625	19.2124862670898
1832.8212890625	19.1763973236084
1833.7529296875	19.1470947265625
1834.68408203125	19.0956630706787
1835.61474609375	19.0578231811523
1836.54479980469	19.0559387207031
1837.47448730469	19.0042343139648
1838.40356445313	19.0330104827881
1839.33227539063	19.0253810882568
1840.26037597656	18.9953765869141
1841.18811035156	18.9736728668213
1842.115234375	18.9459915161133
1843.04187011719	18.9212875366211
1843.96801757813	18.9799880981445
1844.89367675781	18.9482460021973
1845.81872558594	18.963451385498
1846.74340820313	18.8853626251221
1847.66760253906	18.8948001861572
1848.59118652344	18.8333168029785
1849.51428222656	18.8758869171143
1850.43701171875	18.7910690307617
1851.35913085938	18.7363586425781
1852.28076171875	18.6841888427734
1853.20190429688	18.6356258392334
1854.12243652344	18.5292549133301
1855.04260253906	18.5444355010986
1855.96215820313	18.466251373291
1856.88122558594	18.4537906646729
1857.79992675781	18.3864707946777
1858.71801757813	18.2715282440186
1859.63549804688	18.2796020507813
1860.55261230469	18.2846851348877
1861.46923828125	18.1672611236572
1862.38525390625	18.0935516357422
1863.30078125	18.0994529724121
1864.2158203125	18.0044326782227
1865.13037109375	18.0384616851807
1866.04443359375	17.978401184082
1866.95788574219	17.963228225708
1867.87084960938	17.9749336242676
1868.78332519531	17.9915924072266
1869.6953125	17.9815921783447
1870.60681152344	18.0038719177246
1871.51782226563	17.9583492279053
1872.42822265625	18.0172576904297
1873.33813476563	18.0779190063477
1874.24755859375	18.0571765899658
1875.15649414063	18.0243606567383
1876.06481933594	18.0391712188721
1876.97277832031	17.990161895752
1877.88012695313	18.0625877380371
1878.78698730469	17.9647903442383
1879.69323730469	18.0152435302734
1880.59912109375	18.0104503631592
1881.50439453125	17.9745540618896
1882.4091796875	17.897798538208
1883.3134765625	17.8339691162109
1884.21716308594	17.7954044342041
1885.12048339844	17.7741241455078
1886.02319335938	17.7073993682861
1886.92541503906	17.7107563018799
1887.82702636719	17.5980834960938
1888.72814941406	17.5665531158447
1889.62878417969	17.534574508667
1890.52893066406	17.5209980010986
1891.42858886719	17.499828338623
1892.32763671875	17.4400577545166
1893.22619628906	17.3878479003906
1894.12426757813	17.3176002502441
1895.02172851563	17.306339263916
1895.91870117188	17.2649040222168
1896.81518554688	17.3157444000244
1897.71118164063	17.2436618804932
1898.60656738281	17.1928367614746
1899.50146484375	17.1932811737061
1900.39587402344	17.1421966552734
1901.28967285156	17.120231628418
1902.18298339844	17.1400299072266
1903.07580566406	17.0538520812988
1903.96801757813	17.0867137908936
1904.85986328125	17.1010837554932
1905.7509765625	17.1636219024658
1906.64172363281	17.2233600616455
1907.53186035156	17.1985683441162
1908.42150878906	17.2086544036865
1909.31066894531	17.2132949829102
1910.19921875	17.2371406555176
1911.08728027344	17.1905097961426
1911.97473144531	17.2938537597656
1912.86181640625	17.2974491119385
1913.74816894531	17.2178153991699
1914.63415527344	17.1999778747559
1915.51953125	17.2501316070557
1916.40441894531	17.1701946258545
1917.28869628906	17.2225666046143
1918.17260742188	17.1902828216553
1919.05578613281	17.1687088012695
1919.93859863281	17.175594329834
1920.82080078125	17.1386775970459
1921.70239257813	17.0899085998535
1922.58349609375	17.0643444061279
1923.46411132813	16.9865837097168
1924.34423828125	16.9614162445068
1925.22375488281	16.9553241729736
1926.10278320313	16.8774642944336
1926.98120117188	16.8032894134521
1927.85913085938	16.7585010528564
1928.73645019531	16.6269054412842
1929.61328125	16.6943302154541
1930.48962402344	16.6787090301514
1931.36535644531	16.6234970092773
1932.24060058594	16.5601119995117
1933.11535644531	16.5495052337646
1933.98950195313	16.5881996154785
1934.86303710938	16.5661506652832
1935.73608398438	16.5423278808594
1936.60864257813	16.5240020751953
1937.48059082031	16.5506324768066
1938.35205078125	16.5494995117188
1939.22302246094	16.5602798461914
1940.09338378906	16.5975532531738
1940.96313476563	16.5269241333008
1941.83239746094	16.5767993927002
1942.701171875	16.6593971252441
1943.5693359375	16.6779823303223
1944.43701171875	16.6150360107422
1945.30407714844	16.7795429229736
1946.17065429688	16.7446746826172
1947.03662109375	16.7540416717529
1947.90209960938	16.7963848114014
1948.76696777344	16.8507175445557
1949.63134765625	16.8116416931152
1950.4951171875	16.8549461364746
1951.3583984375	16.8240489959717
1952.22106933594	16.7993412017822
1953.08325195313	16.773063659668
1953.94482421875	16.7547588348389
1954.80590820313	16.7067127227783
1955.66650390625	16.7694072723389
1956.5263671875	16.7124576568604
1957.38586425781	16.7596492767334
1958.24462890625	16.6562232971191
1959.10302734375	16.6580924987793
1959.96069335938	16.5961513519287
1960.81799316406	16.5842151641846
1961.67456054688	16.4612483978271
1962.53063964844	16.490442276001
1963.38623046875	16.402322769165
1964.2412109375	16.4079132080078
1965.09558105469	16.346227645874
1965.94946289063	16.3620586395264
1966.80285644531	16.3888320922852
1967.65563964844	16.3058929443359
1968.5078125	16.3743858337402
1969.35949707031	16.2559089660645
1970.21057128906	16.2516632080078
1971.06103515625	16.2601413726807
1971.91101074219	16.3195743560791
1972.76049804688	16.3287582397461
1973.60925292969	16.390718460083
1974.45764160156	16.342248916626
1975.30529785156	16.3809852600098
1976.15246582031	16.4987659454346
1976.99914550781	16.5602054595947
1977.84521484375	16.5524940490723
1978.69067382813	16.7007007598877
1979.53552246094	16.6309604644775
1980.3798828125	16.6600379943848
1981.22375488281	16.7694301605225
1982.06701660156	16.7249984741211
1982.90966796875	16.7875843048096
1983.75170898438	16.8134059906006
1984.59326171875	16.7817516326904
1985.43420410156	16.6817836761475
1986.27465820313	16.6943435668945
1987.11450195313	16.6588001251221
1987.95373535156	16.7086982727051
1988.79248046875	16.7615547180176
1989.63061523438	16.7080039978027
1990.46813964844	16.6240291595459
1991.30517578125	16.6350326538086
1992.1416015625	16.5951328277588
1992.9775390625	16.5299682617188
1993.81274414063	16.4607067108154
1994.6474609375	16.4576950073242
1995.48168945313	16.3761749267578
1996.31518554688	16.3564453125
1997.14819335938	16.409610748291
1997.98071289063	16.3194179534912
1998.8125	16.3418960571289
1999.64379882813	16.3860874176025
2000.47448730469	16.2691192626953
2001.3046875	16.3305072784424
2002.13427734375	16.2555236816406
2002.96325683594	16.3194465637207
2003.79162597656	16.3567028045654
2004.61950683594	16.3747367858887
2005.44677734375	16.4720821380615
2006.2734375	16.5060443878174
2007.09948730469	16.5184879302979
2007.92504882813	16.5543041229248
2008.75	16.6107978820801
2009.57434082031	16.6339664459229
2010.39819335938	16.6031227111816
2011.22131347656	16.7469139099121
2012.0439453125	16.7224502563477
2012.86608886719	16.7225208282471
2013.6875	16.7739772796631
2014.50842285156	16.8038692474365
2015.32873535156	16.7935066223145
2016.1484375	16.7931575775146
2016.96752929688	16.815357208252
2017.7861328125	16.8678569793701
2018.60412597656	16.8903274536133
2019.42150878906	16.8517322540283
2020.23828125	16.894510269165
2021.05444335938	16.9019641876221
2021.8701171875	16.871545791626
2022.68518066406	16.7954578399658
2023.49963378906	16.8181934356689
2024.3134765625	16.7630481719971
2025.12683105469	16.7480850219727
2025.939453125	16.7065963745117
2026.75158691406	16.7181377410889
2027.56311035156	16.6921691894531
2028.3740234375	16.6481056213379
2029.18432617188	16.5902709960938
2029.994140625	16.6457614898682
2030.80322265625	16.6848030090332
2031.61181640625	16.5826930999756
2032.41979980469	16.4919815063477
2033.22717285156	16.5417881011963
2034.03393554688	16.4847278594971
2034.84008789063	16.4526329040527
2035.64575195313	16.3980236053467
2036.45080566406	16.4033260345459
2037.25512695313	16.2997226715088
2038.05895996094	16.339241027832
2038.86218261719	16.2449645996094
2039.66479492188	16.2932395935059
2040.466796875	16.262622833252
2041.26831054688	16.3104763031006
2042.06909179688	16.3288955688477
2042.86938476563	16.3256740570068
2043.6689453125	16.2908840179443
2044.46801757813	16.3533458709717
2045.26647949219	16.3436813354492
2046.06433105469	16.4046001434326
2046.86145019531	16.3769512176514
2047.65808105469	16.4213123321533
2048.4541015625	16.4384536743164
2049.24951171875	16.4133262634277
2050.04443359375	16.4762420654297
2050.83862304688	16.5079936981201
2051.63232421875	16.5115509033203
2052.42529296875	16.5588455200195
2053.2177734375	16.5244693756104
2054.00952148438	16.5308208465576
2054.80078125	16.5786437988281
2055.59130859375	16.6624202728271
2056.38134765625	16.6769466400146
2057.17065429688	16.6833667755127
2057.95947265625	16.6540775299072
2058.74755859375	16.5857753753662
2059.53515625	16.5826568603516
2060.32202148438	16.5776844024658
2061.1083984375	16.5285663604736
2061.89428710938	16.4505939483643
2062.67919921875	16.4490509033203
2063.4638671875	16.4461193084717
2064.24780273438	16.3952560424805
2065.03100585938	16.4046401977539
2065.81372070313	16.3029670715332
2066.595703125	16.1891040802002
2067.37719726563	16.2333755493164
2068.15795898438	16.0865383148193
2068.93823242188	16.1566905975342
2069.7177734375	16.0696659088135
2070.49682617188	16.0348587036133
2071.27514648438	15.9556608200073
2072.05297851563	15.9263877868652
2072.830078125	15.8816747665405
2073.60668945313	15.8383340835571
2074.38256835938	15.813892364502
2075.15795898438	15.7728300094604
2075.9326171875	15.7163019180298
2076.70654296875	15.722451210022
2077.47998046875	15.6881055831909
2078.25268554688	15.6197662353516
2079.02490234375	15.5532484054565
2079.79663085938	15.6247634887695
2080.5673828125	15.5938472747803
2081.337890625	15.6288318634033
2082.107421875	15.6499938964844
2082.87670898438	15.6016826629639
2083.64501953125	15.6454038619995
2084.41284179688	15.6710634231567
2085.18017578125	15.6967449188232
2085.94677734375	15.6810655593872
2086.71264648438	15.7055969238281
2087.47802734375	15.6755523681641
2088.24267578125	15.7238750457764
2089.0068359375	15.744215965271
2089.77026367188	15.7718725204468
2090.53295898438	15.7057542800903
2091.29516601563	15.7195072174072
2092.056640625	15.6865787506104
2092.81762695313	15.729832649231
2093.57788085938	15.6277236938477
2094.33764648438	15.6542224884033
2095.0966796875	15.5394906997681
2095.85498046875	15.5298261642456
2096.61279296875	15.4636554718018
2097.36987304688	15.453010559082
2098.12646484375	15.3023042678833
2098.88232421875	15.3034219741821
2099.63745117188	15.2242794036865
2100.39208984375	15.1666307449341
2101.14624023438	15.1165227890015
2101.8994140625	15.0045137405396
2102.65209960938	14.9640226364136
2103.404296875	14.8976497650146
2104.15551757813	14.8321714401245
2104.90649414063	14.8388147354126
2105.65649414063	14.7129487991333
2106.40600585938	14.6368751525879
2107.15502929688	14.5757179260254
2107.90307617188	14.5083265304565
2108.65063476563	14.4967823028564
2109.39770507813	14.5071182250977
2110.14404296875	14.4655704498291
2110.8896484375	14.3908967971802
2111.63452148438	14.4119243621826
2112.37890625	14.3738708496094
2113.12280273438	14.4177913665771
2113.86572265625	14.4316968917847
2114.60815429688	14.457070350647
2115.35009765625	14.4385442733765
2116.09106445313	14.5451145172119
2116.83154296875	14.5316247940063
2117.57153320313	14.53102684021
2118.31079101563	14.5641345977783
2119.04931640625	14.5848321914673
2119.787109375	14.4852180480957
2120.5244140625	14.5147542953491
2121.26098632813	14.5019378662109
2121.9970703125	14.3849325180054
2122.732421875	14.3581609725952
2123.46704101563	14.2831916809082
2124.20092773438	14.3218183517456
2124.93432617188	14.2702875137329
2125.6669921875	14.2652673721313
2126.39916992188	14.1378078460693
2127.13037109375	14.0642900466919
2127.86108398438	14.0560636520386
2128.59130859375	14.0836343765259
2129.32080078125	13.873682975769
2130.04956054688	13.9543619155884
2130.77758789063	13.7841377258301
2131.50512695313	13.71897315979
2132.23193359375	13.6927652359009
2132.9580078125	13.6251077651978
2133.68334960938	13.5865573883057
2134.408203125	13.5243463516235
2135.13232421875	13.4189128875732
2135.85595703125	13.4029130935669
2136.57885742188	13.334041595459
2137.30102539063	13.246036529541
2138.0224609375	13.2567625045776
2138.74340820313	13.1577854156494
2139.46337890625	13.1902408599854
2140.18310546875	13.0998697280884
2140.90185546875	13.0553874969482
2141.6201171875	13.0382270812988
2142.33764648438	12.9815807342529
2143.05444335938	12.8994598388672
2143.77075195313	12.9418230056763
2144.48608398438	12.9258003234863
2145.201171875	12.9968194961548
2145.91528320313	12.9332542419434
2146.62890625	12.9756937026978
2147.34155273438	12.8885192871094
2148.05395507813	12.867823600769
2148.76538085938	12.93288230896
2149.47631835938	12.9095144271851
2150.18627929688	12.8754301071167
2150.89599609375	12.8683176040649
2151.60473632813	12.9123058319092
2152.31298828125	12.9156675338745
2153.02026367188	12.8537626266479
2153.72729492188	12.796196937561
2154.43334960938	12.7531995773315
2155.138671875	12.7238311767578
2155.84350585938	12.7854261398315
2156.54760742188	12.7997236251831
2157.25122070313	12.7207765579224
2157.95385742188	12.7008695602417
2158.65600585938	12.6960916519165
2159.357421875	12.6776256561279
2160.05810546875	12.6197757720947
2160.75805664063	12.6071319580078
2161.45751953125	12.4799537658691
2162.15600585938	12.5272188186646
2162.85400390625	12.4493761062622
2163.55151367188	12.3925447463989
2164.248046875	12.3224267959595
2164.94409179688	12.3417510986328
2165.63916015625	12.2462949752808
2166.33374023438	12.1620502471924
2167.02783203125	12.1400899887085
2167.72094726563	12.0348606109619
2168.41357421875	11.9595203399658
2169.10522460938	11.9696445465088
2169.79638671875	11.8915119171143
2170.48706054688	11.7973308563232
2171.1767578125	11.7505617141724
2171.86572265625	11.651816368103
2172.55419921875	11.5931301116943
2173.24194335938	11.5390777587891
2173.92895507813	11.4317502975464
2174.615234375	11.3968162536621
2175.30078125	11.3186979293823
2175.98583984375	11.2637023925781
2176.67016601563	11.2558135986328
2177.35375976563	11.2150745391846
2178.03662109375	11.1760301589966
2178.71875	11.182674407959
2179.40014648438	11.1910552978516
2180.08081054688	11.1942443847656
2180.76098632813	11.1754169464111
2181.4404296875	11.1934490203857
2182.119140625	11.1169080734253
2182.79711914063	11.1250247955322
2183.47436523438	11.1616439819336
2184.15087890625	11.1427574157715
2184.82690429688	11.1451845169067
2185.501953125	11.117094039917
2186.17651367188	11.146315574646
2186.85034179688	11.1333484649658
2187.5234375	11.1027307510376
2188.19580078125	11.062647819519
2188.86743164063	11.0986003875732
2189.53833007813	11.0321178436279
2190.20874023438	11.0683364868164
2190.87817382813	10.9811267852783
2191.54711914063	10.9668025970459
2192.21533203125	10.9357757568359
2192.8828125	10.7881002426147
2193.54956054688	10.8173084259033
2194.21557617188	10.7969055175781
2194.880859375	10.7043800354004
2195.54541015625	10.6776752471924
2196.20947265625	10.5613069534302
2196.87255859375	10.4895601272583
2197.53515625	10.4562368392944
2198.19677734375	10.3686370849609
2198.85791015625	10.2942218780518
2199.51831054688	10.2267475128174
2200.17797851563	10.1309432983398
2200.8369140625	10.0903921127319
2201.4951171875	10.0227537155151
2202.15258789063	9.96458435058594
2202.80932617188	9.90185165405273
2203.46533203125	9.87719345092773
2204.12060546875	9.78978824615479
2204.775390625	9.78764820098877
2205.42919921875	9.76240158081055
2206.08251953125	9.75220775604248
2206.73486328125	9.69400691986084
2207.38671875	9.6855354309082
2208.03759765625	9.62147808074951
2208.68798828125	9.66730690002441
2209.33764648438	9.65981388092041
2209.98657226563	9.67371559143066
2210.63452148438	9.65916538238525
2211.28198242188	9.63653755187988
2211.9287109375	9.61993789672852
2212.57470703125	9.65956211090088
2213.21997070313	9.67222118377686
2213.86450195313	9.63895416259766
2214.50830078125	9.68064498901367
2215.1513671875	9.61780452728271
2215.79370117188	9.58068180084229
2216.43530273438	9.5756311416626
2217.076171875	9.50558853149414
2217.71630859375	9.50176429748535
2218.35571289063	9.48730945587158
2218.99462890625	9.42676067352295
2219.63256835938	9.35096740722656
2220.26977539063	9.29740810394287
2220.90625	9.25546550750732
2221.5419921875	9.21070098876953
2222.17700195313	9.15676021575928
2222.81127929688	9.10810947418213
2223.44482421875	9.01803684234619
2224.07763671875	8.99671363830566
2224.70971679688	8.94082260131836
2225.34106445313	8.84472274780273
2225.9716796875	8.80728626251221
2226.6015625	8.70494937896729
2227.23071289063	8.68905067443848
2227.85913085938	8.58632755279541
2228.48681640625	8.57699012756348
2229.11376953125	8.57783699035645
2229.73999023438	8.51419544219971
2230.36547851563	8.52878093719482
2230.990234375	8.38675403594971
2231.61401367188	8.38113784790039
2232.2373046875	8.36122131347656
2232.85986328125	8.23759746551514
2233.4814453125	8.24033832550049
2234.1025390625	8.2351598739624
2234.72265625	8.1921329498291
2235.34228515625	8.18411445617676
2235.9609375	8.14614677429199
2236.57885742188	8.11147594451904
2237.1962890625	8.06883716583252
2237.81274414063	8.10404682159424
2238.42846679688	8.05957317352295
2239.04345703125	8.06275367736816
2239.65771484375	8.05823993682861
2240.27124023438	8.03370475769043
2240.88403320313	8.10155868530273
2241.49584960938	8.05519008636475
2242.10717773438	8.04860210418701
2242.71752929688	8.12065315246582
2243.32739257813	8.01946640014648
2243.93627929688	8.03471374511719
2244.54443359375	8.02681159973145
2245.15209960938	7.99419355392456
2245.7587890625	7.94918537139893
2246.36474609375	7.93144750595093
2246.9697265625	7.90544319152832
2247.57421875	7.9258279800415
2248.17797851563	7.87865114212036
2248.78076171875	7.86162090301514
2249.38305664063	7.82341241836548
2249.984375	7.82415962219238
2250.5849609375	7.78435373306274
2251.18481445313	7.73701620101929
2251.78393554688	7.67283821105957
2252.38232421875	7.69214153289795
2252.97973632813	7.61754322052002
2253.57666015625	7.5824818611145
2254.17260742188	7.58985662460327
2254.76782226563	7.52651739120483
2255.3623046875	7.44758319854736
2255.9560546875	7.41654109954834
2256.54907226563	7.38365650177002
2257.14135742188	7.35567378997803
2257.73266601563	7.28795719146729
2258.32348632813	7.24900579452515
2258.91333007813	7.18820476531982
2259.50244140625	7.13566827774048
2260.09057617188	7.1002459526062
2260.67822265625	7.11159992218018
2261.26513671875	7.04387760162354
2261.85107421875	6.99744176864624
2262.43627929688	6.93247890472412
2263.02075195313	6.91877698898315
2263.6044921875	6.89672231674194
2264.18725585938	6.84467458724976
2264.76953125	6.81943941116333
2265.35083007813	6.82261800765991
2265.93139648438	6.81274938583374
2266.51123046875	6.71854877471924
2267.09033203125	6.76608514785767
2267.66845703125	6.68798446655273
2268.24584960938	6.71018934249878
2268.82250976563	6.67880296707153
2269.3984375	6.72246742248535
2269.9736328125	6.72534132003784
2270.5478515625	6.69941663742065
2271.12133789063	6.76067924499512
2271.69409179688	6.75963354110718
2272.26611328125	6.7667121887207
2272.83740234375	6.74468994140625
2273.40771484375	6.73628616333008
2273.97729492188	6.72839879989624
2274.54614257813	6.67561864852905
2275.11401367188	6.67084980010986
2275.68139648438	6.58621692657471
2276.24780273438	6.60137796401978
2276.8134765625	6.56765079498291
2277.37817382813	6.5194263458252
2277.9423828125	6.53036451339722
2278.50561523438	6.48787593841553
2279.06811523438	6.51776123046875
2279.62963867188	6.51421403884888
2280.19067382813	6.49617195129395
2280.75073242188	6.51027250289917
2281.31005859375	6.45924663543701
2281.86840820313	6.48705816268921
2282.42602539063	6.47530269622803
2282.98291015625	6.42762804031372
2283.5390625	6.41478061676025
2284.09448242188	6.3834228515625
2284.64892578125	6.39618015289307
2285.20263671875	6.33966875076294
2285.75537109375	6.30691814422607
2286.3076171875	6.26196813583374
2286.85888671875	6.22227573394775
2287.40942382813	6.23630809783936
2287.958984375	6.19551181793213
2288.5078125	6.15229558944702
2289.05590820313	6.13264274597168
2289.60302734375	6.10846138000488
2290.14965820313	6.04817533493042
2290.6953125	6.02367448806763
2291.23999023438	5.9943699836731
2291.78393554688	5.94751358032227
2292.3271484375	5.91177654266357
2292.86962890625	5.85394906997681
2293.4111328125	5.83622980117798
2293.95190429688	5.80971574783325
2294.49194335938	5.80101108551025
2295.03100585938	5.74623918533325
2295.5693359375	5.71379327774048
2296.10693359375	5.72288799285889
2296.6435546875	5.69387054443359
2297.17944335938	5.68936157226563
2297.71459960938	5.67230987548828
2298.24877929688	5.65470838546753
2298.7822265625	5.66458511352539
2299.31469726563	5.67847490310669
2299.8466796875	5.66779708862305
2300.37744140625	5.67073535919189
2300.90771484375	5.62234354019165
2301.43701171875	5.65040397644043
2301.96557617188	5.62577629089355
2302.4931640625	5.60621356964111
2303.02001953125	5.63107776641846
2303.54614257813	5.65114164352417
2304.0712890625	5.65299367904663
2304.595703125	5.64278364181519
2305.119140625	5.6266655921936
2305.64184570313	5.65828084945679
2306.16381835938	5.64724779129028
2306.68481445313	5.61956071853638
2307.205078125	5.59722471237183
2307.72436523438	5.59259843826294
2308.24291992188	5.62532472610474
2308.7607421875	5.58870506286621
2309.27758789063	5.61015319824219
2309.79370117188	5.56677150726318
2310.30883789063	5.5782618522644
2310.8232421875	5.58060646057129
2311.3369140625	5.57621479034424
2311.849609375	5.55295705795288
2312.361328125	5.5547456741333
2312.87255859375	5.51042366027832
2313.38256835938	5.53323459625244
2313.89208984375	5.48428010940552
2314.40063476563	5.45715284347534
2314.908203125	5.38490295410156
2315.4150390625	5.36879253387451
2315.92114257813	5.34347534179688
2316.42626953125	5.3013768196106
2316.9306640625	5.30332803726196
2317.43408203125	5.26334476470947
2317.93676757813	5.19220209121704
2318.4384765625	5.22795295715332
2318.939453125	5.1250524520874
2319.439453125	5.12368106842041
2319.93872070313	5.09601211547852
2320.43701171875	5.04744243621826
2320.9345703125	5.07614135742188
2321.43139648438	5.02833938598633
2321.92724609375	5.03451919555664
2322.42211914063	4.97851467132568
2322.91625976563	4.99146890640259
2323.40966796875	4.93920564651489
2323.90209960938	4.91762447357178
2324.3935546875	4.89412212371826
2324.88427734375	4.89861822128296
2325.37426757813	4.88379335403442
2325.86303710938	4.91115379333496
2326.35131835938	4.86200618743896
2326.83862304688	4.86158323287964
2327.32495117188	4.89822340011597
2327.810546875	4.86727619171143
2328.29541015625	4.86685037612915
2328.77905273438	4.86532783508301
2329.26220703125	4.93367433547974
2329.74438476563	4.91797494888306
2330.2255859375	4.90034675598145
2330.7060546875	4.89227104187012
2331.185546875	4.91698265075684
2331.6640625	4.91081380844116
2332.14184570313	4.91694784164429
2332.61889648438	4.93019676208496
2333.09497070313	4.89911127090454
2333.57006835938	4.88525104522705
2334.04443359375	4.87274837493896
2334.51782226563	4.88434553146362
2334.99047851563	4.85182094573975
2335.46215820313	4.82886600494385
2335.93310546875	4.79382371902466
2336.40307617188	4.80594825744629
2336.8720703125	4.76729917526245
2337.34033203125	4.76074647903442
2337.8076171875	4.74017953872681
2338.27416992188	4.71574926376343
2338.73974609375	4.71521091461182
2339.20458984375	4.64922761917114
2339.66845703125	4.6129035949707
2340.13134765625	4.6340594291687
2340.59350585938	4.59054136276245
2341.0546875	4.60399007797241
2341.51489257813	4.56979322433472
2341.97436523438	4.52592372894287
2342.43286132813	4.493323802948
2342.890625	4.44167327880859
2343.34741210938	4.45232200622559
2343.80322265625	4.4246244430542
2344.25830078125	4.40932369232178
2344.71240234375	4.40809106826782
2345.16577148438	4.41183042526245
2345.61791992188	4.4299373626709
2346.06958007813	4.44832849502563
2346.52001953125	4.5170578956604
2346.9697265625	4.60823583602905
2347.41845703125	4.63361978530884
2347.86645507813	4.74067497253418
2348.3134765625	4.84336805343628
2348.75952148438	4.90679788589478
2349.20483398438	5.02485513687134
2349.64916992188	5.10002517700195
2350.09252929688	5.1830096244812
2350.53515625	5.2555079460144
2350.97680664063	5.32305908203125
2351.41748046875	5.34124755859375
2351.857421875	5.38943147659302
2352.29638671875	5.42042636871338
2352.734375	5.40420484542847
2353.17138671875	5.38880395889282
2353.60766601563	5.38395309448242
2354.04296875	5.31624460220337
2354.4775390625	5.24319887161255
2354.91088867188	5.11054420471191
2355.34350585938	5.04850912094116
2355.775390625	4.9791898727417
2356.2060546875	4.87583446502686
2356.63598632813	4.74119138717651
2357.06494140625	4.65552234649658
2357.4931640625	4.55863857269287
2357.92041015625	4.48400211334229
2358.3466796875	4.40373563766479
2358.77197265625	4.3016357421875
2359.1962890625	4.22376298904419
2359.61987304688	4.11762094497681
2360.04248046875	4.09020519256592
2360.46411132813	4.00798177719116
2360.88500976563	3.98945307731628
2361.30493164063	3.95524716377258
2361.72387695313	3.88799953460693
