# Supplementary material for: Optics miniaturization strategy for demanding Raman spectroscopy applications
Source: Nat Commun. 2024 Apr 8;15:3049. doi: 10.1038/s41467-024-47044-7 (PMC11001912; doi:10.1038/s41467-024-47044-7)
Supplement: Supplementary file 6 — Source Data [file 41467_2024_47044_MOESM6_ESM.zip › Source Data/NCOMMS-23-34016B s3/S3 pHCA, Glucose, Salts/calibraiton/Salts standards 24.08.17/N_20g_L_2.csv]

347.42919921875	79.9021606445313
348.892913818359	80.1789779663086
350.356079101563	80.6998825073242
351.818634033203	80.6556701660156
353.280670166016	81.2571487426758
354.742095947266	81.5445098876953
356.202972412109	81.88671875
357.663299560547	82.3370819091797
359.123046875	82.5830612182617
360.582244873047	82.99072265625
362.040863037109	83.0778503417969
363.498931884766	83.3865814208984
364.956451416016	83.583984375
366.413391113281	84.1850814819336
367.869750976563	84.2410583496094
369.325592041016	84.5441436767578
370.780853271484	84.5341415405273
372.235565185547	85.0268325805664
373.689727783203	85.2294769287109
375.143310546875	85.3164291381836
376.596343994141	85.5206069946289
378.048828125	85.7781982421875
379.500762939453	85.9101486206055
380.9521484375	86.1907043457031
382.402954101563	86.3411407470703
383.853240966797	86.5972366333008
385.302947998047	86.6905059814453
386.752136230469	86.9463729858398
388.200744628906	87.052490234375
389.648803710938	87.4324340820313
391.096343994141	87.4134140014648
392.543304443359	87.5459899902344
393.989715576172	87.8130187988281
395.435607910156	88.1226348876953
396.880920410156	88.2709503173828
398.325714111328	88.1296081542969
399.769927978516	88.2609710693359
401.213623046875	88.5214385986328
402.656768798828	88.5322341918945
404.099395751953	88.7295684814453
405.541442871094	88.7834091186523
406.982971191406	88.8682022094727
408.423950195313	88.8813629150391
409.864379882813	88.9782333374023
411.304290771484	88.9377136230469
412.743621826172	89.0606689453125
414.182434082031	89.0193939208984
415.620727539063	89.0102462768555
417.058471679688	88.8190689086914
418.495666503906	88.9671478271484
419.932342529297	88.850715637207
421.368469238281	88.798698425293
422.804077148438	88.6556930541992
424.239135742188	88.5675735473633
425.673645019531	88.3570327758789
427.107635498047	88.320686340332
428.541107177734	88.2367630004883
429.974029541016	87.9777603149414
431.406433105469	87.8715744018555
432.838287353516	87.8858947753906
434.269622802734	87.6072387695313
435.700408935547	87.6089935302734
437.130706787109	87.4108657836914
438.560455322266	87.3165435791016
439.989654541016	86.9986877441406
441.418334960938	87.1145553588867
442.846496582031	86.8572235107422
444.274139404297	86.7368316650391
445.701263427734	86.5238723754883
447.127838134766	86.4076538085938
448.553894042969	86.4354782104492
449.979431152344	86.2482833862305
451.404449462891	86.0330200195313
452.828918457031	86.0126190185547
454.252899169922	85.9959259033203
455.676330566406	85.7782592773438
457.099273681641	85.911979675293
458.521667480469	85.6315460205078
459.943542480469	85.8509979248047
461.364929199219	85.5842437744141
462.785766601563	85.7379684448242
464.206085205078	85.6382522583008
465.625885009766	85.3772659301758
467.045196533203	85.7337875366211
468.463958740234	85.5688171386719
469.882202148438	85.6820526123047
471.299957275391	85.6016693115234
472.717193603516	85.6232528686523
474.133911132813	85.7868728637695
475.550109863281	85.8340301513672
476.965789794922	85.7769775390625
478.380950927734	86.0202102661133
479.795623779297	85.8878479003906
481.209777832031	86.0756607055664
482.623413085938	86.1261596679688
484.036529541016	86.1594467163086
485.449157714844	86.2779159545898
486.861267089844	86.4138259887695
488.272857666016	86.4835052490234
489.683959960938	86.5133285522461
491.094543457031	86.5121994018555
492.504608154297	86.6037750244141
493.914184570313	86.7079544067383
495.3232421875	86.647819519043
496.731811523438	86.7665100097656
498.139862060547	86.7292633056641
499.547393798828	86.6583709716797
500.954467773438	86.609375
502.360992431641	86.7087631225586
503.767028808594	86.4857406616211
505.172576904297	86.7708053588867
506.577606201172	86.550163269043
507.982147216797	86.5973892211914
509.386169433594	86.5203018188477
510.789703369141	86.4459533691406
512.192749023438	86.4738922119141
513.595275878906	86.2791748046875
514.997314453125	86.3365478515625
516.398803710938	86.5914154052734
517.799865722656	86.3428955078125
519.200378417969	86.5001983642578
520.600463867188	86.2273941040039
522	86.3661651611328
523.399047851563	86.5487899780273
524.797607421875	86.4223403930664
526.195678710938	86.3473052978516
527.59326171875	86.5492477416992
528.990295410156	86.3792419433594
530.386901855469	86.1859130859375
531.782958984375	86.4058303833008
533.178588867188	86.2399978637695
534.573669433594	86.0786437988281
535.968322753906	85.8872146606445
537.362426757813	85.6151580810547
538.756042480469	85.5226516723633
540.149230957031	85.2541809082031
541.541870117188	84.9508438110352
542.934020996094	84.7805252075195
544.32568359375	84.3945388793945
545.716918945313	84.0074768066406
547.107604980469	83.6735687255859
548.497802734375	83.495361328125
549.887573242188	83.1800842285156
551.276794433594	82.5975723266602
552.66552734375	82.3562927246094
554.053833007813	82.1519241333008
555.441650390625	81.9516525268555
556.828918457031	81.5063781738281
558.215759277344	81.374267578125
559.602111816406	81.026496887207
560.987976074219	80.8497543334961
562.373352050781	80.6185302734375
563.758239746094	80.3102569580078
565.142639160156	80.1485214233398
566.526611328125	79.9515533447266
567.910034179688	79.8326797485352
569.293029785156	79.5870590209961
570.675537109375	79.5248947143555
572.057556152344	79.6238098144531
573.439086914063	79.3058929443359
574.820129394531	79.1535034179688
576.200744628906	79.097038269043
577.580871582031	79.049674987793
578.96044921875	79.0708770751953
580.339660644531	78.8525695800781
581.718322753906	78.9275283813477
583.096557617188	78.5575942993164
584.474243164063	78.7754440307617
585.851501464844	78.5732574462891
587.228332519531	78.5335845947266
588.604614257813	78.4625625610352
589.98046875	78.3505630493164
591.355834960938	78.394287109375
592.730712890625	78.3591232299805
594.105163574219	78.2797317504883
595.479125976563	78.1670913696289
596.852600097656	78.0762252807617
598.225646972656	78.0478820800781
599.598205566406	78.0553741455078
600.970275878906	77.9199523925781
602.341857910156	77.8020858764648
603.713012695313	77.7894287109375
605.083679199219	77.6841125488281
606.453918457031	77.629020690918
607.823608398438	77.3737869262695
609.192932128906	77.4043273925781
610.561706542969	77.1953353881836
611.930053710938	77.3079681396484
613.297912597656	76.9869842529297
614.665344238281	76.9405212402344
616.032287597656	76.7922210693359
617.398803710938	76.6481857299805
618.764831542969	76.5161056518555
620.13037109375	76.3366088867188
621.495483398438	76.3467864990234
622.860107421875	76.2165222167969
624.224304199219	76.0142669677734
625.588012695313	75.9265518188477
626.951232910156	75.7944793701172
628.314025878906	75.6491928100586
629.676391601563	75.5312194824219
631.038269042969	75.465705871582
632.399658203125	75.2611846923828
633.760620117188	75.0332946777344
635.12109375	74.9185409545898
636.481140136719	74.7677230834961
637.840759277344	74.6539764404297
639.199890136719	74.4656066894531
640.558532714844	74.3657836914063
641.916748046875	74.2160491943359
643.274536132813	74.2178115844727
644.6318359375	74.0648880004883
645.988647460938	73.8033981323242
647.345031738281	73.6616821289063
648.700988769531	73.7400970458984
650.056457519531	73.4854431152344
651.411499023438	73.3584060668945
652.76611328125	73.2843627929688
654.120239257813	73.0954437255859
655.473876953125	73.035270690918
656.827087402344	72.9722518920898
658.179870605469	72.9006271362305
659.5322265625	72.7120208740234
660.884094238281	72.7275314331055
662.235473632813	72.7804260253906
663.586486816406	72.4883804321289
664.93701171875	72.3417282104492
666.287048339844	72.5741500854492
667.636657714844	72.4022521972656
668.98583984375	72.2782897949219
670.334594726563	72.3416595458984
671.682861328125	72.2687530517578
673.030700683594	72.0712814331055
674.378051757813	72.1657485961914
675.725036621094	71.9656677246094
677.071533203125	72.0561370849609
678.417541503906	71.9879455566406
679.76318359375	72.0987548828125
681.108337402344	71.9549331665039
682.453002929688	72.0927734375
683.797302246094	72.1515121459961
685.14111328125	72.0272827148438
686.484497070313	71.8910293579102
687.827453613281	72.0417633056641
689.169921875	71.9513397216797
690.512023925781	71.8224487304688
691.853637695313	72.1850204467773
693.194763183594	72.052131652832
694.535522460938	71.9782638549805
695.875793457031	72.0290908813477
697.215637207031	72.0617218017578
698.555053710938	71.9816055297852
699.89404296875	72.1986465454102
701.232543945313	72.1800308227539
702.570617675781	72.0574645996094
703.908325195313	72.0752410888672
705.245483398438	72.13037109375
706.582275390625	72.1711502075195
707.918640136719	72.1304168701172
709.254516601563	72.1013717651367
710.589965820313	72.0164794921875
711.924987792969	72.1030578613281
713.259582519531	72.0629730224609
714.59375	72.1796264648438
715.927490234375	71.9030990600586
717.2607421875	72.1188888549805
718.593627929688	71.8808746337891
719.926025390625	71.9757766723633
721.257995605469	71.9589614868164
722.589538574219	71.9609222412109
723.920654296875	71.7882614135742
725.251342773438	72.0014266967773
726.581604003906	71.82861328125
727.911437988281	71.9289779663086
729.240783691406	71.7294464111328
730.569763183594	71.8307647705078
731.898254394531	71.7594299316406
733.226379394531	71.6655502319336
734.554016113281	71.5038223266602
735.881225585938	71.4287414550781
737.208068847656	71.4467926025391
738.534423828125	71.4640808105469
739.8603515625	71.2485504150391
741.185852050781	71.2764129638672
742.510925292969	71.2511444091797
743.835571289063	71.2580108642578
745.159790039063	71.0066680908203
746.483581542969	71.0768432617188
747.806945800781	70.9612655639648
749.1298828125	70.8783950805664
750.452453613281	70.7301940917969
751.774536132813	70.7148132324219
753.09619140625	70.3702392578125
754.417419433594	70.5074157714844
755.738220214844	70.4875259399414
757.05859375	70.2276916503906
758.378540039063	70.271484375
759.698059082031	70.0717010498047
761.017211914063	70.0647125244141
762.335876464844	70.0017700195313
763.654113769531	69.7172775268555
764.971984863281	69.7414855957031
766.289367675781	69.683952331543
767.606384277344	69.3888702392578
768.922973632813	69.4654693603516
770.239074707031	69.2371139526367
771.554809570313	69.1256408691406
772.8701171875	69.2643737792969
774.184997558594	69.0273056030273
775.499450683594	68.830940246582
776.8134765625	68.9517669677734
778.127136230469	68.7856292724609
779.440307617188	68.6183929443359
780.753112792969	68.5779342651367
782.0654296875	68.4523544311523
783.377380371094	68.436767578125
784.688903808594	68.2037658691406
786	68.2731704711914
787.310668945313	68.1484603881836
788.620971679688	67.9749069213867
789.930786132813	68.0495147705078
791.240234375	67.9164810180664
792.549255371094	67.7582778930664
793.857788085938	67.7323684692383
795.166015625	67.6545639038086
796.473754882813	67.801399230957
797.781066894531	67.6005401611328
799.088012695313	67.6021881103516
800.39453125	67.4809722900391
801.700622558594	67.4931488037109
803.006286621094	67.3941040039063
804.311584472656	67.4160537719727
805.616394042969	67.4187469482422
806.920837402344	67.2854309082031
808.224853515625	67.3591384887695
809.528503417969	67.2024002075195
810.831665039063	67.4193954467773
812.134460449219	67.3845901489258
813.436828613281	67.2466278076172
814.73876953125	67.3564529418945
816.040344238281	67.3123626708984
817.341430664063	67.3898010253906
818.642150878906	67.3982009887695
819.942504882813	67.5168609619141
821.242370605469	67.4871520996094
822.541870117188	67.508186340332
823.840942382813	67.6835250854492
825.139587402344	67.7423477172852
826.437866210938	67.8345642089844
827.735656738281	67.9020080566406
829.033081054688	67.9377899169922
830.330139160156	68.1320648193359
831.626770019531	68.1190719604492
832.922973632813	68.3562622070313
834.21875	68.3690338134766
835.514099121094	68.5486679077148
836.80908203125	68.6440277099609
838.103637695313	68.704704284668
839.397827148438	68.998176574707
840.691589355469	69.0920562744141
841.984924316406	69.3161392211914
843.27783203125	69.2211227416992
844.570373535156	69.4568710327148
845.862487792969	69.4533996582031
847.154235839844	69.459098815918
848.445556640625	69.7596740722656
849.736450195313	69.50732421875
851.026916503906	69.4945907592773
852.317016601563	69.4961624145508
853.606689453125	69.3591995239258
854.89599609375	69.3253784179688
856.184875488281	69.1444396972656
857.473327636719	68.9635238647461
858.761413574219	68.7830429077148
860.049072265625	68.5949401855469
861.336303710938	68.3138732910156
862.623168945313	68.0660095214844
863.909606933594	67.6998443603516
865.195678710938	67.7020111083984
866.481323242188	67.0981140136719
867.766540527344	66.6502914428711
869.051391601563	66.3627624511719
870.335815429688	66.0826797485352
871.619873046875	65.6172409057617
872.903503417969	65.0584945678711
874.186706542969	64.8236694335938
875.469543457031	64.3572006225586
876.752014160156	63.883903503418
878.033996582031	63.4468421936035
879.315612792969	63.0631561279297
880.596862792969	62.6616020202637
881.877685546875	62.2627372741699
883.158081054688	61.7086524963379
884.438110351563	61.3212890625
885.7177734375	60.956428527832
886.996948242188	60.6319770812988
888.275817871094	60.2582168579102
889.55419921875	59.8389739990234
890.832275390625	59.4702262878418
892.10986328125	59.1999855041504
893.387084960938	58.9878616333008
894.663940429688	58.6517601013184
895.940368652344	58.2928428649902
897.216369628906	58.0105018615723
898.492004394531	57.7811508178711
899.767272949219	57.4301147460938
901.042114257813	57.0848121643066
902.316528320313	56.8437080383301
903.590576171875	56.5967330932617
904.8642578125	56.4141464233398
906.137512207031	56.0104789733887
907.410339355469	55.7418594360352
908.682800292969	55.5461921691895
909.954833984375	55.4810028076172
911.226501464844	55.1330337524414
912.497802734375	54.9688529968262
913.768676757813	54.6300735473633
915.039123535156	54.5567626953125
916.309204101563	54.2182159423828
917.578918457031	54.1422805786133
918.848205566406	54.0566558837891
920.117126464844	53.6463775634766
921.385620117188	53.7083549499512
922.653747558594	53.6124954223633
923.921447753906	53.1301155090332
925.188781738281	53.2035636901855
926.455688476563	52.9672393798828
927.722229003906	52.9609451293945
928.988342285156	52.6755256652832
930.254089355469	52.7972259521484
931.519470214844	52.5411529541016
932.784423828125	52.691822052002
934.049011230469	52.3184928894043
935.313171386719	52.2270088195801
936.576965332031	52.2524337768555
937.84033203125	52.1482086181641
939.103332519531	52.044376373291
940.365966796875	52.0132942199707
941.628173828125	52.0241279602051
942.890014648438	51.9565200805664
944.151428222656	51.9163551330566
945.412475585938	51.879810333252
946.673095703125	51.9045944213867
947.933349609375	52.0061302185059
949.193237304688	52.0138092041016
950.452697753906	52.1469802856445
951.711791992188	52.190299987793
952.970520019531	52.2528533935547
954.228820800781	52.3209495544434
955.486755371094	52.5573768615723
956.744262695313	52.6354026794434
958.001403808594	52.9693412780762
959.258117675781	53.0017013549805
960.514526367188	53.2532196044922
961.770446777344	53.6203422546387
963.026062011719	54.0240211486816
964.28125	54.3578453063965
965.536010742188	54.8422966003418
966.790466308594	55.3644523620605
968.044494628906	56.0475273132324
969.298095703125	56.846378326416
970.551391601563	57.8057518005371
971.80419921875	58.6840438842773
973.056701660156	60.1714515686035
974.308776855469	61.5267372131348
975.560485839844	63.5181884765625
976.811767578125	65.864387512207
978.062683105469	68.3345947265625
979.313232421875	71.5744552612305
980.563415527344	75.1801300048828
981.813171386719	79.3014831542969
983.0625	83.8616027832031
984.3115234375	88.4922561645508
985.560119628906	92.7943496704102
986.808349609375	96.4765319824219
988.05615234375	99.3843765258789
989.303588867188	100.660667419434
990.550659179688	100.406814575195
991.797302246094	98.3497619628906
993.043579101563	95.2339706420898
994.289489746094	90.4885635375977
995.535034179688	85.7745132446289
996.780151367188	80.6182556152344
998.02490234375	75.4194564819336
999.269226074219	71.3547592163086
1000.51318359375	67.2079391479492
1001.75677490234	63.8549499511719
1003	61.1417770385742
1004.24279785156	58.8280830383301
1005.48522949219	56.9594116210938
1006.72729492188	55.5595664978027
1007.96893310547	54.2341766357422
1009.21026611328	53.039794921875
1010.45111083984	52.1693496704102
1011.69165039063	51.3287887573242
1012.93176269531	50.6645927429199
1014.17150878906	50.3056831359863
1015.41088867188	49.6930847167969
1016.64984130859	49.3296165466309
1017.88842773438	48.9653854370117
1019.12664794922	48.6447830200195
1020.36450195313	48.391788482666
1021.60192871094	48.2224235534668
1022.83898925781	48.04296875
1024.07568359375	47.7572479248047
1025.31201171875	47.648868560791
1026.5478515625	47.360294342041
1027.78344726563	47.2909774780273
1029.0185546875	47.1121482849121
1030.25329589844	46.9763603210449
1031.48767089844	46.9141311645508
1032.7216796875	46.9094390869141
1033.95532226563	46.7157783508301
1035.18859863281	46.6798706054688
1036.42138671875	46.727409362793
1037.65393066406	46.5248336791992
1038.88598632813	46.5139198303223
1040.11767578125	46.6821060180664
1041.34899902344	46.5563316345215
1042.57995605469	46.6167182922363
1043.810546875	46.6668319702148
1045.04077148438	46.535758972168
1046.2705078125	46.6518363952637
1047.5	46.6701736450195
1048.72900390625	46.5320854187012
1049.95764160156	46.6823120117188
1051.18591308594	46.817699432373
1052.41381835938	46.7166213989258
1053.64135742188	46.7541007995605
1054.86853027344	46.885913848877
1056.09521484375	46.879020690918
1057.32165527344	46.7985763549805
1058.54760742188	46.9258728027344
1059.77331542969	47.0941772460938
1060.99853515625	47.0417861938477
1062.22338867188	47.0622291564941
1063.44787597656	47.0117683410645
1064.671875	47.2186508178711
1065.89562988281	47.3409271240234
1067.11901855469	47.1769142150879
1068.34191894531	47.3952980041504
1069.56457519531	47.4631042480469
1070.78674316406	47.3997802734375
1072.00854492188	47.4502792358398
1073.22998046875	47.5547409057617
1074.45104980469	47.4678268432617
1075.67175292969	47.3612785339355
1076.89208984375	47.4627456665039
1078.11193847656	47.4664268493652
1079.33154296875	47.3317031860352
1080.55065917969	47.4250183105469
1081.76940917969	47.3639144897461
1082.98791503906	47.1374931335449
1084.20593261719	47.1374206542969
1085.42358398438	47.1080055236816
1086.64086914063	46.9769477844238
1087.85766601563	46.9319114685059
1089.07421875	46.8723907470703
1090.29040527344	46.6665992736816
1091.50610351563	46.5969924926758
1092.72155761719	46.4572067260742
1093.9365234375	46.4284324645996
1095.15112304688	46.3025779724121
1096.36535644531	46.224609375
1097.57922363281	46.1758460998535
1098.79272460938	46.1686706542969
1100.005859375	45.8417816162109
1101.21862792969	45.9405136108398
1102.43090820313	45.8484802246094
1103.64294433594	45.7362213134766
1104.8544921875	45.6441993713379
1106.06579589844	45.7172470092773
1107.27661132813	45.5767822265625
1108.48706054688	45.4138069152832
1109.69714355469	45.418758392334
1110.90686035156	45.2420501708984
1112.1162109375	45.118782043457
1113.3251953125	45.1838836669922
1114.53369140625	45.1234283447266
1115.74194335938	44.9807167053223
1116.94982910156	45.0386123657227
1118.1572265625	44.8899955749512
1119.3642578125	44.8312950134277
1120.57104492188	44.8858032226563
1121.77734375	44.9067268371582
1122.98327636719	44.6636390686035
1124.18884277344	44.7206764221191
1125.39404296875	44.7897605895996
1126.59875488281	44.6138801574707
1127.80322265625	44.6675300598145
1129.00732421875	44.6576118469238
1130.2109375	44.5506858825684
1131.41430664063	44.5360145568848
1132.6171875	44.5494270324707
1133.81970214844	44.491813659668
1135.02197265625	44.3811073303223
1136.22375488281	44.360179901123
1137.42517089844	44.2966690063477
1138.62622070313	44.404125213623
1139.82690429688	44.2707214355469
1141.02709960938	44.1780090332031
1142.22705078125	44.2106323242188
1143.42663574219	44.1693305969238
1144.62573242188	44.1278648376465
1145.82458496094	44.1490592956543
1147.02294921875	44.2432746887207
1148.22094726563	44.155216217041
1149.41857910156	44.0417404174805
1150.61584472656	44.0274543762207
1151.81274414063	44.033447265625
1153.00927734375	44.0256881713867
1154.20544433594	44.0032272338867
1155.40124511719	43.9266777038574
1156.5966796875	44.0728416442871
1157.79162597656	43.9613304138184
1158.986328125	43.9941711425781
1160.18054199219	43.9522705078125
1161.37438964844	43.8970031738281
1162.56799316406	43.8656425476074
1163.76110839844	43.828556060791
1164.95385742188	43.9429321289063
1166.14624023438	43.9246139526367
1167.33825683594	43.793285369873
1168.52990722656	43.7227783203125
1169.72119140625	43.8106460571289
1170.91198730469	43.8176193237305
1172.1025390625	43.7802352905273
1173.29260253906	43.8968620300293
1174.482421875	43.7896766662598
1175.67175292969	43.8623466491699
1176.86071777344	43.8688354492188
1178.04943847656	43.8328514099121
1179.23767089844	44.0085220336914
1180.42553710938	43.9811897277832
1181.61303710938	44.0836181640625
1182.80017089844	43.9539260864258
1183.98681640625	43.9761962890625
1185.17321777344	44.0115051269531
1186.35925292969	43.9926605224609
1187.54479980469	44.1083984375
1188.73010253906	44.0432662963867
1189.91491699219	44.1232528686523
1191.09936523438	44.0690536499023
1192.28356933594	44.1150016784668
1193.46728515625	44.0742149353027
1194.65063476563	44.1088981628418
1195.83361816406	44.0068626403809
1197.01623535156	44.141170501709
1198.19836425781	44.2168998718262
1199.38024902344	44.1555061340332
1200.56176757813	44.2329978942871
1201.74279785156	44.3678016662598
1202.92358398438	44.3083610534668
1204.10388183594	44.3686828613281
1205.28393554688	44.4104347229004
1206.46350097656	44.5206184387207
1207.64270019531	44.4871063232422
1208.82153320313	44.5252799987793
1210	44.5611724853516
1211.17810058594	44.604377746582
1212.35583496094	44.5904693603516
1213.53308105469	44.662467956543
1214.71008300781	44.4582214355469
1215.88671875	44.4815483093262
1217.06286621094	44.5037422180176
1218.23864746094	44.517707824707
1219.41418457031	44.4708976745605
1220.58923339844	44.492374420166
1221.76391601563	44.555290222168
1222.93823242188	44.4615325927734
1224.11218261719	44.5078010559082
1225.28576660156	44.5650291442871
1226.458984375	44.6566162109375
1227.6318359375	44.6093292236328
1228.80419921875	44.4668846130371
1229.97631835938	44.5038414001465
1231.14794921875	44.6216049194336
1232.31921386719	44.6399993896484
1233.490234375	44.5234794616699
1234.66076660156	44.5800971984863
1235.83093261719	44.5701293945313
1237.00073242188	44.5714950561523
1238.17016601563	44.5256538391113
1239.33923339844	44.5107307434082
1240.5078125	44.5589904785156
1241.67614746094	44.4096832275391
1242.84411621094	44.4556655883789
1244.01159667969	44.3993148803711
1245.1787109375	44.3815650939941
1246.34558105469	44.3123512268066
1247.51196289063	44.1054153442383
1248.67797851563	44.0963401794434
1249.84362792969	44.1389579772949
1251.00891113281	44.1155052185059
1252.173828125	43.9318008422852
1253.33825683594	43.9834861755371
1254.50244140625	44.0713348388672
1255.66625976563	43.8662872314453
1256.82958984375	43.8403854370117
1257.99255371094	43.7541198730469
1259.1552734375	43.8731880187988
1260.31750488281	43.7938690185547
1261.47937011719	43.8491439819336
1262.64086914063	43.7298355102539
1263.80200195313	43.6530342102051
1264.96276855469	43.7029762268066
1266.123046875	43.7096672058105
1267.28308105469	43.5251502990723
1268.44262695313	43.6207427978516
1269.60192871094	43.5684013366699
1270.7607421875	43.4546966552734
1271.91918945313	43.4050598144531
1273.07727050781	43.3481101989746
1274.23498535156	43.2290191650391
1275.39233398438	43.220588684082
1276.54931640625	43.1763648986816
1277.70581054688	43.1148262023926
1278.86206054688	43.0413589477539
1280.01794433594	43.0135154724121
1281.17333984375	42.9982032775879
1282.32836914063	43.0385551452637
1283.48303222656	42.9888038635254
1284.63732910156	42.9113159179688
1285.79125976563	42.8232383728027
1286.94482421875	42.857292175293
1288.09802246094	42.8778877258301
1289.25073242188	42.7541885375977
1290.40319824219	42.8732757568359
1291.55517578125	42.7671127319336
1292.70690917969	42.7792739868164
1293.85815429688	42.7795219421387
1295.00903320313	42.7078742980957
1296.15954589844	42.5969047546387
1297.30969238281	42.6016006469727
1298.45935058594	42.5725746154785
1299.60876464844	42.5460662841797
1300.7578125	42.4962387084961
1301.90637207031	42.4359893798828
1303.05456542969	42.3711204528809
1304.20239257813	42.3390464782715
1305.34985351563	42.2130241394043
1306.49694824219	42.4182968139648
1307.64367675781	42.2149047851563
1308.7900390625	42.2608337402344
1309.93591308594	42.2037200927734
1311.08154296875	42.1506614685059
1312.22668457031	42.1753997802734
1313.37145996094	42.2428398132324
1314.51599121094	42.1320838928223
1315.66003417969	42.2315979003906
1316.80358886719	42.1923065185547
1317.94689941406	42.1134338378906
1319.08984375	42.1349945068359
1320.23229980469	42.1204490661621
1321.37451171875	42.1410827636719
1322.51623535156	42.1472396850586
1323.65759277344	41.9750633239746
1324.79858398438	41.9914741516113
1325.93920898438	41.9959259033203
1327.07934570313	41.9273262023926
1328.21923828125	41.8966217041016
1329.35864257813	41.8765525817871
1330.49780273438	41.8942070007324
1331.63647460938	41.7125015258789
1332.77478027344	41.8063621520996
1333.91271972656	41.6697158813477
1335.05029296875	41.6547203063965
1336.18737792969	41.6521224975586
1337.32421875	41.5702018737793
1338.46057128906	41.5860023498535
1339.5966796875	41.5669898986816
1340.73229980469	41.4988250732422
1341.86755371094	41.5214385986328
1343.00231933594	41.6811218261719
1344.13684082031	41.5012969970703
1345.27099609375	41.4792404174805
1346.40466308594	41.5179901123047
1347.53796386719	41.5898818969727
1348.6708984375	41.3912391662598
1349.80346679688	41.5077095031738
1350.93566894531	41.4074592590332
1352.06750488281	41.3674430847168
1353.19885253906	41.3322830200195
1354.32995605469	41.4037094116211
1355.46057128906	41.3121795654297
1356.5908203125	41.2082290649414
1357.720703125	41.2203979492188
1358.85021972656	41.1860504150391
1359.97924804688	41.0854034423828
1361.10803222656	41.129207611084
1362.236328125	41.1018676757813
1363.3642578125	41.0398101806641
1364.49182128906	40.941291809082
1365.61901855469	40.8931999206543
1366.74584960938	40.8486137390137
1367.87231445313	40.8502082824707
1368.99829101563	40.863452911377
1370.12390136719	40.7824020385742
1371.24914550781	40.6693115234375
1372.3740234375	40.7953910827637
1373.49853515625	40.6947326660156
1374.62255859375	40.739128112793
1375.74633789063	40.8215942382813
1376.86962890625	40.7693138122559
1377.99255371094	40.7168388366699
1379.11511230469	40.7644195556641
1380.2373046875	40.782096862793
1381.35900878906	40.7638549804688
1382.48034667969	40.6626319885254
1383.60144042969	40.6753005981445
1384.72204589844	40.6386032104492
1385.84228515625	40.6594696044922
1386.96203613281	40.591495513916
1388.08154296875	40.4616775512695
1389.20056152344	40.5041542053223
1390.31921386719	40.4606895446777
1391.4375	40.343879699707
1392.55541992188	40.3868026733398
1393.6728515625	40.3663063049316
1394.7900390625	40.3794937133789
1395.90673828125	40.2938194274902
1397.02307128906	40.285026550293
1398.13903808594	40.2162933349609
1399.25463867188	40.158260345459
1400.36975097656	40.0955505371094
1401.48449707031	40.1257438659668
1402.59899902344	40.121280670166
1403.712890625	40.1702156066895
1404.82653808594	40.1073379516602
1405.93981933594	40.2714767456055
1407.05261230469	40.1684799194336
1408.1650390625	40.076000213623
1409.27709960938	40.1281471252441
1410.38879394531	40.2429046630859
1411.5	40.0940933227539
1412.61096191406	40.1429977416992
1413.72143554688	40.0491561889648
1414.83154296875	40.0286560058594
1415.94116210938	40.0136222839355
1417.05053710938	40.1055183410645
1418.15942382813	39.9613456726074
1419.26794433594	40.001766204834
1420.37609863281	39.9118309020996
1421.48388671875	39.8183708190918
1422.59118652344	39.7424736022949
1423.6982421875	39.8444480895996
1424.80480957031	39.6918182373047
1425.91088867188	39.6631813049316
1427.01672363281	39.7371101379395
1428.1220703125	39.657901763916
1429.22717285156	39.5364761352539
1430.33166503906	39.5324897766113
1431.43591308594	39.5994529724121
1432.53979492188	39.5423240661621
1433.64318847656	39.6259613037109
1434.74621582031	39.6128463745117
1435.84887695313	39.6189079284668
1436.95104980469	39.6459083557129
1438.05297851563	39.653377532959
1439.15441894531	39.5663604736328
1440.25549316406	39.6143569946289
1441.35620117188	39.5291023254395
1442.45642089844	39.5806427001953
1443.55627441406	39.5551147460938
1444.65576171875	39.4355926513672
1445.7548828125	39.340145111084
1446.853515625	39.3455390930176
1447.95190429688	39.2240295410156
1449.0498046875	39.2831115722656
1450.14721679688	39.2276191711426
1451.24438476563	39.1354675292969
1452.34106445313	38.9994163513184
1453.43737792969	39.0708999633789
1454.53332519531	39.0536231994629
1455.62890625	39.0187110900879
1456.72399902344	39.0475234985352
1457.81872558594	38.9614372253418
1458.9130859375	38.9995002746582
1460.00695800781	38.9714775085449
1461.10046386719	38.9187469482422
1462.19360351563	38.9686317443848
1463.28637695313	39.0387649536133
1464.37878417969	38.9941101074219
1465.470703125	39.0262031555176
1466.56225585938	39.0475311279297
1467.65344238281	39.1105079650879
1468.744140625	38.9233093261719
1469.83447265625	39.0336494445801
1470.92443847656	38.9866828918457
1472.01403808594	38.7726974487305
1473.10314941406	38.9194679260254
1474.19189453125	38.766357421875
1475.2802734375	38.6592254638672
1476.3681640625	38.6869430541992
1477.45581054688	38.6934471130371
1478.54296875	38.5858993530273
1479.62963867188	38.6364784240723
1480.71606445313	38.7583084106445
1481.80200195313	38.6544990539551
1482.88757324219	38.7386093139648
1483.97265625	38.6836051940918
1485.05737304688	38.8156089782715
1486.14172363281	38.7328720092773
1487.22570800781	38.7741775512695
1488.30932617188	38.8645515441895
1489.39245605469	38.8848419189453
1490.47509765625	38.9449424743652
1491.55749511719	38.9869575500488
1492.63940429688	39.0926475524902
1493.72094726563	38.9535942077637
1494.80212402344	39.061710357666
1495.8828125	39.0180587768555
1496.96313476563	39.0459861755371
1498.04309082031	38.9881401062012
1499.12255859375	39.0026969909668
1500.20166015625	38.9866790771484
1501.28039550781	38.945426940918
1502.35864257813	38.9550895690918
1503.4365234375	38.9758110046387
1504.51403808594	38.9961700439453
1505.59118652344	39.0680847167969
1506.66784667969	39.0930290222168
1507.744140625	39.0097579956055
1508.81994628906	39.0035247802734
1509.89538574219	39.1812477111816
1510.97045898438	39.191463470459
1512.04516601563	39.276611328125
1513.11938476563	39.3376808166504
1514.19323730469	39.3531112670898
1515.26672363281	39.568286895752
1516.33972167969	39.6031761169434
1517.41235351563	39.7789306640625
1518.48449707031	39.7054786682129
1519.55639648438	39.7938804626465
1520.62768554688	39.8207702636719
1521.69873046875	39.9886245727539
1522.76928710938	39.9591636657715
1523.83947753906	40.067325592041
1524.90930175781	40.0551300048828
1525.97863769531	40.1738739013672
1527.04760742188	40.1256637573242
1528.11608886719	40.1975212097168
1529.18420410156	40.0419235229492
1530.251953125	40.1548538208008
1531.31921386719	40.2886619567871
1532.38610839844	40.3953552246094
1533.45263671875	40.357738494873
1534.51867675781	40.4962577819824
1535.58435058594	40.5872192382813
1536.64965820313	40.6651382446289
1537.71447753906	40.7655220031738
1538.77893066406	40.9292640686035
1539.84301757813	41.0577583312988
1540.90661621094	41.2897453308105
1541.9697265625	41.4072494506836
1543.03259277344	41.4767456054688
1544.09497070313	41.5977325439453
1545.15686035156	41.756721496582
1546.21850585938	41.9466018676758
1547.27966308594	42.0101318359375
1548.34033203125	42.195972442627
1549.40063476563	42.4208641052246
1550.46057128906	42.3974571228027
1551.52001953125	42.6380195617676
1552.5791015625	42.6023406982422
1553.63781738281	42.8323059082031
1554.69604492188	42.9375877380371
1555.75378417969	42.9961471557617
1556.81127929688	42.9338912963867
1557.86828613281	43.1713066101074
1558.9248046875	43.1413536071777
1559.98095703125	43.3273468017578
1561.03674316406	43.3974609375
1562.09204101563	43.5056800842285
1563.14697265625	43.7010536193848
1564.20153808594	43.8913345336914
1565.25561523438	43.9867858886719
1566.30932617188	44.2200965881348
1567.36254882813	44.5372772216797
1568.41540527344	44.6600875854492
1569.4677734375	44.9463844299316
1570.51977539063	45.2260093688965
1571.57141113281	45.4053535461426
1572.62255859375	45.6670341491699
1573.67333984375	45.8086357116699
1574.7236328125	46.1184501647949
1575.77355957031	46.2666053771973
1576.82299804688	46.5033416748047
1577.8720703125	46.7461853027344
1578.92077636719	46.9233703613281
1579.96899414063	47.0320701599121
1581.01684570313	47.2078170776367
1582.06420898438	47.4024505615234
1583.11120605469	47.7315940856934
1584.15771484375	47.8359985351563
1585.20385742188	47.9560661315918
1586.24951171875	48.3091812133789
1587.29479980469	48.3239212036133
1588.33972167969	48.6866760253906
1589.38415527344	48.7804527282715
1590.42810058594	49.1374588012695
1591.47180175781	49.3451805114746
1592.51489257813	49.8008651733398
1593.55773925781	50.1104316711426
1594.59997558594	50.3932800292969
1595.64196777344	50.8294486999512
1596.68334960938	51.1490821838379
1597.72448730469	51.4323616027832
1598.76513671875	51.9109725952148
1599.80529785156	52.2547492980957
1600.84509277344	52.6767463684082
1601.88452148438	53.0328903198242
1602.92346191406	53.1569023132324
1603.9619140625	53.6430473327637
1605	53.9191131591797
1606.03771972656	54.3204727172852
1607.07495117188	54.6406288146973
1608.11169433594	54.990478515625
1609.14807128906	55.2628936767578
1610.18408203125	55.3985252380371
1611.21960449219	55.8531608581543
1612.25463867188	55.9568290710449
1613.28930664063	56.3908843994141
1614.32360839844	56.5190773010254
1615.357421875	56.9927139282227
1616.39074707031	57.0376014709473
1617.42370605469	57.4290199279785
1618.45629882813	57.7390670776367
1619.48840332031	57.9970970153809
1620.52001953125	58.1796875
1621.55126953125	58.4492378234863
1622.58215332031	58.794303894043
1623.61254882813	58.954460144043
1624.64245605469	59.1665344238281
1625.67199707031	59.5094032287598
1626.70104980469	59.7685089111328
1627.72973632813	60.0303802490234
1628.75793457031	60.174934387207
1629.78576660156	60.3682060241699
1630.81311035156	60.550479888916
1631.84008789063	60.6787414550781
1632.86657714844	60.9011840820313
1633.89270019531	61.027400970459
1634.91833496094	61.0823440551758
1635.94348144531	61.172119140625
1636.96826171875	61.1105346679688
1637.99255371094	61.1567039489746
1639.01647949219	61.2318420410156
1640.03991699219	61.0493278503418
1641.06298828125	60.9584197998047
1642.08557128906	60.6964988708496
1643.10778808594	60.7504386901855
1644.12951660156	60.5232162475586
1645.15075683594	60.2519760131836
1646.17163085938	60.0144691467285
1647.19213867188	59.8459587097168
1648.21203613281	59.6279678344727
1649.23156738281	59.4029998779297
1650.25073242188	59.2172813415527
1651.26940917969	58.8561172485352
1652.28759765625	58.5126609802246
1653.30541992188	58.4680671691895
1654.32275390625	58.1268653869629
1655.33972167969	57.7169342041016
1656.35620117188	57.2400665283203
1657.37231445313	57.0080528259277
1658.38793945313	56.757266998291
1659.40307617188	56.5086326599121
1660.41772460938	56.1179122924805
1661.43212890625	55.890193939209
1662.44592285156	55.559139251709
1663.45935058594	55.4355278015137
1664.47229003906	54.9698677062988
1665.48486328125	54.709228515625
1666.49694824219	54.3907165527344
1667.50854492188	54.0657691955566
1668.51977539063	53.7905731201172
1669.53051757813	53.3171844482422
1670.54089355469	52.9348373413086
1671.55078125	52.6657562255859
1672.56018066406	52.162525177002
1673.56909179688	51.8222770690918
1674.57763671875	51.3435173034668
1675.58581542969	50.9766845703125
1676.59350585938	50.3311729431152
1677.60070800781	50.0836791992188
1678.607421875	49.4162940979004
1679.61376953125	49.0061111450195
1680.61962890625	48.585132598877
1681.62512207031	48.2109260559082
1682.63012695313	47.657096862793
1683.63464355469	47.0428047180176
1684.638671875	46.5679359436035
1685.64233398438	46.0256576538086
1686.64562988281	45.8697853088379
1687.64831542969	45.347770690918
1688.65063476563	44.827564239502
1689.65246582031	44.4006004333496
1690.65393066406	43.9079933166504
1691.65490722656	43.633056640625
1692.65539550781	43.275333404541
1693.65551757813	42.8087768554688
1694.65502929688	42.5438766479492
1695.654296875	42.0462226867676
1696.65295410156	41.7325019836426
1697.65124511719	41.3463287353516
1698.64904785156	41.1345901489258
1699.646484375	40.7308959960938
1700.64331054688	40.3182106018066
1701.63977050781	40.029613494873
1702.63586425781	39.6225471496582
1703.63134765625	39.3131561279297
1704.62646484375	38.8480758666992
1705.62121582031	38.5190849304199
1706.61535644531	38.2540168762207
1707.60913085938	37.8454780578613
1708.60241699219	37.3591079711914
1709.59521484375	37.0428504943848
1710.58764648438	36.6372566223145
1711.57958984375	36.4173240661621
1712.57104492188	35.9495124816895
1713.56213378906	35.6466445922852
1714.552734375	35.3520698547363
1715.54284667969	34.9164161682129
1716.53247070313	34.5941772460938
1717.52160644531	34.1527938842773
1718.51037597656	33.9008636474609
1719.49865722656	33.5569534301758
1720.48657226563	33.2606887817383
1721.47387695313	32.9574928283691
1722.46081542969	32.6125068664551
1723.447265625	32.3360290527344
1724.43334960938	32.0849952697754
1725.41882324219	31.9223403930664
1726.40393066406	31.665943145752
1727.38854980469	31.24680519104
1728.37268066406	31.0407047271729
1729.3564453125	30.8710670471191
1730.33972167969	30.6274127960205
1731.32250976563	30.4737224578857
1732.30480957031	30.1579551696777
1733.28674316406	30.0257930755615
1734.26806640625	29.9748210906982
1735.2490234375	29.6771240234375
1736.2294921875	29.6012382507324
1737.20959472656	29.3384952545166
1738.18908691406	29.1255016326904
1739.16821289063	29.0055637359619
1740.14685058594	28.819314956665
1741.125	28.6027393341064
1742.10266113281	28.5022850036621
1743.07995605469	28.350606918335
1744.05676269531	28.2656021118164
1745.03308105469	27.924108505249
1746.00891113281	27.8982715606689
1746.98425292969	27.5517597198486
1747.95910644531	27.4436721801758
1748.93359375	27.2595863342285
1749.90759277344	27.1177577972412
1750.88110351563	26.8458862304688
1751.85412597656	26.6663074493408
1752.82678222656	26.4507026672363
1753.798828125	26.3339080810547
1754.7705078125	26.1222763061523
1755.74169921875	25.9007701873779
1756.71240234375	25.7450885772705
1757.6826171875	25.6188716888428
1758.65246582031	25.3983306884766
1759.62170410156	25.322135925293
1760.59057617188	25.1774158477783
1761.55895996094	25.0203323364258
1762.52673339844	24.8040256500244
1763.49426269531	24.7336654663086
1764.46118164063	24.6976585388184
1765.42761230469	24.4942531585693
1766.39367675781	24.4262847900391
1767.35913085938	24.2604656219482
1768.32421875	24.2276592254639
1769.28881835938	24.1650142669678
1770.2529296875	23.9902515411377
1771.21655273438	23.881799697876
1772.17980957031	23.9468364715576
1773.14245605469	23.7652187347412
1774.10461425781	23.7895355224609
1775.06640625	23.7118682861328
1776.02770996094	23.5538959503174
1776.98852539063	23.4443588256836
1777.94873046875	23.4324531555176
1778.90856933594	23.3397884368896
1779.86804199219	23.2343120574951
1780.82690429688	23.0948753356934
1781.78527832031	22.9128608703613
1782.7431640625	22.8201885223389
1783.70068359375	22.747802734375
1784.65771484375	22.5494327545166
1785.61413574219	22.4874267578125
1786.57019042969	22.3899574279785
1787.52575683594	22.2666416168213
1788.48083496094	22.1478824615479
1789.43530273438	21.9866752624512
1790.38940429688	21.9528045654297
1791.34301757813	21.8187694549561
1792.29626464844	21.6059017181396
1793.24890136719	21.565616607666
1794.20104980469	21.5179615020752
1795.15270996094	21.4389629364014
1796.10400390625	21.3542556762695
1797.0546875	21.2139778137207
1798.0048828125	21.1765041351318
1798.95471191406	21.0580043792725
1799.90393066406	21.0356369018555
1800.85278320313	20.9429416656494
1801.80102539063	20.9137992858887
1802.74890136719	20.8111305236816
1803.6962890625	20.850227355957
1804.64306640625	20.7580375671387
1805.58947753906	20.7638359069824
1806.53540039063	20.7673320770264
1807.48071289063	20.7147178649902
1808.42565917969	20.7087173461914
1809.3701171875	20.5838756561279
1810.31396484375	20.6086711883545
1811.25744628906	20.526834487915
1812.20043945313	20.4983997344971
1813.14294433594	20.4782047271729
1814.08483886719	20.3759841918945
1815.0263671875	20.3403129577637
1815.96740722656	20.3323383331299
1816.90783691406	20.1860008239746
1817.84790039063	20.2143859863281
1818.78747558594	20.050163269043
1819.72644042969	20.0351371765137
1820.6650390625	19.915678024292
1821.60314941406	19.8726463317871
1822.54064941406	19.8499412536621
1823.47778320313	19.8225612640381
1824.41430664063	19.6798229217529
1825.35034179688	19.596607208252
1826.28601074219	19.5982131958008
1827.22106933594	19.4729232788086
1828.15563964844	19.3600845336914
1829.08984375	19.3499584197998
1830.0234375	19.2618885040283
1830.95654296875	19.2147750854492
1831.88916015625	19.1157817840576
1832.8212890625	19.1047515869141
1833.7529296875	19.0935039520264
1834.68408203125	19.0609893798828
1835.61474609375	19.0237789154053
1836.54479980469	18.9622840881348
1837.47448730469	18.9441928863525
1838.40356445313	18.9663486480713
1839.33227539063	18.9077892303467
1840.26037597656	18.8888282775879
1841.18811035156	18.9517154693604
1842.115234375	18.8860740661621
1843.04187011719	18.9362182617188
1843.96801757813	18.8948612213135
1844.89367675781	18.9213562011719
1845.81872558594	18.8575706481934
1846.74340820313	18.7862796783447
1847.66760253906	18.8035945892334
1848.59118652344	18.7788314819336
1849.51428222656	18.7745800018311
1850.43701171875	18.7782440185547
1851.35913085938	18.6938018798828
1852.28076171875	18.6951007843018
1853.20190429688	18.6615200042725
1854.12243652344	18.4857997894287
1855.04260253906	18.505895614624
1855.96215820313	18.4452610015869
1856.88122558594	18.366382598877
1857.79992675781	18.3277530670166
1858.71801757813	18.2035732269287
1859.63549804688	18.2579460144043
1860.55261230469	18.1622085571289
1861.46923828125	18.0196418762207
1862.38525390625	18.0613574981689
1863.30078125	18.0183010101318
1864.2158203125	17.9464492797852
1865.13037109375	17.9162273406982
1866.04443359375	17.978401184082
1866.95788574219	17.9567794799805
1867.87084960938	17.9519271850586
1868.78332519531	17.8883533477783
1869.6953125	17.9394207000732
1870.60681152344	17.9337120056152
1871.51782226563	17.9385452270508
1872.42822265625	17.9668655395508
1873.33813476563	18.0260047912598
1874.24755859375	18.036922454834
1875.15649414063	17.9653015136719
1876.06481933594	17.9908771514893
1876.97277832031	17.9910221099854
1877.88012695313	17.9547157287598
1878.78698730469	17.8924942016602
1879.69323730469	17.9595470428467
1880.59912109375	17.9303359985352
1881.50439453125	17.8840484619141
1882.4091796875	17.8232517242432
1883.3134765625	17.6986656188965
1884.21716308594	17.7164878845215
1885.12048339844	17.6136436462402
1886.02319335938	17.6135082244873
1886.92541503906	17.6308994293213
1887.82702636719	17.591588973999
1888.72814941406	17.5054874420166
1889.62878417969	17.4864845275879
1890.52893066406	17.4765777587891
1891.42858886719	17.4341526031494
1892.32763671875	17.3687229156494
1893.22619628906	17.3444709777832
1894.12426757813	17.3158645629883
1895.02172851563	17.2401485443115
1895.91870117188	17.1791534423828
1896.81518554688	17.2238845825195
1897.71118164063	17.1000709533691
1898.60656738281	17.1806678771973
1899.50146484375	17.1565475463867
1900.39587402344	17.1039276123047
1901.28967285156	17.0608539581299
1902.18298339844	17.0547389984131
1903.07580566406	17.0616874694824
1903.96801757813	17.0978145599365
1904.85986328125	17.0104866027832
1905.7509765625	17.0586166381836
1906.64172363281	17.076265335083
1907.53186035156	17.1408004760742
1908.42150878906	17.1689682006836
1909.31066894531	17.1600704193115
1910.19921875	17.1804103851318
1911.08728027344	17.1979312896729
1911.97473144531	17.2333736419678
1912.86181640625	17.2164173126221
1913.74816894531	17.2368221282959
1914.63415527344	17.192985534668
1915.51953125	17.1998481750488
1916.40441894531	17.171070098877
1917.28869628906	17.2065963745117
1918.17260742188	17.1981601715088
1919.05578613281	17.1452865600586
1919.93859863281	17.1784400939941
1920.82080078125	17.077127456665
1921.70239257813	17.028772354126
1922.58349609375	17.0496597290039
1923.46411132813	16.9089641571045
1924.34423828125	16.8855266571045
1925.22375488281	16.8978404998779
1926.10278320313	16.8333492279053
1926.98120117188	16.7982406616211
1927.85913085938	16.707986831665
1928.73645019531	16.6512889862061
1929.61328125	16.6391735076904
1930.48962402344	16.5584583282471
1931.36535644531	16.5467491149902
1932.24060058594	16.4921379089355
1933.11535644531	16.5327816009521
1933.98950195313	16.5201816558838
1934.86303710938	16.5443496704102
1935.73608398438	16.5000381469727
1936.60864257813	16.539867401123
1937.48059082031	16.4981727600098
1938.35205078125	16.5250263214111
1939.22302246094	16.465217590332
1940.09338378906	16.5333461761475
1940.96313476563	16.5604724884033
1941.83239746094	16.5869560241699
1942.701171875	16.6490173339844
1943.5693359375	16.6388759613037
1944.43701171875	16.5913867950439
1945.30407714844	16.725154876709
1946.17065429688	16.6949138641357
1947.03662109375	16.7237358093262
1947.90209960938	16.7722644805908
1948.76696777344	16.7708015441895
1949.63134765625	16.7445430755615
1950.4951171875	16.7718753814697
1951.3583984375	16.7799491882324
1952.22106933594	16.7683067321777
1953.08325195313	16.7413558959961
1953.94482421875	16.7090625762939
1954.80590820313	16.6379280090332
1955.66650390625	16.6333389282227
1956.5263671875	16.7406578063965
1957.38586425781	16.7134475708008
1958.24462890625	16.5891208648682
1959.10302734375	16.6225299835205
1959.96069335938	16.5514602661133
1960.81799316406	16.5085906982422
1961.67456054688	16.4632511138916
1962.53063964844	16.4158802032471
1963.38623046875	16.3589057922363
1964.2412109375	16.370719909668
1965.09558105469	16.3141422271729
1965.94946289063	16.2361316680908
1966.80285644531	16.2503776550293
1967.65563964844	16.2024078369141
1968.5078125	16.3328895568848
1969.35949707031	16.2773342132568
1970.21057128906	16.2849311828613
1971.06103515625	16.2029666900635
1971.91101074219	16.2715396881104
1972.76049804688	16.2854022979736
1973.60925292969	16.3316955566406
1974.45764160156	16.3420238494873
1975.30529785156	16.3489933013916
1976.15246582031	16.4463996887207
1976.99914550781	16.4912509918213
1977.84521484375	16.4819507598877
1978.69067382813	16.5712127685547
1979.53552246094	16.5601425170898
1980.3798828125	16.6387424468994
1981.22375488281	16.6384601593018
1982.06701660156	16.6962833404541
1982.90966796875	16.700511932373
1983.75170898438	16.7442607879639
1984.59326171875	16.6948432922363
1985.43420410156	16.6451644897461
1986.27465820313	16.6460247039795
1987.11450195313	16.5857391357422
1987.95373535156	16.7111740112305
1988.79248046875	16.6353511810303
1989.63061523438	16.6492710113525
1990.46813964844	16.5931911468506
1991.30517578125	16.5944995880127
1992.1416015625	16.5534572601318
1992.9775390625	16.5252361297607
1993.81274414063	16.3966827392578
1994.6474609375	16.3582401275635
1995.48168945313	16.3267688751221
1996.31518554688	16.3526077270508
1997.14819335938	16.3170528411865
1997.98071289063	16.2927684783936
1998.8125	16.2598896026611
1999.64379882813	16.2954654693604
2000.47448730469	16.2835884094238
2001.3046875	16.3002033233643
2002.13427734375	16.2690982818604
2002.96325683594	16.309944152832
2003.79162597656	16.3071212768555
2004.61950683594	16.3686218261719
2005.44677734375	16.3803253173828
2006.2734375	16.4765796661377
2007.09948730469	16.460901260376
2007.92504882813	16.5232334136963
2008.75	16.578577041626
2009.57434082031	16.590841293335
2010.39819335938	16.6192398071289
2011.22131347656	16.6403923034668
2012.0439453125	16.6127109527588
2012.86608886719	16.7072925567627
2013.6875	16.6994018554688
2014.50842285156	16.7081146240234
2015.32873535156	16.7869091033936
2016.1484375	16.7505950927734
2016.96752929688	16.7889423370361
2017.7861328125	16.7844924926758
2018.60412597656	16.8479461669922
2019.42150878906	16.7671661376953
2020.23828125	16.8247337341309
2021.05444335938	16.8307952880859
2021.8701171875	16.8014945983887
2022.68518066406	16.7555103302002
2023.49963378906	16.732105255127
2024.3134765625	16.7488842010498
2025.12683105469	16.7176933288574
2025.939453125	16.6663627624512
2026.75158691406	16.6154594421387
2027.56311035156	16.6226253509521
2028.3740234375	16.6346035003662
2029.18432617188	16.5779094696045
2029.994140625	16.6036262512207
2030.80322265625	16.5647563934326
2031.61181640625	16.5164623260498
2032.41979980469	16.4394798278809
2033.22717285156	16.5220680236816
2034.03393554688	16.4783020019531
2034.84008789063	16.4478168487549
2035.64575195313	16.3651905059814
2036.45080566406	16.3295993804932
2037.25512695313	16.2877769470215
2038.05895996094	16.2325897216797
2038.86218261719	16.2608318328857
2039.66479492188	16.2168731689453
2040.466796875	16.2352409362793
2041.26831054688	16.2243843078613
2042.06909179688	16.2179069519043
2042.86938476563	16.2305393218994
2043.6689453125	16.2067737579346
2044.46801757813	16.3049373626709
2045.26647949219	16.3455257415771
2046.06433105469	16.2763347625732
2046.86145019531	16.3783340454102
2047.65808105469	16.4074592590332
2048.4541015625	16.4169731140137
2049.24951171875	16.3414764404297
2050.04443359375	16.3773250579834
2050.83862304688	16.4656810760498
2051.63232421875	16.4666805267334
2052.42529296875	16.5285377502441
2053.2177734375	16.4774837493896
2054.00952148438	16.4805755615234
2054.80078125	16.4852981567383
2055.59130859375	16.6369285583496
2056.38134765625	16.5693893432617
2057.17065429688	16.6010475158691
2057.95947265625	16.5710277557373
2058.74755859375	16.555606842041
2059.53515625	16.5485324859619
2060.32202148438	16.5279865264893
2061.1083984375	16.483959197998
2061.89428710938	16.4247951507568
2062.67919921875	16.3165302276611
2063.4638671875	16.4079761505127
2064.24780273438	16.3203372955322
2065.03100585938	16.3739185333252
2065.81372070313	16.2014465332031
2066.595703125	16.2054080963135
2067.37719726563	16.2221908569336
2068.15795898438	16.0455112457275
2068.93823242188	16.0547828674316
2069.7177734375	16.010181427002
2070.49682617188	16.0007877349854
2071.27514648438	15.9040689468384
2072.05297851563	15.8544578552246
2072.830078125	15.8826103210449
2073.60668945313	15.7845783233643
2074.38256835938	15.7806911468506
2075.15795898438	15.7197360992432
2075.9326171875	15.6896266937256
2076.70654296875	15.6201629638672
2077.47998046875	15.6358880996704
2078.25268554688	15.4970207214355
2079.02490234375	15.5916805267334
2079.79663085938	15.6104612350464
2080.5673828125	15.5628900527954
2081.337890625	15.5941095352173
2082.107421875	15.5563535690308
2082.87670898438	15.5960483551025
2083.64501953125	15.6291980743408
2084.41284179688	15.6710634231567
2085.18017578125	15.632342338562
2085.94677734375	15.5975923538208
2086.71264648438	15.6872491836548
2087.47802734375	15.6362552642822
2088.24267578125	15.6937437057495
2089.0068359375	15.7390356063843
2089.77026367188	15.7122716903687
2090.53295898438	15.6798315048218
2091.29516601563	15.6751861572266
2092.056640625	15.6651172637939
2092.81762695313	15.6503200531006
2093.57788085938	15.5328378677368
2094.33764648438	15.5283718109131
2095.0966796875	15.5050039291382
2095.85498046875	15.4960346221924
2096.61279296875	15.4676723480225
2097.36987304688	15.3986206054688
2098.12646484375	15.29993724823
2098.88232421875	15.2291097640991
2099.63745117188	15.2351703643799
2100.39208984375	15.1495771408081
2101.14624023438	15.0494718551636
2101.8994140625	14.9383850097656
2102.65209960938	14.907356262207
2103.404296875	14.8734540939331
2104.15551757813	14.7505416870117
2104.90649414063	14.6911602020264
2105.65649414063	14.6835012435913
2106.40600585938	14.6200065612793
2107.15502929688	14.490873336792
2107.90307617188	14.4700479507446
2108.65063476563	14.4016447067261
2109.39770507813	14.4562005996704
2110.14404296875	14.3696441650391
2110.8896484375	14.3604192733765
2111.63452148438	14.4166879653931
2112.37890625	14.4267740249634
2113.12280273438	14.3968133926392
2113.86572265625	14.3713607788086
2114.60815429688	14.4105472564697
2115.35009765625	14.4297142028809
2116.09106445313	14.5353269577026
2116.83154296875	14.5089330673218
2117.57153320313	14.4519348144531
2118.31079101563	14.4881200790405
2119.04931640625	14.5300722122192
2119.787109375	14.441201210022
2120.5244140625	14.4869937896729
2121.26098632813	14.4305925369263
2121.9970703125	14.4366645812988
2122.732421875	14.3883504867554
2123.46704101563	14.310996055603
2124.20092773438	14.2494039535522
2124.93432617188	14.2091207504272
2125.6669921875	14.1428842544556
2126.39916992188	14.0770750045776
2127.13037109375	14.0489196777344
2127.86108398438	14.0539016723633
2128.59130859375	14.0326814651489
2129.32080078125	13.8561315536499
2130.04956054688	13.8949527740479
2130.77758789063	13.8219156265259
2131.50512695313	13.7165641784668
2132.23193359375	13.6243772506714
2132.9580078125	13.5908994674683
2133.68334960938	13.523175239563
2134.408203125	13.4746809005737
2135.13232421875	13.4336252212524
2135.85595703125	13.357551574707
2136.57885742188	13.2951803207397
2137.30102539063	13.1989498138428
2138.0224609375	13.1927480697632
2138.74340820313	13.1205711364746
2139.46337890625	13.1324625015259
2140.18310546875	13.0464210510254
2140.90185546875	12.9832906723022
2141.6201171875	12.9583549499512
2142.33764648438	12.9583387374878
2143.05444335938	12.8941297531128
2143.77075195313	12.8812446594238
2144.48608398438	12.8918628692627
2145.201171875	12.9153385162354
2145.91528320313	12.8966217041016
2146.62890625	12.8805589675903
2147.34155273438	12.9021148681641
2148.05395507813	12.8503370285034
2148.76538085938	12.8534288406372
2149.47631835938	12.7840871810913
2150.18627929688	12.842845916748
2150.89599609375	12.8179616928101
2151.60473632813	12.826886177063
2152.31298828125	12.8280239105225
2153.02026367188	12.839635848999
2153.72729492188	12.7996072769165
2154.43334960938	12.781231880188
2155.138671875	12.7433385848999
2155.84350585938	12.7300510406494
2156.54760742188	12.6647748947144
2157.25122070313	12.6258096694946
2157.95385742188	12.6168584823608
2158.65600585938	12.6169328689575
2159.357421875	12.6407175064087
2160.05810546875	12.5483779907227
2160.75805664063	12.5555200576782
2161.45751953125	12.4956150054932
2162.15600585938	12.4351720809937
2162.85400390625	12.4209671020508
2163.55151367188	12.3859310150146
2164.248046875	12.3087024688721
2164.94409179688	12.2225894927979
2165.63916015625	12.218090057373
2166.33374023438	12.185115814209
2167.02783203125	12.113823890686
2167.72094726563	12.0324029922485
2168.41357421875	11.954852104187
2169.10522460938	11.9057445526123
2169.79638671875	11.8487329483032
2170.48706054688	11.7715044021606
2171.1767578125	11.7284173965454
2171.86572265625	11.6624011993408
2172.55419921875	11.6219415664673
2173.24194335938	11.4644317626953
2173.92895507813	11.3930578231812
2174.615234375	11.3800506591797
2175.30078125	11.3285636901855
2175.98583984375	11.249885559082
2176.67016601563	11.2540855407715
2177.35375976563	11.1933441162109
2178.03662109375	11.2051820755005
2178.71875	11.1258344650269
2179.40014648438	11.0802974700928
2180.08081054688	11.1393375396729
2180.76098632813	11.0935192108154
2181.4404296875	11.1028547286987
2182.119140625	11.1181449890137
2182.79711914063	11.1277494430542
2183.47436523438	11.1341352462769
2184.15087890625	11.0966453552246
2184.82690429688	11.091365814209
2185.501953125	11.0607719421387
2186.17651367188	11.146315574646
2186.85034179688	11.1383152008057
2187.5234375	11.0970182418823
2188.19580078125	11.0522117614746
2188.86743164063	11.05335521698
2189.53833007813	11.036096572876
2190.20874023438	10.9782705307007
2190.87817382813	10.9413022994995
2191.54711914063	10.9217348098755
2192.21533203125	10.879979133606
2192.8828125	10.8598690032959
2193.54956054688	10.8008546829224
2194.21557617188	10.6976461410522
2194.880859375	10.6412591934204
2195.54541015625	10.6140308380127
2196.20947265625	10.5653028488159
2196.87255859375	10.4550886154175
2197.53515625	10.4042596817017
2198.19677734375	10.3861360549927
2198.85791015625	10.2499551773071
2199.51831054688	10.2079830169678
2200.17797851563	10.1429557800293
2200.8369140625	10.0748682022095
2201.4951171875	10.0267610549927
2202.15258789063	9.93551635742188
2202.80932617188	9.88380241394043
2203.46533203125	9.81098651885986
2204.12060546875	9.7428731918335
2204.775390625	9.76255035400391
2205.42919921875	9.719970703125
2206.08251953125	9.68941307067871
2206.73486328125	9.71335601806641
2207.38671875	9.66266059875488
2208.03759765625	9.6541690826416
2208.68798828125	9.64114284515381
2209.33764648438	9.64647579193115
2209.98657226563	9.60951328277588
2210.63452148438	9.63548851013184
2211.28198242188	9.61033153533936
2211.9287109375	9.58263111114502
2212.57470703125	9.60332679748535
2213.21997070313	9.61974620819092
2213.86450195313	9.60034084320068
2214.50830078125	9.65438842773438
2215.1513671875	9.5811824798584
2215.79370117188	9.54353809356689
2216.43530273438	9.5240650177002
2217.076171875	9.50558853149414
2217.71630859375	9.43270206451416
2218.35571289063	9.43011569976807
2218.99462890625	9.38422679901123
2219.63256835938	9.31930828094482
2220.26977539063	9.27384376525879
2220.90625	9.27853298187256
2221.5419921875	9.16607093811035
2222.17700195313	9.14965724945068
2222.81127929688	9.04644107818604
2223.44482421875	9.02742958068848
2224.07763671875	8.9558219909668
2224.70971679688	8.91820907592773
2225.34106445313	8.86073684692383
2225.9716796875	8.7744836807251
2226.6015625	8.71359825134277
2227.23071289063	8.73765563964844
2227.85913085938	8.64997386932373
2228.48681640625	8.584885597229
2229.11376953125	8.54165744781494
2229.73999023438	8.465256690979
2230.36547851563	8.46885871887207
2230.990234375	8.42476272583008
2231.61401367188	8.348219871521
2232.2373046875	8.3065881729126
2232.85986328125	8.28280067443848
2233.4814453125	8.20891284942627
2234.1025390625	8.22544765472412
2234.72265625	8.20696353912354
2235.34228515625	8.12911796569824
2235.9609375	8.11160087585449
2236.57885742188	8.08510780334473
2237.1962890625	8.06730079650879
2237.81274414063	8.06612873077393
2238.42846679688	8.04829692840576
2239.04345703125	8.03967761993408
2239.65771484375	8.04977512359619
2240.27124023438	8.03832340240479
2240.88403320313	8.08692646026611
2241.49584960938	8.04825592041016
2242.10717773438	8.022141456604
2242.71752929688	8.06591129302979
2243.32739257813	8.01149654388428
2243.93627929688	8.00925064086914
2244.54443359375	8.03710460662842
2245.15209960938	8.01298427581787
2245.7587890625	7.9533052444458
2246.36474609375	7.95901203155518
2246.9697265625	7.88585710525513
2247.57421875	7.90081977844238
2248.17797851563	7.92378759384155
2248.78076171875	7.83633422851563
2249.38305664063	7.78004837036133
2249.984375	7.74669313430786
2250.5849609375	7.77402019500732
2251.18481445313	7.69075775146484
2251.78393554688	7.63612794876099
2252.38232421875	7.61067390441895
2252.97973632813	7.58701276779175
2253.57666015625	7.58299970626831
2254.17260742188	7.51709651947021
2254.76782226563	7.48144578933716
2255.3623046875	7.42607450485229
2255.9560546875	7.40124559402466
2256.54907226563	7.38858318328857
2257.14135742188	7.31390333175659
2257.73266601563	7.24954509735107
2258.32348632813	7.22589731216431
2258.91333007813	7.20197057723999
2259.50244140625	7.14840126037598
2260.09057617188	7.02044153213501
2260.67822265625	7.06323051452637
2261.26513671875	7.00433444976807
2261.85107421875	7.00186634063721
2262.43627929688	6.91659784317017
2263.02075195313	6.89637756347656
2263.6044921875	6.89281320571899
2264.18725585938	6.81939077377319
2264.76953125	6.82335090637207
2265.35083007813	6.76522827148438
2265.93139648438	6.7592511177063
2266.51123046875	6.75614261627197
2267.09033203125	6.72482013702393
2267.66845703125	6.74128389358521
2268.24584960938	6.7015643119812
2268.82250976563	6.69632244110107
2269.3984375	6.71828174591064
2269.9736328125	6.67876243591309
2270.5478515625	6.73397159576416
2271.12133789063	6.76591634750366
2271.69409179688	6.76906442642212
2272.26611328125	6.74705600738525
2272.83740234375	6.79345560073853
2273.40771484375	6.70874547958374
2273.97729492188	6.69192695617676
2274.54614257813	6.71472978591919
2275.11401367188	6.70288562774658
2275.68139648438	6.64348363876343
2276.24780273438	6.60058975219727
2276.8134765625	6.54267549514771
2277.37817382813	6.50180625915527
2277.9423828125	6.51878786087036
2278.50561523438	6.53841066360474
2279.06811523438	6.51907730102539
2279.62963867188	6.52738475799561
2280.19067382813	6.49248313903809
2280.75073242188	6.48522996902466
2281.31005859375	6.47243118286133
2281.86840820313	6.47360324859619
2282.42602539063	6.49747085571289
2282.98291015625	6.42498826980591
2283.5390625	6.3883695602417
2284.09448242188	6.33929872512817
2284.64892578125	6.38190746307373
2285.20263671875	6.3261833190918
2285.75537109375	6.30824089050293
2286.3076171875	6.26752519607544
2286.85888671875	6.23365879058838
2287.40942382813	6.22597932815552
2287.958984375	6.17272806167603
2288.5078125	6.13559913635254
2289.05590820313	6.12256813049316
2289.60302734375	6.07716512680054
2290.14965820313	6.03464365005493
2290.6953125	5.96740293502808
2291.23999023438	5.98242139816284
2291.78393554688	5.91590309143066
2292.3271484375	5.87111949920654
2292.86962890625	5.86378479003906
2293.4111328125	5.83755970001221
2293.95190429688	5.76981019973755
2294.49194335938	5.77466344833374
2295.03100585938	5.70071172714233
2295.5693359375	5.74948310852051
2296.10693359375	5.6983757019043
2296.6435546875	5.67121362686157
2297.17944335938	5.67976331710815
2297.71459960938	5.66270732879639
2298.24877929688	5.66431427001953
2298.7822265625	5.64910221099854
2299.31469726563	5.60877561569214
2299.8466796875	5.64134883880615
2300.37744140625	5.64160442352295
2300.90771484375	5.59052896499634
2301.43701171875	5.61937952041626
2301.96557617188	5.64049100875854
2302.4931640625	5.62923145294189
2303.02001953125	5.6040358543396
2303.54614257813	5.59810733795166
2304.0712890625	5.64683151245117
2304.595703125	5.60713243484497
2305.119140625	5.62988233566284
2305.64184570313	5.63735723495483
2306.16381835938	5.59760236740112
2306.68481445313	5.61982870101929
2307.205078125	5.59292793273926
2307.72436523438	5.56143426895142
2308.24291992188	5.60758638381958
2308.7607421875	5.57499313354492
2309.27758789063	5.54963874816895
2309.79370117188	5.56004524230957
2310.30883789063	5.54408025741577
2310.8232421875	5.57602882385254
2311.3369140625	5.55035734176636
2311.849609375	5.53301811218262
2312.361328125	5.48681783676147
2312.87255859375	5.45002031326294
2313.38256835938	5.53377437591553
2313.89208984375	5.48697853088379
2314.40063476563	5.41908931732178
2314.908203125	5.41730928421021
2315.4150390625	5.36257791519165
2315.92114257813	5.36050176620483
2316.42626953125	5.30408048629761
2316.9306640625	5.27979850769043
2317.43408203125	5.26388549804688
2317.93676757813	5.19815635681152
2318.4384765625	5.19248390197754
2318.939453125	5.12911558151245
2319.439453125	5.13641500473022
2319.93872070313	5.07676696777344
2320.43701171875	5.07076120376587
2320.9345703125	5.08102416992188
2321.43139648438	4.98655223846436
2321.92724609375	5.01551723480225
2322.42211914063	4.98421669006348
2322.91625976563	4.97489786148071
2323.40966796875	4.93023777008057
2323.90209960938	4.92278909683228
2324.3935546875	4.88786745071411
2324.88427734375	4.8646125793457
2325.37426757813	4.86311101913452
2325.86303710938	4.89046382904053
2326.35131835938	4.84593820571899
2326.83862304688	4.89727258682251
2327.32495117188	4.88541412353516
2327.810546875	4.91580438613892
2328.29541015625	4.9017596244812
2328.77905273438	4.89261054992676
2329.26220703125	4.902015209198
2329.74438476563	4.90650844573975
2330.2255859375	4.91591548919678
2330.7060546875	4.88844633102417
2331.185546875	4.89675712585449
2331.6640625	4.87773036956787
2332.14184570313	4.9106559753418
2332.61889648438	4.91131782531738
2333.09497070313	4.88049936294556
2333.57006835938	4.85321569442749
2334.04443359375	4.90342617034912
2334.51782226563	4.87091970443726
2334.99047851563	4.83976030349731
2335.46215820313	4.83133411407471
2335.93310546875	4.82344818115234
2336.40307617188	4.80512475967407
2336.8720703125	4.77306318283081
2337.34033203125	4.73658323287964
2337.8076171875	4.72397327423096
2338.27416992188	4.70668125152588
2338.73974609375	4.69157123565674
2339.20458984375	4.68937301635742
2339.66845703125	4.62775707244873
2340.13134765625	4.62442874908447
2340.59350585938	4.60017490386963
2341.0546875	4.60701942443848
2341.51489257813	4.52875089645386
2341.97436523438	4.55044794082642
2342.43286132813	4.48781061172485
2342.890625	4.49461603164673
2343.34741210938	4.43494415283203
2343.80322265625	4.41717386245728
2344.25830078125	4.40628719329834
2344.71240234375	4.3873815536499
2345.16577148438	4.41210651397705
2345.61791992188	4.42109489440918
2346.06958007813	4.46353149414063
2346.52001953125	4.52922439575195
2346.9697265625	4.56480884552002
2347.41845703125	4.63943004608154
2347.86645507813	4.74565696716309
2348.3134765625	4.79048204421997
2348.75952148438	4.91870832443237
2349.20483398438	5.0356616973877
2349.64916992188	5.07507991790771
2350.09252929688	5.20214080810547
2350.53515625	5.25079154968262
2350.97680664063	5.31556749343872
2351.41748046875	5.30710744857788
2351.857421875	5.38082456588745
2352.29638671875	5.39070844650269
2352.734375	5.39142465591431
2353.17138671875	5.36656951904297
2353.60766601563	5.34864377975464
2354.04296875	5.2987232208252
2354.4775390625	5.19423341751099
2354.91088867188	5.14366292953491
2355.34350585938	5.0382080078125
2355.775390625	4.97055673599243
2356.2060546875	4.84602546691895
2356.63598632813	4.76878070831299
2357.06494140625	4.64241981506348
2357.4931640625	4.54664707183838
2357.92041015625	4.49488115310669
2358.3466796875	4.41601371765137
2358.77197265625	4.28069972991943
2359.1962890625	4.21901559829712
2359.61987304688	4.15421342849731
2360.04248046875	4.09523439407349
2360.46411132813	3.98757719993591
2360.88500976563	3.97267651557922
2361.30493164063	3.91273260116577
2361.72387695313	3.89107728004456
