# Supplementary material for: Optics miniaturization strategy for demanding Raman spectroscopy applications
Source: Nat Commun. 2024 Apr 8;15:3049. doi: 10.1038/s41467-024-47044-7 (PMC11001912; doi:10.1038/s41467-024-47044-7)
Supplement: Supplementary file 6 — Source Data [file 41467_2024_47044_MOESM6_ESM.zip › Source Data/NCOMMS-23-34016B s3/S3 pHCA, Glucose, Salts/calibraiton/Salts standards 24.08.17/N_20g_L_3.csv]

347.42919921875	80.3301162719727
348.892913818359	80.5400238037109
350.356079101563	80.9375686645508
351.818634033203	81.0944366455078
353.280670166016	81.5094299316406
354.742095947266	81.8946533203125
356.202972412109	82.335090637207
357.663299560547	82.669189453125
359.123046875	82.8780136108398
360.582244873047	83.2764587402344
362.040863037109	83.4733047485352
363.498931884766	83.813835144043
364.956451416016	83.9381713867188
366.413391113281	84.3514099121094
367.869750976563	84.5328826904297
369.325592041016	84.9807662963867
370.780853271484	84.9188003540039
372.235565185547	85.2649002075195
373.689727783203	85.3547515869141
375.143310546875	85.6369705200195
376.596343994141	86.0289764404297
378.048828125	86.1109619140625
379.500762939453	86.3267440795898
380.9521484375	86.5953674316406
382.402954101563	86.6935043334961
383.853240966797	86.9667205810547
385.302947998047	87.123908996582
386.752136230469	87.2863464355469
388.200744628906	87.5052871704102
389.648803710938	87.8163833618164
391.096343994141	87.7977066040039
392.543304443359	87.803581237793
393.989715576172	88.0984420776367
395.435607910156	88.4162292480469
396.880920410156	88.517951965332
398.325714111328	88.4718246459961
399.769927978516	88.6397705078125
401.213623046875	88.8291168212891
402.656768798828	88.9259414672852
404.099395751953	88.8931121826172
405.541442871094	89.1052093505859
406.982971191406	89.1547317504883
408.423950195313	89.0919570922852
409.864379882813	89.3425598144531
411.304290771484	89.2249298095703
412.743621826172	89.2817077636719
414.182434082031	89.2627944946289
415.620727539063	89.2584762573242
417.058471679688	89.2240600585938
418.495666503906	89.3211288452148
419.932342529297	89.1506042480469
421.368469238281	89.0773544311523
422.804077148438	89.0239639282227
424.239135742188	88.8924560546875
425.673645019531	88.7046127319336
427.107635498047	88.6066207885742
428.541107177734	88.4766006469727
429.974029541016	88.3532333374023
431.406433105469	88.2402191162109
432.838287353516	88.0813598632813
434.269622802734	87.8392181396484
435.700408935547	87.8320083618164
437.130706787109	87.7208938598633
438.560455322266	87.6304092407227
439.989654541016	87.3432235717773
441.418334960938	87.2413711547852
442.846496582031	87.0442123413086
444.274139404297	87.0507888793945
445.701263427734	86.7253952026367
447.127838134766	86.7128067016602
448.553894042969	86.5995025634766
449.979431152344	86.4807968139648
451.404449462891	86.506721496582
452.828918457031	86.1556243896484
454.252899169922	86.2404022216797
455.676330566406	86.0766372680664
457.099273681641	86.0056686401367
458.521667480469	85.8156356811523
459.943542480469	86.1541442871094
461.364929199219	85.9057846069336
462.785766601563	85.9055023193359
464.206085205078	85.9562377929688
465.625885009766	85.8435440063477
467.045196533203	85.9307479858398
468.463958740234	85.7616958618164
469.882202148438	86.0144729614258
471.299957275391	85.7782363891602
472.717193603516	86.0170135498047
474.133911132813	85.9517669677734
475.550109863281	85.8925399780273
476.965789794922	85.980598449707
478.380950927734	86.0661239624023
479.795623779297	86.087158203125
481.209777832031	86.1841354370117
482.623413085938	86.4017562866211
484.036529541016	86.3881454467773
485.449157714844	86.5060195922852
486.861267089844	86.57568359375
488.272857666016	86.6114730834961
489.683959960938	86.7071075439453
491.094543457031	86.8470611572266
492.504608154297	86.7621002197266
493.914184570313	86.8892974853516
495.3232421875	86.9798889160156
496.731811523438	86.9116363525391
498.139862060547	86.9505996704102
499.547393798828	86.9450759887695
500.954467773438	86.6710815429688
502.360992431641	86.7493743896484
503.767028808594	86.8203353881836
505.172576904297	86.8647918701172
506.577606201172	86.7532119750977
507.982147216797	86.8421859741211
509.386169433594	86.6571884155273
510.789703369141	86.7871704101563
512.192749023438	86.6401290893555
513.595275878906	86.6895370483398
514.997314453125	86.4076690673828
516.398803710938	86.7012023925781
517.799865722656	86.5025177001953
519.200378417969	86.7202835083008
520.600463867188	86.5612716674805
522	86.7264709472656
523.399047851563	86.8344955444336
524.797607421875	86.5386199951172
526.195678710938	86.4826965332031
527.59326171875	86.7551193237305
528.990295410156	86.7355270385742
530.386901855469	86.3921432495117
531.782958984375	86.6460266113281
533.178588867188	86.5216827392578
534.573669433594	86.2826766967773
535.968322753906	85.9974365234375
537.362426757813	85.9606552124023
538.756042480469	85.7554092407227
540.149230957031	85.3981475830078
541.541870117188	85.3157501220703
542.934020996094	84.9505157470703
544.32568359375	84.5867004394531
545.716918945313	84.3093948364258
547.107604980469	83.7887344360352
548.497802734375	83.6307678222656
549.887573242188	83.345573425293
551.276794433594	82.8885955810547
552.66552734375	82.7676391601563
554.053833007813	82.2957763671875
555.441650390625	82.0843048095703
556.828918457031	81.7493057250977
558.215759277344	81.436149597168
559.602111816406	81.378303527832
560.987976074219	81.0793304443359
562.373352050781	80.7484436035156
563.758239746094	80.5981903076172
565.142639160156	80.3678283691406
566.526611328125	80.2355880737305
567.910034179688	80.1673583984375
569.293029785156	79.8117141723633
570.675537109375	79.7768936157227
572.057556152344	79.6030044555664
573.439086914063	79.4174270629883
574.820129394531	79.3295364379883
576.200744628906	79.3418273925781
577.580871582031	79.2466735839844
578.96044921875	79.202392578125
580.339660644531	79.0578231811523
581.718322753906	79.0721130371094
583.096557617188	78.8698577880859
584.474243164063	78.9535064697266
585.851501464844	78.7388000488281
587.228332519531	78.6492538452148
588.604614257813	78.557243347168
589.98046875	78.6707916259766
591.355834960938	78.5438079833984
592.730712890625	78.4868850708008
594.105163574219	78.5498733520508
595.479125976563	78.4387512207031
596.852600097656	78.1606750488281
598.225646972656	78.2200546264648
599.598205566406	78.2307968139648
600.970275878906	78.1074829101563
602.341857910156	77.9795989990234
603.713012695313	77.9169311523438
605.083679199219	77.9415969848633
606.453918457031	77.7966918945313
607.823608398438	77.7494812011719
609.192932128906	77.5877380371094
610.561706542969	77.3041305541992
611.930053710938	77.4469451904297
613.297912597656	77.212646484375
614.665344238281	77.085823059082
616.032287597656	76.9894104003906
617.398803710938	77.0402221679688
618.764831542969	76.8174133300781
620.13037109375	76.5322113037109
621.495483398438	76.4634017944336
622.860107421875	76.344482421875
624.224304199219	76.0238800048828
625.588012695313	76.1714782714844
626.951232910156	75.9686965942383
628.314025878906	75.7717361450195
629.676391601563	75.8602142333984
631.038269042969	75.4073257446289
632.399658203125	75.3547134399414
633.760620117188	75.2527847290039
635.12109375	75.0826950073242
636.481140136719	74.9209289550781
637.840759277344	74.8154373168945
639.199890136719	74.7447280883789
640.558532714844	74.3840103149414
641.916748046875	74.3993606567383
643.274536132813	74.3373870849609
644.6318359375	74.3257064819336
645.988647460938	73.9617156982422
647.345031738281	74.0168914794922
648.700988769531	73.8414154052734
650.056457519531	73.6773147583008
651.411499023438	73.5698471069336
652.76611328125	73.5132369995117
654.120239257813	73.2916946411133
655.473876953125	73.2804260253906
656.827087402344	73.0163650512695
658.179870605469	73.1948394775391
659.5322265625	72.9245223999023
660.884094238281	72.8466186523438
662.235473632813	73.0504302978516
663.586486816406	72.6266403198242
664.93701171875	72.6304931640625
666.287048339844	72.6849746704102
667.636657714844	72.6798553466797
668.98583984375	72.4356842041016
670.334594726563	72.3604431152344
671.682861328125	72.3206939697266
673.030700683594	72.4766616821289
674.378051757813	72.2847747802734
675.725036621094	72.1270446777344
677.071533203125	72.219612121582
678.417541503906	72.2370681762695
679.76318359375	72.2830963134766
681.108337402344	72.0714263916016
682.453002929688	72.2039031982422
683.797302246094	72.3034439086914
685.14111328125	72.1711502075195
686.484497070313	72.1314468383789
687.827453613281	72.1961517333984
689.169921875	72.2060775756836
690.512023925781	72.1995697021484
691.853637695313	72.2602920532227
693.194763183594	72.1212692260742
694.535522460938	72.1046600341797
695.875793457031	72.1485748291016
697.215637207031	72.196907043457
698.555053710938	72.2410430908203
699.89404296875	72.2553176879883
701.232543945313	72.2993011474609
702.570617675781	72.3325424194336
703.908325195313	72.2563400268555
705.245483398438	72.2896270751953
706.582275390625	72.1969909667969
707.918640136719	72.3371200561523
709.254516601563	72.3547668457031
710.589965820313	72.1751327514648
711.924987792969	72.1673583984375
713.259582519531	72.2782516479492
714.59375	72.2100524902344
715.927490234375	72.0913772583008
717.2607421875	72.2895584106445
718.593627929688	72.0804214477539
719.926025390625	72.2325210571289
721.257995605469	72.0934448242188
722.589538574219	72.1313629150391
723.920654296875	71.9233093261719
725.251342773438	72.2003479003906
726.581604003906	72.0376663208008
727.911437988281	72.031867980957
729.240783691406	71.9065399169922
730.569763183594	71.9879531860352
731.898254394531	71.8296127319336
733.226379394531	71.7145080566406
734.554016113281	71.7564010620117
735.881225585938	71.7241439819336
737.208068847656	71.6467742919922
738.534423828125	71.626579284668
739.8603515625	71.5892105102539
741.185852050781	71.4029541015625
742.510925292969	71.4793701171875
743.835571289063	71.439208984375
745.159790039063	71.1744842529297
746.483581542969	71.2603149414063
747.806945800781	71.0185928344727
749.1298828125	70.9066696166992
750.452453613281	70.9220581054688
751.774536132813	70.8707504272461
753.09619140625	70.666618347168
754.417419433594	70.6346740722656
755.738220214844	70.6476440429688
757.05859375	70.4183654785156
758.378540039063	70.5471725463867
759.698059082031	70.3662948608398
761.017211914063	70.1415100097656
762.335876464844	70.0808486938477
763.654113769531	69.8815460205078
764.971984863281	69.8707962036133
766.289367675781	69.809440612793
767.606384277344	69.6352462768555
768.922973632813	69.5823593139648
770.239074707031	69.523193359375
771.554809570313	69.4229888916016
772.8701171875	69.385627746582
774.184997558594	69.1900024414063
775.499450683594	69.0104293823242
776.8134765625	69.0823822021484
778.127136230469	68.7758941650391
779.440307617188	68.9238739013672
780.753112792969	68.7783966064453
782.0654296875	68.6203460693359
783.377380371094	68.4823913574219
784.688903808594	68.3637313842773
786	68.2815704345703
787.310668945313	68.3116607666016
788.620971679688	68.1631164550781
789.930786132813	68.1949462890625
791.240234375	68.0565719604492
792.549255371094	68.0384521484375
793.857788085938	67.8871459960938
795.166015625	67.9123840332031
796.473754882813	67.8941421508789
797.781066894531	67.6139068603516
799.088012695313	67.6701202392578
800.39453125	67.6776962280273
801.700622558594	67.705322265625
803.006286621094	67.5814743041992
804.311584472656	67.485107421875
805.616394042969	67.5578308105469
806.920837402344	67.4287109375
808.224853515625	67.4737854003906
809.528503417969	67.2874755859375
810.831665039063	67.4214935302734
812.134460449219	67.5473098754883
813.436828613281	67.3908309936523
814.73876953125	67.5037002563477
816.040344238281	67.5036773681641
817.341430664063	67.5380020141602
818.642150878906	67.5719604492188
819.942504882813	67.5513763427734
821.242370605469	67.6019592285156
822.541870117188	67.642448425293
823.840942382813	67.7123184204102
825.139587402344	67.8628692626953
826.437866210938	67.8953857421875
827.735656738281	67.9550170898438
829.033081054688	68.1048355102539
830.330139160156	68.3957672119141
831.626770019531	68.2599792480469
832.922973632813	68.4771423339844
834.21875	68.5791549682617
835.514099121094	68.7944183349609
836.80908203125	68.844970703125
838.103637695313	68.9321441650391
839.397827148438	69.069091796875
840.691589355469	69.3591232299805
841.984924316406	69.3128967285156
843.27783203125	69.3183364868164
844.570373535156	69.5260620117188
845.862487792969	69.5917816162109
847.154235839844	69.5972900390625
848.445556640625	69.8942413330078
849.736450195313	69.7011642456055
851.026916503906	69.7000503540039
852.317016601563	69.5249404907227
853.606689453125	69.5608367919922
854.89599609375	69.5119552612305
856.184875488281	69.2963256835938
857.473327636719	69.1178970336914
858.761413574219	68.9816131591797
860.049072265625	68.8186645507813
861.336303710938	68.4655609130859
862.623168945313	68.3165969848633
863.909606933594	67.963752746582
865.195678710938	67.6799163818359
866.481323242188	67.3107604980469
867.766540527344	66.9193420410156
869.051391601563	66.5607299804688
870.335815429688	66.2783508300781
871.619873046875	65.7035522460938
872.903503417969	65.3208465576172
874.186706542969	64.963508605957
875.469543457031	64.4061660766602
876.752014160156	63.9071426391602
878.033996582031	63.5664825439453
879.315612792969	63.0437278747559
880.596862792969	62.651309967041
881.877685546875	62.4254188537598
883.158081054688	61.8753318786621
884.438110351563	61.4472007751465
885.7177734375	61.2002487182617
886.996948242188	60.7236022949219
888.275817871094	60.3647079467773
889.55419921875	59.9745903015137
890.832275390625	59.5662269592285
892.10986328125	59.3466491699219
893.387084960938	58.9699554443359
894.663940429688	58.7450904846191
895.940368652344	58.4709243774414
897.216369628906	58.0981178283691
898.492004394531	57.7007751464844
899.767272949219	57.5200004577637
901.042114257813	57.2524147033691
902.316528320313	56.9362754821777
903.590576171875	56.733097076416
904.8642578125	56.4368057250977
906.137512207031	56.2462539672852
907.410339355469	55.9631500244141
908.682800292969	55.6219863891602
909.954833984375	55.6051712036133
911.226501464844	55.3194732666016
912.497802734375	55.1415710449219
913.768676757813	54.7081451416016
915.039123535156	54.6818809509277
916.309204101563	54.4057846069336
917.578918457031	54.2039794921875
918.848205566406	54.0793190002441
920.117126464844	53.7554893493652
921.385620117188	53.7414894104004
922.653747558594	53.6955223083496
923.921447753906	53.3363380432129
925.188781738281	53.3086776733398
926.455688476563	53.0634002685547
927.722229003906	53.043773651123
928.988342285156	52.8177642822266
930.254089355469	52.8090286254883
931.519470214844	52.645881652832
932.784423828125	52.739616394043
934.049011230469	52.4249420166016
935.313171386719	52.3734321594238
936.576965332031	52.3221244812012
937.84033203125	52.2356071472168
939.103332519531	52.1045417785645
940.365966796875	52.1298217773438
941.628173828125	52.0639152526855
942.890014648438	52.0374412536621
944.151428222656	51.9483451843262
945.412475585938	51.9708251953125
946.673095703125	52.0216903686523
947.933349609375	52.121898651123
949.193237304688	52.0564575195313
950.452697753906	52.2435150146484
951.711791992188	52.2685470581055
952.970520019531	52.2715225219727
954.228820800781	52.4167175292969
955.486755371094	52.6565704345703
956.744262695313	52.7766761779785
958.001403808594	53.0188369750977
959.258117675781	53.1393547058105
960.514526367188	53.4815101623535
961.770446777344	53.699161529541
963.026062011719	54.1668243408203
964.28125	54.4258155822754
965.536010742188	54.9927062988281
966.790466308594	55.5887489318848
968.044494628906	56.3066558837891
969.298095703125	56.9450073242188
970.551391601563	57.9637870788574
971.80419921875	58.9325218200684
973.056701660156	60.2565612792969
974.308776855469	61.8260498046875
975.560485839844	63.6950721740723
976.811767578125	65.9660568237305
978.062683105469	68.5678482055664
979.313232421875	71.9169998168945
980.563415527344	75.5057220458984
981.813171386719	79.5571975708008
983.0625	84.1390228271484
984.3115234375	88.8262252807617
985.560119628906	93.2393264770508
986.808349609375	96.8186950683594
988.05615234375	99.7572174072266
989.303588867188	101.023979187012
990.550659179688	100.781173706055
991.797302246094	98.6909942626953
993.043579101563	95.6412811279297
994.289489746094	90.8423614501953
995.535034179688	85.9786529541016
996.780151367188	80.6536636352539
998.02490234375	75.7033767700195
999.269226074219	71.6268768310547
1000.51318359375	67.4075012207031
1001.75677490234	64.0417633056641
1003	61.3110618591309
1004.24279785156	58.9434852600098
1005.48522949219	57.0900497436523
1006.72729492188	55.5942268371582
1007.96893310547	54.3751029968262
1009.21026611328	53.1403503417969
1010.45111083984	52.2537117004395
1011.69165039063	51.4811477661133
1012.93176269531	50.869701385498
1014.17150878906	50.3531036376953
1015.41088867188	49.7544097900391
1016.64984130859	49.4435081481934
1017.88842773438	49.073184967041
1019.12664794922	48.6502990722656
1020.36450195313	48.4856834411621
1021.60192871094	48.1993751525879
1022.83898925781	48.0665855407715
1024.07568359375	47.7648696899414
1025.31201171875	47.6734352111816
1026.5478515625	47.401439666748
1027.78344726563	47.4144134521484
1029.0185546875	47.2740516662598
1030.25329589844	47.0039863586426
1031.48767089844	46.9750862121582
1032.7216796875	46.9801063537598
1033.95532226563	46.7687377929688
1035.18859863281	46.7549285888672
1036.42138671875	46.6858749389648
1037.65393066406	46.695728302002
1038.88598632813	46.6712837219238
1040.11767578125	46.7413520812988
1041.34899902344	46.5719604492188
1042.57995605469	46.6593933105469
1043.810546875	46.7401847839355
1045.04077148438	46.5896797180176
1046.2705078125	46.707088470459
1047.5	46.7656326293945
1048.72900390625	46.6841468811035
1049.95764160156	46.7171859741211
1051.18591308594	46.878490447998
1052.41381835938	46.8744087219238
1053.64135742188	46.7556190490723
1054.86853027344	47.0145492553711
1056.09521484375	47.028434753418
1057.32165527344	46.8845252990723
1058.54760742188	47.0326042175293
1059.77331542969	47.0413780212402
1060.99853515625	47.0404510498047
1062.22338867188	47.1988868713379
1063.44787597656	47.0984954833984
1064.671875	47.3124351501465
1065.89562988281	47.4770240783691
1067.11901855469	47.3799171447754
1068.34191894531	47.5018501281738
1069.56457519531	47.561466217041
1070.78674316406	47.4485855102539
1072.00854492188	47.6125106811523
1073.22998046875	47.5684700012207
1074.45104980469	47.6176795959473
1075.67175292969	47.564136505127
1076.89208984375	47.6137428283691
1078.11193847656	47.4668083190918
1079.33154296875	47.4361801147461
1080.55065917969	47.5138740539551
1081.76940917969	47.4211196899414
1082.98791503906	47.2551460266113
1084.20593261719	47.2034111022949
1085.42358398438	47.1450004577637
1086.64086914063	47.1474380493164
1087.85766601563	46.986457824707
1089.07421875	46.8498840332031
1090.29040527344	46.7242012023926
1091.50610351563	46.6828193664551
1092.72155761719	46.6202850341797
1093.9365234375	46.4156494140625
1095.15112304688	46.4696731567383
1096.36535644531	46.3001594543457
1097.57922363281	46.3055648803711
1098.79272460938	46.2898101806641
1100.005859375	46.0167198181152
1101.21862792969	46.068717956543
1102.43090820313	45.9564666748047
1103.64294433594	45.7406196594238
1104.8544921875	45.8000907897949
1106.06579589844	45.7840309143066
1107.27661132813	45.5750541687012
1108.48706054688	45.4376525878906
1109.69714355469	45.4378433227539
1110.90686035156	45.3935775756836
1112.1162109375	45.2790870666504
1113.3251953125	45.2592697143555
1114.53369140625	45.1461410522461
1115.74194335938	45.0078163146973
1116.94982910156	45.1579093933105
1118.1572265625	44.9963188171387
1119.3642578125	44.9695014953613
1120.57104492188	44.9524269104004
1121.77734375	44.9092140197754
1122.98327636719	44.8020515441895
1124.18884277344	44.7775688171387
1125.39404296875	44.7845993041992
1126.59875488281	44.6730728149414
1127.80322265625	44.7547912597656
1129.00732421875	44.6988563537598
1130.2109375	44.5883102416992
1131.41430664063	44.5883445739746
1132.6171875	44.705078125
1133.81970214844	44.5716438293457
1135.02197265625	44.5191917419434
1136.22375488281	44.4740219116211
1137.42517089844	44.332763671875
1138.62622070313	44.4446296691895
1139.82690429688	44.3681488037109
1141.02709960938	44.3279762268066
1142.22705078125	44.3006134033203
1143.42663574219	44.3399505615234
1144.62573242188	44.2358131408691
1145.82458496094	44.1882247924805
1147.02294921875	44.2235984802246
1148.22094726563	44.173942565918
1149.41857910156	44.1969184875488
1150.61584472656	44.2267875671387
1151.81274414063	44.0762557983398
1153.00927734375	44.0300788879395
1154.20544433594	44.1309089660645
1155.40124511719	44.1669578552246
1156.5966796875	44.0409164428711
1157.79162597656	44.0798530578613
1158.986328125	44.0203666687012
1160.18054199219	44.0354423522949
1161.37438964844	44.0339050292969
1162.56799316406	43.9388771057129
1163.76110839844	44.0423431396484
1164.95385742188	43.8800163269043
1166.14624023438	44.0009155273438
1167.33825683594	43.8887176513672
1168.52990722656	43.8451843261719
1169.72119140625	43.9229202270508
1170.91198730469	43.8248863220215
1172.1025390625	43.8781776428223
1173.29260253906	43.999210357666
1174.482421875	43.8461151123047
1175.67175292969	43.9541778564453
1176.86071777344	43.9564590454102
1178.04943847656	43.9067115783691
1179.23767089844	44.0885124206543
1180.42553710938	43.9790878295898
1181.61303710938	43.991756439209
1182.80017089844	44.1786117553711
1183.98681640625	44.0127563476563
1185.17321777344	43.9563827514648
1186.35925292969	44.0296058654785
1187.54479980469	44.1554946899414
1188.73010253906	44.0625953674316
1189.91491699219	44.1242065429688
1191.09936523438	44.1617202758789
1192.28356933594	44.1429557800293
1193.46728515625	44.1211395263672
1194.65063476563	44.2318458557129
1195.83361816406	44.0997505187988
1197.01623535156	44.0791168212891
1198.19836425781	44.2163276672363
1199.38024902344	44.2418937683105
1200.56176757813	44.2818489074707
1201.74279785156	44.4118537902832
1202.92358398438	44.3495483398438
1204.10388183594	44.3924369812012
1205.28393554688	44.5192718505859
1206.46350097656	44.5545349121094
1207.64270019531	44.5208358764648
1208.82153320313	44.5394630432129
1210	44.6847953796387
1211.17810058594	44.5236892700195
1212.35583496094	44.5747528076172
1213.53308105469	44.6835517883301
1214.71008300781	44.6733283996582
1215.88671875	44.6592788696289
1217.06286621094	44.6544456481934
1218.23864746094	44.6189498901367
1219.41418457031	44.60302734375
1220.58923339844	44.6170310974121
1221.76391601563	44.5798454284668
1222.93823242188	44.6544914245605
1224.11218261719	44.5820350646973
1225.28576660156	44.659984588623
1226.458984375	44.6460762023926
1227.6318359375	44.524715423584
1228.80419921875	44.5566787719727
1229.97631835938	44.6132125854492
1231.14794921875	44.5517578125
1232.31921386719	44.7248229980469
1233.490234375	44.5672454833984
1234.66076660156	44.6286582946777
1235.83093261719	44.5956611633301
1237.00073242188	44.5617065429688
1238.17016601563	44.6454544067383
1239.33923339844	44.6338005065918
1240.5078125	44.6279220581055
1241.67614746094	44.5035820007324
1242.84411621094	44.4520149230957
1244.01159667969	44.4148712158203
1245.1787109375	44.3902168273926
1246.34558105469	44.3279113769531
1247.51196289063	44.2930946350098
1248.67797851563	44.1935501098633
1249.84362792969	44.2077445983887
1251.00891113281	44.210033416748
1252.173828125	44.1441307067871
1253.33825683594	44.0909156799316
1254.50244140625	44.116886138916
1255.66625976563	43.9579734802246
1256.82958984375	43.866138458252
1257.99255371094	43.8600387573242
1259.1552734375	43.9147186279297
1260.31750488281	43.9524879455566
1261.47937011719	43.9045219421387
1262.64086914063	43.8977165222168
1263.80200195313	43.7195701599121
1264.96276855469	43.7337493896484
1266.123046875	43.8454551696777
1267.28308105469	43.6021003723145
1268.44262695313	43.579963684082
1269.60192871094	43.598030090332
1270.7607421875	43.446418762207
1271.91918945313	43.3296279907227
1273.07727050781	43.4337539672852
1274.23498535156	43.2257499694824
1275.39233398438	43.2590827941895
1276.54931640625	43.2077369689941
1277.70581054688	43.1544761657715
1278.86206054688	43.0532836914063
1280.01794433594	43.1317367553711
1281.17333984375	43.0372886657715
1282.32836914063	43.0780296325684
1283.48303222656	43.0265502929688
1284.63732910156	43.0282287597656
1285.79125976563	42.8954734802246
1286.94482421875	42.9545783996582
1288.09802246094	42.8645973205566
1289.25073242188	42.872875213623
1290.40319824219	42.9428329467773
1291.55517578125	42.8179931640625
1292.70690917969	42.8099250793457
1293.85815429688	42.7507972717285
1295.00903320313	42.7086410522461
1296.15954589844	42.7266464233398
1297.30969238281	42.6669654846191
1298.45935058594	42.5968742370605
1299.60876464844	42.6723785400391
1300.7578125	42.5546722412109
1301.90637207031	42.6213455200195
1303.05456542969	42.4588851928711
1304.20239257813	42.4582672119141
1305.34985351563	42.4584350585938
1306.49694824219	42.4381675720215
1307.64367675781	42.3370552062988
1308.7900390625	42.2430763244629
1309.93591308594	42.2600784301758
1311.08154296875	42.2740020751953
1312.22668457031	42.2433547973633
1313.37145996094	42.267162322998
1314.51599121094	42.1772651672363
1315.66003417969	42.2798767089844
1316.80358886719	42.207950592041
1317.94689941406	42.0972137451172
1319.08984375	42.1508331298828
1320.23229980469	42.2058296203613
1321.37451171875	42.1575088500977
1322.51623535156	42.2013397216797
1323.65759277344	42.1126403808594
1324.79858398438	42.049446105957
1325.93920898438	42.0320663452148
1327.07934570313	42.0895004272461
1328.21923828125	41.9608039855957
1329.35864257813	41.9571762084961
1330.49780273438	41.9690322875977
1331.63647460938	41.9424209594727
1332.77478027344	41.8531608581543
1333.91271972656	41.7043418884277
1335.05029296875	41.7450523376465
1336.18737792969	41.6737861633301
1337.32421875	41.5477600097656
1338.46057128906	41.5691680908203
1339.5966796875	41.6523246765137
1340.73229980469	41.5946235656738
1341.86755371094	41.6335105895996
1343.00231933594	41.6058197021484
1344.13684082031	41.5417556762695
1345.27099609375	41.5047950744629
1346.40466308594	41.6091918945313
1347.53796386719	41.6582450866699
1348.6708984375	41.5076370239258
1349.80346679688	41.5216598510742
1350.93566894531	41.4686698913574
1352.06750488281	41.4247856140137
1353.19885253906	41.4559020996094
1354.32995605469	41.417854309082
1355.46057128906	41.3210945129395
1356.5908203125	41.3733711242676
1357.720703125	41.2333831787109
1358.85021972656	41.2758102416992
1359.97924804688	41.1881637573242
1361.10803222656	41.1652755737305
1362.236328125	41.1290130615234
1363.3642578125	41.0291442871094
1364.49182128906	41.0216026306152
1365.61901855469	40.9360694885254
1366.74584960938	40.9784126281738
1367.87231445313	41.057445526123
1368.99829101563	40.8727722167969
1370.12390136719	40.8004570007324
1371.24914550781	40.8269348144531
1372.3740234375	40.8456764221191
1373.49853515625	40.8168601989746
1374.62255859375	40.8096122741699
1375.74633789063	40.8237266540527
1376.86962890625	40.9406204223633
1377.99255371094	40.81396484375
1379.11511230469	40.8032722473145
1380.2373046875	40.7502326965332
1381.35900878906	40.7430648803711
1382.48034667969	40.7461967468262
1383.60144042969	40.7065925598145
1384.72204589844	40.7583503723145
1385.84228515625	40.7313995361328
1386.96203613281	40.598690032959
1388.08154296875	40.5657157897949
1389.20056152344	40.5064888000488
1390.31921386719	40.5128173828125
1391.4375	40.4320068359375
1392.55541992188	40.4074249267578
1393.6728515625	40.3925743103027
1394.7900390625	40.3720970153809
1395.90673828125	40.2887535095215
1397.02307128906	40.3424530029297
1398.13903808594	40.2795600891113
1399.25463867188	40.2546348571777
1400.36975097656	40.136058807373
1401.48449707031	40.2215614318848
1402.59899902344	40.2815818786621
1403.712890625	40.1939811706543
1404.82653808594	40.2316360473633
1405.93981933594	40.3468780517578
1407.05261230469	40.347770690918
1408.1650390625	40.1874809265137
1409.27709960938	40.2468566894531
1410.38879394531	40.2976875305176
1411.5	40.1354293823242
1412.61096191406	40.1919441223145
1413.72143554688	40.2357978820801
1414.83154296875	40.2143478393555
1415.94116210938	40.1117515563965
1417.05053710938	40.0996627807617
1418.15942382813	39.992561340332
1419.26794433594	39.9804878234863
1420.37609863281	39.9471626281738
1421.48388671875	39.9019203186035
1422.59118652344	39.8387222290039
1423.6982421875	39.7985687255859
1424.80480957031	39.804500579834
1425.91088867188	39.77392578125
1427.01672363281	39.7212829589844
1428.1220703125	39.777271270752
1429.22717285156	39.6810722351074
1430.33166503906	39.8136940002441
1431.43591308594	39.6512451171875
1432.53979492188	39.6715354919434
1433.64318847656	39.6306495666504
1434.74621582031	39.7012252807617
1435.84887695313	39.6885223388672
1436.95104980469	39.589973449707
1438.05297851563	39.6598320007324
1439.15441894531	39.6900100708008
1440.25549316406	39.6259002685547
1441.35620117188	39.6007270812988
1442.45642089844	39.6738128662109
1443.55627441406	39.5629348754883
1444.65576171875	39.5215377807617
1445.7548828125	39.4174880981445
1446.853515625	39.4056625366211
1447.95190429688	39.3135375976563
1449.0498046875	39.3728294372559
1450.14721679688	39.2254638671875
1451.24438476563	39.1870002746582
1452.34106445313	39.1418838500977
1453.43737792969	39.0861892700195
1454.53332519531	39.092041015625
1455.62890625	39.0032234191895
1456.72399902344	39.110466003418
1457.81872558594	39.0302772521973
1458.9130859375	39.0016593933105
1460.00695800781	38.9967880249023
1461.10046386719	39.1520233154297
1462.19360351563	39.0732192993164
1463.28637695313	39.0893974304199
1464.37878417969	39.0339508056641
1465.470703125	39.2207527160645
1466.56225585938	39.1313743591309
1467.65344238281	39.1592102050781
1468.744140625	39.0700225830078
1469.83447265625	39.1020050048828
1470.92443847656	39.0646781921387
1472.01403808594	38.9475708007813
1473.10314941406	38.9566078186035
1474.19189453125	38.9212379455566
1475.2802734375	38.7573204040527
1476.3681640625	38.8680229187012
1477.45581054688	38.8145790100098
1478.54296875	38.6822624206543
1479.62963867188	38.7310905456543
1480.71606445313	38.8202743530273
1481.80200195313	38.7091941833496
1482.88757324219	38.7704925537109
1483.97265625	38.7631225585938
1485.05737304688	38.8725051879883
1486.14172363281	38.8017807006836
1487.22570800781	38.8415222167969
1488.30932617188	38.8570671081543
1489.39245605469	38.9380226135254
1490.47509765625	38.954402923584
1491.55749511719	39.0125694274902
1492.63940429688	39.1093978881836
1493.72094726563	38.991828918457
1494.80212402344	39.0794486999512
1495.8828125	39.0259399414063
1496.96313476563	39.062744140625
1498.04309082031	39.0459289550781
1499.12255859375	39.0291328430176
1500.20166015625	39.0448837280273
1501.28039550781	39.0265235900879
1502.35864257813	38.9773902893066
1503.4365234375	39.0500297546387
1504.51403808594	39.1086959838867
1505.59118652344	39.1300811767578
1506.66784667969	39.1676750183105
1507.744140625	39.0719795227051
1508.81994628906	39.0902481079102
1509.89538574219	39.230640411377
1510.97045898438	39.1843490600586
1512.04516601563	39.3329391479492
1513.11938476563	39.3647613525391
1514.19323730469	39.4754981994629
1515.26672363281	39.606258392334
1516.33972167969	39.638973236084
1517.41235351563	39.7743797302246
1518.48449707031	39.7584991455078
1519.55639648438	39.8261299133301
1520.62768554688	39.884895324707
1521.69873046875	40.032958984375
1522.76928710938	40.0494422912598
1523.83947753906	40.0926704406738
1524.90930175781	40.1866264343262
1525.97863769531	40.1857566833496
1527.04760742188	40.2306632995605
1528.11608886719	40.2155532836914
1529.18420410156	40.217903137207
1530.251953125	40.2226448059082
1531.31921386719	40.3913497924805
1532.38610839844	40.4483032226563
1533.45263671875	40.515007019043
1534.51867675781	40.6035652160645
1535.58435058594	40.589599609375
1536.64965820313	40.7105751037598
1537.71447753906	40.9201126098633
1538.77893066406	41.115650177002
1539.84301757813	41.1645622253418
1540.90661621094	41.3240966796875
1541.9697265625	41.4739761352539
1543.03259277344	41.5206413269043
1544.09497070313	41.6734237670898
1545.15686035156	41.834415435791
1546.21850585938	42.0539131164551
1547.27966308594	42.0789070129395
1548.34033203125	42.1953811645508
1549.40063476563	42.456859588623
1550.46057128906	42.5410423278809
1551.52001953125	42.6360282897949
1552.5791015625	42.7706489562988
1553.63781738281	42.9719924926758
1554.69604492188	43.0158004760742
1555.75378417969	42.9083671569824
1556.81127929688	43.0382080078125
1557.86828613281	43.2372169494629
1558.9248046875	43.2453193664551
1559.98095703125	43.463794708252
1561.03674316406	43.5339431762695
1562.09204101563	43.6132926940918
1563.14697265625	43.7474975585938
1564.20153808594	43.9886169433594
1565.25561523438	44.1193771362305
1566.30932617188	44.3768424987793
1567.36254882813	44.6040992736816
1568.41540527344	44.7355041503906
1569.4677734375	44.9633369445801
1570.51977539063	45.3435554504395
1571.57141113281	45.4636383056641
1572.62255859375	45.7898178100586
1573.67333984375	46.031078338623
1574.7236328125	46.2402839660645
1575.77355957031	46.3555030822754
1576.82299804688	46.653190612793
1577.8720703125	46.7146072387695
1578.92077636719	46.9773330688477
1579.96899414063	47.1596145629883
1581.01684570313	47.3899726867676
1582.06420898438	47.461841583252
1583.11120605469	47.7649955749512
1584.15771484375	47.929027557373
1585.20385742188	48.175178527832
1586.24951171875	48.3289909362793
1587.29479980469	48.4728622436523
1588.33972167969	48.8911018371582
1589.38415527344	49.004337310791
1590.42810058594	49.2812728881836
1591.47180175781	49.5505256652832
1592.51489257813	49.8719902038574
1593.55773925781	50.2525291442871
1594.59997558594	50.5293884277344
1595.64196777344	50.957160949707
1596.68334960938	51.2712020874023
1597.72448730469	51.5667381286621
1598.76513671875	52.0702590942383
1599.80529785156	52.4610214233398
1600.84509277344	52.6877822875977
1601.88452148438	53.1360702514648
1602.92346191406	53.4181098937988
1603.9619140625	53.7476692199707
1605	54.0687522888184
1606.03771972656	54.4773635864258
1607.07495117188	54.7244186401367
1608.11169433594	55.1090507507324
1609.14807128906	55.3901405334473
1610.18408203125	55.6003837585449
1611.21960449219	55.9519004821777
1612.25463867188	56.1446838378906
1613.28930664063	56.4779891967773
1614.32360839844	56.6247215270996
1615.357421875	57.0442428588867
1616.39074707031	57.3113632202148
1617.42370605469	57.4972763061523
1618.45629882813	58.0097312927246
1619.48840332031	58.1054573059082
1620.52001953125	58.2973442077637
1621.55126953125	58.5372924804688
1622.58215332031	58.9251098632813
1623.61254882813	59.0746078491211
1624.64245605469	59.4826965332031
1625.67199707031	59.6477546691895
1626.70104980469	59.8923683166504
1627.72973632813	60.1861457824707
1628.75793457031	60.3200263977051
1629.78576660156	60.5423965454102
1630.81311035156	60.6752471923828
1631.84008789063	60.7314414978027
1632.86657714844	60.9389495849609
1633.89270019531	61.1564865112305
1634.91833496094	61.2571258544922
1635.94348144531	61.3259086608887
1636.96826171875	61.3492584228516
1637.99255371094	61.1896591186523
1639.01647949219	61.3303260803223
1640.03991699219	61.0857429504395
1641.06298828125	61.1524391174316
1642.08557128906	60.9358901977539
1643.10778808594	60.9299659729004
1644.12951660156	60.6675643920898
1645.15075683594	60.4625701904297
1646.17163085938	60.2218589782715
1647.19213867188	60.0625114440918
1648.21203613281	59.6301918029785
1649.23156738281	59.6405220031738
1650.25073242188	59.2430229187012
1651.26940917969	58.9706687927246
1652.28759765625	58.5893173217773
1653.30541992188	58.5224342346191
1654.32275390625	58.1731262207031
1655.33972167969	57.9474678039551
1656.35620117188	57.321662902832
1657.37231445313	57.1883354187012
1658.38793945313	56.8120918273926
1659.40307617188	56.6215705871582
1660.41772460938	56.2820625305176
1661.43212890625	55.9733085632324
1662.44592285156	55.6788558959961
1663.45935058594	55.5861701965332
1664.47229003906	55.1762504577637
1665.48486328125	54.7850875854492
1666.49694824219	54.608585357666
1667.50854492188	54.2352676391602
1668.51977539063	53.9043312072754
1669.53051757813	53.4582633972168
1670.54089355469	53.1272506713867
1671.55078125	52.8091278076172
1672.56018066406	52.2704849243164
1673.56909179688	51.9598121643066
1674.57763671875	51.4725189208984
1675.58581542969	51.0337600708008
1676.59350585938	50.5218086242676
1677.60070800781	50.1360931396484
1678.607421875	49.5751991271973
1679.61376953125	49.1575012207031
1680.61962890625	48.6953277587891
1681.62512207031	48.2015342712402
1682.63012695313	47.7146759033203
1683.63464355469	47.2084197998047
1684.638671875	46.8103981018066
1685.64233398438	46.1727638244629
1686.64562988281	45.8844985961914
1687.64831542969	45.4193115234375
1688.65063476563	44.9839744567871
1689.65246582031	44.5425224304199
1690.65393066406	44.0464706420898
1691.65490722656	43.7398529052734
1692.65539550781	43.4067153930664
1693.65551757813	42.9559478759766
1694.65502929688	42.624340057373
1695.654296875	42.177490234375
1696.65295410156	41.9260787963867
1697.65124511719	41.4598350524902
1698.64904785156	41.2235336303711
1699.646484375	40.9393692016602
1700.64331054688	40.4861297607422
1701.63977050781	40.1331825256348
1702.63586425781	39.7413139343262
1703.63134765625	39.4569892883301
1704.62646484375	38.9898872375488
1705.62121582031	38.6297378540039
1706.61535644531	38.2517585754395
1707.60913085938	37.9496040344238
1708.60241699219	37.4494895935059
1709.59521484375	37.2121620178223
1710.58764648438	36.785026550293
1711.57958984375	36.4746780395508
1712.57104492188	36.1150436401367
1713.56213378906	35.6715278625488
1714.552734375	35.4090576171875
1715.54284667969	35.0458488464355
1716.53247070313	34.6069374084473
1717.52160644531	34.3839912414551
1718.51037597656	33.9782943725586
1719.49865722656	33.5439796447754
1720.48657226563	33.4281845092773
1721.47387695313	33.0790786743164
1722.46081542969	32.670841217041
1723.447265625	32.4469528198242
1724.43334960938	32.179443359375
1725.41882324219	31.9510135650635
1726.40393066406	31.6599617004395
1727.38854980469	31.4141807556152
1728.37268066406	31.2023468017578
1729.3564453125	30.9856662750244
1730.33972167969	30.7228336334229
1731.32250976563	30.4664936065674
1732.30480957031	30.3178939819336
1733.28674316406	30.0811882019043
1734.26806640625	30.0004596710205
1735.2490234375	29.7478485107422
1736.2294921875	29.6322631835938
1737.20959472656	29.4729804992676
1738.18908691406	29.2356014251709
1739.16821289063	29.0575199127197
1740.14685058594	28.8284244537354
1741.125	28.6636333465576
1742.10266113281	28.5801792144775
1743.07995605469	28.3580684661865
1744.05676269531	28.2846736907959
1745.03308105469	28.0474643707275
1746.00891113281	27.8978576660156
1746.98425292969	27.6197910308838
1747.95910644531	27.5542640686035
1748.93359375	27.3326377868652
1749.90759277344	27.1513862609863
1750.88110351563	26.884090423584
1751.85412597656	26.681676864624
1752.82678222656	26.5768051147461
1753.798828125	26.4577579498291
1754.7705078125	26.2166442871094
1755.74169921875	25.9537868499756
1756.71240234375	25.9102153778076
1757.6826171875	25.7203845977783
1758.65246582031	25.5891342163086
1759.62170410156	25.3277587890625
1760.59057617188	25.1592998504639
1761.55895996094	24.9907646179199
1762.52673339844	24.8975486755371
1763.49426269531	24.8192958831787
1764.46118164063	24.7956104278564
1765.42761230469	24.5776348114014
1766.39367675781	24.3768672943115
1767.35913085938	24.4006214141846
1768.32421875	24.2491512298584
1769.28881835938	24.1781635284424
1770.2529296875	24.0238609313965
1771.21655273438	24.0210571289063
1772.17980957031	23.9288787841797
1773.14245605469	23.8205738067627
1774.10461425781	23.8382205963135
1775.06640625	23.7666282653809
1776.02770996094	23.5695743560791
1776.98852539063	23.4893188476563
1777.94873046875	23.4312000274658
1778.90856933594	23.4218063354492
1779.86804199219	23.3374919891357
1780.82690429688	23.2162933349609
1781.78527832031	22.9633293151855
1782.7431640625	22.8893127441406
1783.70068359375	22.7955703735352
1784.65771484375	22.6678409576416
1785.61413574219	22.5471706390381
1786.57019042969	22.4180545806885
1787.52575683594	22.3155155181885
1788.48083496094	22.1837596893311
1789.43530273438	22.0089206695557
1790.38940429688	21.9723281860352
1791.34301757813	21.8336772918701
1792.29626464844	21.6712207794189
1793.24890136719	21.6549053192139
1794.20104980469	21.4994678497314
1795.15270996094	21.5129566192627
1796.10400390625	21.4013519287109
1797.0546875	21.2356414794922
1798.0048828125	21.2097454071045
1798.95471191406	21.20383644104
1799.90393066406	21.0958404541016
1800.85278320313	20.9711532592773
1801.80102539063	20.93044090271
1802.74890136719	20.9362678527832
1803.6962890625	20.9216651916504
1804.64306640625	20.781644821167
1805.58947753906	20.8066387176514
1806.53540039063	20.8076152801514
1807.48071289063	20.7628192901611
1808.42565917969	20.7585182189941
1809.3701171875	20.6157474517822
1810.31396484375	20.6804599761963
1811.25744628906	20.5458431243896
1812.20043945313	20.4683971405029
1813.14294433594	20.4678478240967
1814.08483886719	20.4829425811768
1815.0263671875	20.4094543457031
1815.96740722656	20.1993026733398
1816.90783691406	20.2357177734375
1817.84790039063	20.1822166442871
1818.78747558594	20.0855140686035
1819.72644042969	20.0880718231201
1820.6650390625	19.9315624237061
1821.60314941406	19.9165058135986
1822.54064941406	19.8764343261719
1823.47778320313	19.7721080780029
1824.41430664063	19.710355758667
1825.35034179688	19.6328754425049
1826.28601074219	19.5466594696045
1827.22106933594	19.5249176025391
1828.15563964844	19.3957481384277
1829.08984375	19.4038982391357
1830.0234375	19.2912006378174
1830.95654296875	19.2281627655029
1831.88916015625	19.2216262817383
1832.8212890625	19.1778831481934
1833.7529296875	19.1132793426514
1834.68408203125	19.0948123931885
1835.61474609375	19.019947052002
1836.54479980469	19.0487003326416
1837.47448730469	18.9714450836182
1838.40356445313	19.0526027679443
1839.33227539063	18.9829883575439
1840.26037597656	18.9401836395264
1841.18811035156	18.9331741333008
1842.115234375	18.984582901001
1843.04187011719	18.9869766235352
1843.96801757813	18.8449363708496
1844.89367675781	19.0129070281982
1845.81872558594	18.9679336547852
1846.74340820313	18.8541851043701
1847.66760253906	18.8875370025635
1848.59118652344	18.8346004486084
1849.51428222656	18.8681926727295
1850.43701171875	18.8019714355469
1851.35913085938	18.7158298492432
1852.28076171875	18.7505016326904
1853.20190429688	18.6692199707031
1854.12243652344	18.5624294281006
1855.04260253906	18.5245208740234
1855.96215820313	18.4377632141113
1856.88122558594	18.4713592529297
1857.79992675781	18.2938919067383
1858.71801757813	18.3424854278564
1859.63549804688	18.2553730010986
1860.55261230469	18.1785106658936
1861.46923828125	18.1170520782471
1862.38525390625	18.052131652832
1863.30078125	18.1159858703613
1864.2158203125	17.9853191375732
1865.13037109375	17.9688587188721
1866.04443359375	17.9902210235596
1866.95788574219	17.9563484191895
1867.87084960938	18.051908493042
1868.78332519531	17.95631980896
1869.6953125	17.9667453765869
1870.60681152344	17.8964786529541
1871.51782226563	18.0080814361572
1872.42822265625	17.9750499725342
1873.33813476563	18.0779190063477
1874.24755859375	18.0293807983398
1875.15649414063	18.0079784393311
1876.06481933594	18.0656929016113
1876.97277832031	18.0255317687988
1877.88012695313	18.053524017334
1878.78698730469	17.9194717407227
1879.69323730469	18.0208530426025
1880.59912109375	18.0160636901855
1881.50439453125	17.963321685791
1882.4091796875	17.8984470367432
1883.3134765625	17.8592586517334
1884.21716308594	17.7396240234375
1885.12048339844	17.7036151885986
1886.02319335938	17.6799240112305
1886.92541503906	17.6464824676514
1887.82702636719	17.6420288085938
1888.72814941406	17.5388336181641
1889.62878417969	17.5144290924072
1890.52893066406	17.4761428833008
1891.42858886719	17.416597366333
1892.32763671875	17.3778305053711
1893.22619628906	17.4240703582764
1894.12426757813	17.3152141571045
1895.02172851563	17.3514823913574
1895.91870117188	17.2277812957764
1896.81518554688	17.3648242950439
1897.71118164063	17.1604633331299
1898.60656738281	17.1354694366455
1899.50146484375	17.1478519439697
1900.39587402344	17.1300201416016
1901.28967285156	17.0808639526367
1902.18298339844	17.1683120727539
1903.07580566406	17.0799713134766
1903.96801757813	17.1235065460205
1904.85986328125	17.0438079833984
1905.7509765625	17.128547668457
1906.64172363281	17.143383026123
1907.53186035156	17.1889762878418
1908.42150878906	17.2018947601318
1909.31066894531	17.2196197509766
1910.19921875	17.1950302124023
1911.08728027344	17.1857089996338
1911.97473144531	17.2613220214844
1912.86181640625	17.3096790313721
1913.74816894531	17.271125793457
1914.63415527344	17.243688583374
1915.51953125	17.1725234985352
1916.40441894531	17.2377700805664
1917.28869628906	17.266975402832
1918.17260742188	17.2106342315674
1919.05578613281	17.1461639404297
1919.93859863281	17.113187789917
1920.82080078125	17.0609169006348
1921.70239257813	17.1061210632324
1922.58349609375	17.1171684265137
1923.46411132813	17.0012741088867
1924.34423828125	16.9636096954346
1925.22375488281	16.9011325836182
1926.10278320313	16.8280830383301
1926.98120117188	16.8419284820557
1927.85913085938	16.758279800415
1928.73645019531	16.6805095672607
1929.61328125	16.6466426849365
1930.48962402344	16.6949787139893
1931.36535644531	16.5865516662598
1932.24060058594	16.582332611084
1933.11535644531	16.5462055206299
1933.98950195313	16.5305290222168
1934.86303710938	16.540828704834
1935.73608398438	16.5275707244873
1936.60864257813	16.4922733306885
1937.48059082031	16.5995635986328
1938.35205078125	16.5726528167725
1939.22302246094	16.5225639343262
1940.09338378906	16.5951251983643
1940.96313476563	16.5463466644287
1941.83239746094	16.5772399902344
1942.701171875	16.6185398101807
1943.5693359375	16.6302604675293
1944.43701171875	16.6223278045654
1945.30407714844	16.7048168182373
1946.17065429688	16.6719169616699
1947.03662109375	16.7881126403809
1947.90209960938	16.7844333648682
1948.76696777344	16.8212738037109
1949.63134765625	16.8291358947754
1950.4951171875	16.7938060760498
1951.3583984375	16.8054332733154
1952.22106933594	16.772741317749
1953.08325195313	16.7872562408447
1953.94482421875	16.7476596832275
1954.80590820313	16.7251300811768
1955.66650390625	16.7196826934814
1956.5263671875	16.7053527832031
1957.38586425781	16.718334197998
1958.24462890625	16.6617774963379
1959.10302734375	16.6323108673096
1959.96069335938	16.5416774749756
1960.81799316406	16.5575256347656
1961.67456054688	16.5373401641846
1962.53063964844	16.4399185180664
1963.38623046875	16.3947505950928
1964.2412109375	16.4453315734863
1965.09558105469	16.3740749359131
1965.94946289063	16.370304107666
1966.80285644531	16.3351001739502
1967.65563964844	16.2893886566162
1968.5078125	16.3531913757324
1969.35949707031	16.2713088989258
1970.21057128906	16.2958717346191
1971.06103515625	16.2632675170898
1971.91101074219	16.2985744476318
1972.76049804688	16.3692111968994
1973.60925292969	16.3234252929688
1974.45764160156	16.3652820587158
1975.30529785156	16.3955268859863
1976.15246582031	16.4846649169922
1976.99914550781	16.5563983917236
1977.84521484375	16.5365924835205
1978.69067382813	16.6043682098389
1979.53552246094	16.6349945068359
1980.3798828125	16.6674385070801
1981.22375488281	16.6584205627441
1982.06701660156	16.7193908691406
1982.90966796875	16.7512283325195
1983.75170898438	16.7940979003906
1984.59326171875	16.6883296966553
1985.43420410156	16.7130088806152
1986.27465820313	16.6916465759277
1987.11450195313	16.6228313446045
1987.95373535156	16.6958808898926
1988.79248046875	16.7451343536377
1989.63061523438	16.7381610870361
1990.46813964844	16.6030941009521
1991.30517578125	16.5933723449707
1992.1416015625	16.5678749084473
1992.9775390625	16.5829296112061
1993.81274414063	16.4737815856934
1994.6474609375	16.4161987304688
1995.48168945313	16.4041519165039
1996.31518554688	16.4162502288818
1997.14819335938	16.4154815673828
1997.98071289063	16.3015766143799
1998.8125	16.3001041412354
1999.64379882813	16.3130912780762
2000.47448730469	16.3292579650879
2001.3046875	16.3915691375732
2002.13427734375	16.3202266693115
2002.96325683594	16.3705959320068
2003.79162597656	16.3338375091553
2004.61950683594	16.35910987854
2005.44677734375	16.3051090240479
2006.2734375	16.5049114227295
2007.09948730469	16.4463920593262
2007.92504882813	16.5248203277588
2008.75	16.5924186706543
2009.57434082031	16.6462211608887
2010.39819335938	16.6819038391113
2011.22131347656	16.686954498291
2012.0439453125	16.6954135894775
2012.86608886719	16.7682056427002
2013.6875	16.7687492370605
2014.50842285156	16.7608852386475
2015.32873535156	16.7200145721436
2016.1484375	16.8441429138184
2016.96752929688	16.8620319366455
2017.7861328125	16.8120536804199
2018.60412597656	16.849084854126
2019.42150878906	16.7892761230469
2020.23828125	16.8295230865479
2021.05444335938	16.8266906738281
2021.8701171875	16.8092517852783
2022.68518066406	16.7666969299316
2023.49963378906	16.8101997375488
2024.3134765625	16.8050785064697
2025.12683105469	16.7606544494629
2025.939453125	16.6908226013184
2026.75158691406	16.7405490875244
2027.56311035156	16.6477890014648
2028.3740234375	16.6568012237549
2029.18432617188	16.6562023162842
2029.994140625	16.590799331665
2030.80322265625	16.6341705322266
2031.61181640625	16.5785675048828
2032.41979980469	16.5254535675049
2033.22717285156	16.5087623596191
2034.03393554688	16.5501136779785
2034.84008789063	16.4544696807861
2035.64575195313	16.3831024169922
2036.45080566406	16.3445262908936
2037.25512695313	16.3082275390625
2038.05895996094	16.3008556365967
2038.86218261719	16.1982917785645
2039.66479492188	16.3017501831055
2040.466796875	16.2336292266846
2041.26831054688	16.2987365722656
2042.06909179688	16.3586006164551
2042.86938476563	16.2662448883057
2043.6689453125	16.2761363983154
2044.46801757813	16.3452816009521
2045.26647949219	16.3895721435547
2046.06433105469	16.3543090820313
2046.86145019531	16.3621807098389
2047.65808105469	16.4042263031006
2048.4541015625	16.4209003448486
2049.24951171875	16.417947769165
2050.04443359375	16.5035133361816
2050.83862304688	16.4580516815186
2051.63232421875	16.5268173217773
2052.42529296875	16.546350479126
2053.2177734375	16.5105838775635
2054.00952148438	16.5405464172363
2054.80078125	16.5811920166016
2055.59130859375	16.6281261444092
2056.38134765625	16.6034660339355
2057.17065429688	16.6585578918457
2057.95947265625	16.6447982788086
2058.74755859375	16.5853099822998
2059.53515625	16.5411033630371
2060.32202148438	16.537971496582
2061.1083984375	16.530424118042
2061.89428710938	16.4473419189453
2062.67919921875	16.4358005523682
2063.4638671875	16.4330959320068
2064.24780273438	16.3566341400146
2065.03100585938	16.3843936920166
2065.81372070313	16.2480144500732
2066.595703125	16.256420135498
2067.37719726563	16.2005214691162
2068.15795898438	16.1490097045898
2068.93823242188	16.1007251739502
2069.7177734375	16.0136795043945
2070.49682617188	16.0136203765869
2071.27514648438	15.9435234069824
2072.05297851563	15.8348379135132
2072.830078125	15.9291009902954
2073.60668945313	15.8201036453247
2074.38256835938	15.8276863098145
2075.15795898438	15.7304964065552
2075.9326171875	15.697582244873
2076.70654296875	15.6377201080322
2077.47998046875	15.6492338180542
2078.25268554688	15.5534744262695
2079.02490234375	15.6439361572266
2079.79663085938	15.5860815048218
2080.5673828125	15.5516338348389
2081.337890625	15.6382150650024
2082.107421875	15.6223001480103
2082.87670898438	15.6115436553955
2083.64501953125	15.6376523971558
2084.41284179688	15.6665983200073
2085.18017578125	15.7094373703003
2085.94677734375	15.6368589401245
2086.71264648438	15.7126522064209
2087.47802734375	15.7263793945313
2088.24267578125	15.7154006958008
2089.0068359375	15.7378568649292
2089.77026367188	15.8208742141724
2090.53295898438	15.6748828887939
2091.29516601563	15.7154989242554
2092.056640625	15.6776170730591
2092.81762695313	15.735258102417
2093.57788085938	15.6182832717896
2094.33764648438	15.6178588867188
2095.0966796875	15.5463409423828
2095.85498046875	15.5404596328735
2096.61279296875	15.4329252243042
2097.36987304688	15.4168281555176
2098.12646484375	15.3690156936646
2098.88232421875	15.2823581695557
2099.63745117188	15.2744703292847
2100.39208984375	15.2045240402222
2101.14624023438	15.1044387817383
2101.8994140625	14.9902925491333
2102.65209960938	14.9315385818481
2103.404296875	14.8611211776733
2104.15551757813	14.7275247573853
2104.90649414063	14.7592906951904
2105.65649414063	14.6846895217896
2106.40600585938	14.6651458740234
2107.15502929688	14.5849876403809
2107.90307617188	14.5485067367554
2108.65063476563	14.4706201553345
2109.39770507813	14.4849901199341
2110.14404296875	14.449146270752
2110.8896484375	14.4249486923218
2111.63452148438	14.4152603149414
2112.37890625	14.4007978439331
2113.12280273438	14.3913297653198
2113.86572265625	14.457691192627
2114.60815429688	14.4358367919922
2115.35009765625	14.4278049468994
2116.09106445313	14.50452709198
2116.83154296875	14.5636310577393
2117.57153320313	14.5255317687988
2118.31079101563	14.5643739700317
2119.04931640625	14.5685710906982
2119.787109375	14.4864149093628
2120.5244140625	14.4656953811646
2121.26098632813	14.4643507003784
2121.9970703125	14.40505027771
2122.732421875	14.3562450408936
2123.46704101563	14.2930202484131
2124.20092773438	14.2645101547241
2124.93432617188	14.2367057800293
2125.6669921875	14.2079162597656
2126.39916992188	14.1322870254517
2127.13037109375	14.0914268493652
2127.86108398438	14.0685539245605
2128.59130859375	14.1115131378174
2129.32080078125	13.8695964813232
2130.04956054688	13.9327154159546
2130.77758789063	13.8151788711548
2131.50512695313	13.6958646774292
2132.23193359375	13.6802434921265
2132.9580078125	13.6111345291138
2133.68334960938	13.5330562591553
2134.408203125	13.5200071334839
2135.13232421875	13.4611196517944
2135.85595703125	13.4137687683105
2136.57885742188	13.3473167419434
2137.30102539063	13.2861185073853
2138.0224609375	13.1579656600952
2138.74340820313	13.1362781524658
2139.46337890625	13.1522855758667
2140.18310546875	13.0923728942871
2140.90185546875	12.9770021438599
2141.6201171875	12.9803800582886
2142.33764648438	12.9748020172119
2143.05444335938	12.976487159729
2143.77075195313	12.9141998291016
2144.48608398438	12.9274969100952
2145.201171875	12.948317527771
2145.91528320313	12.9393196105957
2146.62890625	12.9033718109131
2147.34155273438	12.9057579040527
2148.05395507813	12.8811826705933
2148.76538085938	12.9110145568848
2149.47631835938	12.8932285308838
2150.18627929688	12.8659477233887
2150.89599609375	12.8615064620972
2151.60473632813	12.8103380203247
2152.31298828125	12.8321628570557
2153.02026367188	12.8605823516846
2153.72729492188	12.8415145874023
2154.43334960938	12.8112115859985
2155.138671875	12.7099323272705
2155.84350585938	12.7239532470703
2156.54760742188	12.7514038085938
2157.25122070313	12.681227684021
2157.95385742188	12.7038021087646
2158.65600585938	12.6968259811401
2159.357421875	12.5999002456665
2160.05810546875	12.5811433792114
2160.75805664063	12.5560083389282
2161.45751953125	12.4532814025879
2162.15600585938	12.4709138870239
2162.85400390625	12.4483976364136
2163.55151367188	12.4104290008545
2164.248046875	12.2883586883545
2164.94409179688	12.2924680709839
2165.63916015625	12.2217674255371
2166.33374023438	12.1473274230957
2167.02783203125	12.1619358062744
2167.72094726563	12.0080919265747
2168.41357421875	12.0337142944336
2169.10522460938	11.9504747390747
2169.79638671875	11.9303607940674
2170.48706054688	11.8413581848145
2171.1767578125	11.786979675293
2171.86572265625	11.6555089950562
2172.55419921875	11.54905128479
2173.24194335938	11.4890670776367
2173.92895507813	11.4315032958984
2174.615234375	11.4101305007935
2175.30078125	11.3211641311646
2175.98583984375	11.2896099090576
2176.67016601563	11.2212562561035
2177.35375976563	11.2331008911133
2178.03662109375	11.1987581253052
2178.71875	11.2098588943481
2179.40014648438	11.1406192779541
2180.08081054688	11.2066097259521
2180.76098632813	11.1623039245605
2181.4404296875	11.1464185714722
2182.119140625	11.0993270874023
2182.79711914063	11.1483097076416
2183.47436523438	11.0870504379272
2184.15087890625	11.089207649231
2184.82690429688	11.1285667419434
2185.501953125	11.182843208313
2186.17651367188	11.1708879470825
2186.85034179688	11.1683616638184
2187.5234375	11.0878276824951
2188.19580078125	11.0825300216675
2188.86743164063	11.0583257675171
2189.53833007813	11.0987691879272
2190.20874023438	10.9904623031616
2190.87817382813	10.9651966094971
2191.54711914063	10.9568424224854
2192.21533203125	10.9467372894287
2192.8828125	10.8145160675049
2193.54956054688	10.7858963012695
2194.21557617188	10.7522640228271
2194.880859375	10.6664562225342
2195.54541015625	10.6597051620483
2196.20947265625	10.6062517166138
2196.87255859375	10.5325222015381
2197.53515625	10.4272489547729
2198.19677734375	10.3771371841431
2198.85791015625	10.3157291412354
2199.51831054688	10.2294988632202
2200.17797851563	10.159725189209
2200.8369140625	10.1009073257446
2201.4951171875	10.0242567062378
2202.15258789063	9.94679164886475
2202.80932617188	9.87528038024902
2203.46533203125	9.85612678527832
2204.12060546875	9.77950191497803
2204.775390625	9.78513813018799
2205.42919921875	9.73880100250244
2206.08251953125	9.72658729553223
2206.73486328125	9.67516136169434
2207.38671875	9.70941638946533
2208.03759765625	9.65769004821777
2208.68798828125	9.68818664550781
2209.33764648438	9.64974689483643
2209.98657226563	9.64627361297607
2210.63452148438	9.60576725006104
2211.28198242188	9.62116622924805
2211.9287109375	9.65043926239014
2212.57470703125	9.65350914001465
2213.21997070313	9.6752462387085
2213.86450195313	9.64677810668945
2214.50830078125	9.6907434463501
2215.1513671875	9.62689781188965
2215.79370117188	9.57158660888672
2216.43530273438	9.56703662872314
2217.076171875	9.53163433074951
2217.71630859375	9.47924900054932
2218.35571289063	9.43416404724121
2218.99462890625	9.42220306396484
2219.63256835938	9.32158756256104
2220.26977539063	9.33794784545898
2220.90625	9.28486919403076
2221.5419921875	9.20258617401123
2222.17700195313	9.16614627838135
2222.81127929688	9.08222389221191
2223.44482421875	8.99620342254639
2224.07763671875	8.9840145111084
2224.70971679688	8.91312694549561
2225.34106445313	8.86048316955566
2225.9716796875	8.82457733154297
2226.6015625	8.74437808990479
2227.23071289063	8.70533752441406
2227.85913085938	8.61102199554443
2228.48681640625	8.61188220977783
2229.11376953125	8.57121181488037
2229.73999023438	8.45965003967285
2230.36547851563	8.48313903808594
2230.990234375	8.43445491790771
2231.61401367188	8.38062858581543
2232.2373046875	8.32956504821777
2232.85986328125	8.24985504150391
2233.4814453125	8.24417114257813
2234.1025390625	8.23209285736084
2234.72265625	8.2299747467041
2235.34228515625	8.16979026794434
2235.9609375	8.10725021362305
2236.57885742188	8.07256412506104
2237.1962890625	8.14438533782959
2237.81274414063	8.02846908569336
2238.42846679688	8.1028881072998
2239.04345703125	8.08300876617432
2239.65771484375	8.08312034606934
2240.27124023438	8.04448223114014
2240.88403320313	8.06716060638428
2241.49584960938	8.05981254577637
2242.10717773438	8.03395843505859
2242.71752929688	8.05640125274658
2243.32739257813	8.04697704315186
2243.93627929688	8.0532341003418
2244.54443359375	8.02706909179688
2245.15209960938	7.97308540344238
2245.7587890625	7.94712495803833
2246.36474609375	7.94819211959839
2246.9697265625	7.94925451278687
2247.57421875	7.89256954193115
2248.17797851563	7.91527557373047
2248.78076171875	7.87581205368042
2249.38305664063	7.87761831283569
2249.984375	7.83629703521729
2250.5849609375	7.74896287918091
2251.18481445313	7.71556663513184
2251.78393554688	7.64724349975586
2252.38232421875	7.68102121353149
2252.97973632813	7.59839725494385
2253.57666015625	7.57161045074463
2254.17260742188	7.55049848556519
2254.76782226563	7.49362087249756
2255.3623046875	7.44084596633911
2255.9560546875	7.40098667144775
2256.54907226563	7.37406015396118
2257.14135742188	7.36760807037354
2257.73266601563	7.26952981948853
2258.32348632813	7.24796676635742
2258.91333007813	7.17495727539063
2259.50244140625	7.1608738899231
2260.09057617188	7.07373142242432
2260.67822265625	7.05230903625488
2261.26513671875	6.97233581542969
2261.85107421875	7.01019430160522
2262.43627929688	6.93742513656616
2263.02075195313	6.93362379074097
2263.6044921875	6.88499689102173
2264.18725585938	6.83216285705566
2264.76953125	6.83378171920776
2265.35083007813	6.77018451690674
2265.93139648438	6.77229976654053
2266.51123046875	6.74778890609741
2267.09033203125	6.72821474075317
2267.66845703125	6.73004865646362
2268.24584960938	6.72456455230713
2268.82250976563	6.67592716217041
2269.3984375	6.72429847717285
2269.9736328125	6.67248249053955
2270.5478515625	6.72271537780762
2271.12133789063	6.78739070892334
2271.69409179688	6.77666187286377
2272.26611328125	6.72215795516968
2272.83740234375	6.72922086715698
2273.40771484375	6.74231910705566
2273.97729492188	6.72393798828125
2274.54614257813	6.68637990951538
2275.11401367188	6.66008329391479
2275.68139648438	6.65110158920288
2276.24780273438	6.57851505279541
2276.8134765625	6.56528377532959
2277.37817382813	6.55913925170898
2277.9423828125	6.53325748443604
2278.50561523438	6.54262208938599
2279.06811523438	6.50354242324829
2279.62963867188	6.50051736831665
2280.19067382813	6.51909685134888
2280.75073242188	6.48733854293823
2281.31005859375	6.45687341690063
2281.86840820313	6.5028862953186
2282.42602539063	6.47108030319214
2282.98291015625	6.43686819076538
2283.5390625	6.38784122467041
2284.09448242188	6.38765001296997
2284.64892578125	6.362877368927
2285.20263671875	6.35262537002563
2285.75537109375	6.31485319137573
2286.3076171875	6.27202415466309
2286.85888671875	6.25483655929565
2287.40942382813	6.22280168533325
2287.958984375	6.17696666717529
2288.5078125	6.17508840560913
2289.05590820313	6.10427474975586
2289.60302734375	6.04931640625
2290.14965820313	6.04870557785034
2290.6953125	5.98916816711426
2291.23999023438	5.999680519104
2291.78393554688	5.92281007766724
2292.3271484375	5.88599967956543
2292.86962890625	5.85900020599365
2293.4111328125	5.80032825469971
2293.95190429688	5.83099889755249
2294.49194335938	5.81378602981567
2295.03100585938	5.73026418685913
2295.5693359375	5.73297023773193
2296.10693359375	5.68478679656982
2296.6435546875	5.68187618255615
2297.17944335938	5.69389486312866
2297.71459960938	5.65310525894165
2298.24877929688	5.63656282424927
2298.7822265625	5.62133932113647
2299.31469726563	5.6416220664978
2299.8466796875	5.68729877471924
2300.37744140625	5.66218328475952
2300.90771484375	5.57796335220337
2301.43701171875	5.63355493545532
2301.96557617188	5.6212272644043
2302.4931640625	5.62307548522949
2303.02001953125	5.64955234527588
2303.54614257813	5.65355205535889
2304.0712890625	5.69961833953857
2304.595703125	5.61302995681763
2305.119140625	5.65911102294922
2305.64184570313	5.61401891708374
2306.16381835938	5.62282800674438
2306.68481445313	5.64801692962646
2307.205078125	5.62461709976196
2307.72436523438	5.62053918838501
2308.24291992188	5.60973691940308
2308.7607421875	5.59273719787598
2309.27758789063	5.56254911422729
2309.79370117188	5.54874515533447
2310.30883789063	5.57314872741699
2310.8232421875	5.58814573287964
2311.3369140625	5.58833599090576
2311.849609375	5.51927471160889
2312.361328125	5.52347660064697
2312.87255859375	5.46134519577026
2313.38256835938	5.47119092941284
2313.89208984375	5.48940753936768
2314.40063476563	5.45040369033813
2314.908203125	5.37355995178223
2315.4150390625	5.38500070571899
2315.92114257813	5.34455680847168
2316.42626953125	5.27001714706421
2316.9306640625	5.30684375762939
2317.43408203125	5.24765253067017
2317.93676757813	5.22468090057373
2318.4384765625	5.21197891235352
2318.939453125	5.13805341720581
2319.439453125	5.15754890441895
2319.93872070313	5.10712480545044
2320.43701171875	5.08052206039429
2320.9345703125	5.05308532714844
2321.43139648438	5.02698278427124
2321.92724609375	4.9976019859314
2322.42211914063	4.98910474777222
2322.91625976563	4.94175720214844
2323.40966796875	4.94518375396729
2323.90209960938	4.92197370529175
2324.3935546875	4.90771865844727
2324.88427734375	4.90596294403076
2325.37426757813	4.90148210525513
2325.86303710938	4.87603616714478
2326.35131835938	4.85301876068115
2326.83862304688	4.85776948928833
2327.32495117188	4.87042570114136
2327.810546875	4.9133505821228
2328.29541015625	4.92439603805542
2328.77905273438	4.87815093994141
2329.26220703125	4.92084741592407
2329.74438476563	4.92043209075928
2330.2255859375	4.9205584526062
2330.7060546875	4.89117813110352
2331.185546875	4.93174171447754
2331.6640625	4.89167451858521
2332.14184570313	4.93335819244385
2332.61889648438	4.89462757110596
2333.09497070313	4.87694072723389
2333.57006835938	4.90058422088623
2334.04443359375	4.87192678451538
2334.51782226563	4.87585163116455
2334.99047851563	4.84798336029053
2335.46215820313	4.83434963226318
2335.93310546875	4.81686496734619
2336.40307617188	4.81500291824341
2336.8720703125	4.76537752151489
2337.34033203125	4.75168561935425
2337.8076171875	4.77341604232788
2338.27416992188	4.68991994857788
2338.73974609375	4.66958141326904
2339.20458984375	4.66435050964355
2339.66845703125	4.61207818984985
2340.13134765625	4.61672353744507
2340.59350585938	4.60815811157227
2341.0546875	4.58499097824097
2341.51489257813	4.56125450134277
2341.97436523438	4.52950668334961
2342.43286132813	4.48533058166504
2342.890625	4.44084644317627
2343.34741210938	4.45425271987915
2343.80322265625	4.43566083908081
2344.25830078125	4.41429281234741
2344.71240234375	4.40836763381958
2345.16577148438	4.39304733276367
2345.61791992188	4.41556835174561
2346.06958007813	4.45579195022583
2346.52001953125	4.5286717414856
2346.9697265625	4.57919263839722
2347.41845703125	4.6720814704895
2347.86645507813	4.73790693283081
2348.3134765625	4.79297399520874
2348.75952148438	4.89294815063477
2349.20483398438	5.02042150497437
2349.64916992188	5.07147598266602
2350.09252929688	5.16498708724976
2350.53515625	5.2388653755188
2350.97680664063	5.3044695854187
2351.41748046875	5.35096120834351
2351.857421875	5.39498472213745
2352.29638671875	5.38459777832031
2352.734375	5.41698551177979
2353.17138671875	5.37129545211792
2353.60766601563	5.3355770111084
2354.04296875	5.2931604385376
2354.4775390625	5.20563983917236
2354.91088867188	5.09996891021729
2355.34350585938	5.06521320343018
2355.775390625	4.94131517410278
2356.2060546875	4.8457465171814
2356.63598632813	4.77714109420776
2357.06494140625	4.61983871459961
2357.4931640625	4.54302167892456
2357.92041015625	4.44076299667358
2358.3466796875	4.38057422637939
2358.77197265625	4.31503486633301
2359.1962890625	4.21929502487183
2359.61987304688	4.16622447967529
2360.04248046875	4.07511568069458
2360.46411132813	4.04068517684937
2360.88500976563	3.97547268867493
2361.30493164063	3.92503952980042
2361.72387695313	3.89247632026672
