# Supplementary material for: Optics miniaturization strategy for demanding Raman spectroscopy applications
Source: Nat Commun. 2024 Apr 8;15:3049. doi: 10.1038/s41467-024-47044-7 (PMC11001912; doi:10.1038/s41467-024-47044-7)
Supplement: Supplementary file 6 — Source Data [file 41467_2024_47044_MOESM6_ESM.zip › Source Data/NCOMMS-23-34016B s3/S3 pHCA, Glucose, Salts/calibraiton/Salts standards 24.08.17/N_5g_L_1.csv]

347.42919921875	77.5776443481445
348.892913818359	77.8494415283203
350.356079101563	78.1989898681641
351.818634033203	78.5043029785156
353.280670166016	78.7990112304688
354.742095947266	79.1341247558594
356.202972412109	79.2778930664063
357.663299560547	79.7525787353516
359.123046875	79.9836044311523
360.582244873047	80.0247497558594
362.040863037109	80.3676300048828
363.498931884766	80.4774856567383
364.956451416016	80.6053085327148
366.413391113281	80.8644943237305
367.869750976563	80.9645462036133
369.325592041016	81.1823043823242
370.780853271484	81.0928344726563
372.235565185547	81.3849029541016
373.689727783203	81.5063781738281
375.143310546875	81.47021484375
376.596343994141	81.6902084350586
378.048828125	81.6519165039063
379.500762939453	81.7224807739258
380.9521484375	81.9948883056641
382.402954101563	82.0658264160156
383.853240966797	82.2005081176758
385.302947998047	82.209831237793
386.752136230469	82.4211273193359
388.200744628906	82.5134887695313
389.648803710938	82.7937316894531
391.096343994141	82.6590423583984
392.543304443359	82.956184387207
393.989715576172	83.1480865478516
395.435607910156	83.4110488891602
396.880920410156	83.5974502563477
398.325714111328	83.5485076904297
399.769927978516	83.7693557739258
401.213623046875	84.0386428833008
402.656768798828	83.9833145141602
404.099395751953	84.3279037475586
405.541442871094	84.4653244018555
406.982971191406	84.6474990844727
408.423950195313	84.6118392944336
409.864379882813	84.975959777832
411.304290771484	85.003173828125
412.743621826172	85.2173919677734
414.182434082031	85.249870300293
415.620727539063	85.3624877929688
417.058471679688	85.3105545043945
418.495666503906	85.3833160400391
419.932342529297	85.3261795043945
421.368469238281	85.3415985107422
422.804077148438	85.3122940063477
424.239135742188	85.26708984375
425.673645019531	85.1941146850586
427.107635498047	85.3423614501953
428.541107177734	85.1185913085938
429.974029541016	85.058708190918
431.406433105469	85.0124664306641
432.838287353516	84.9062042236328
434.269622802734	84.820198059082
435.700408935547	84.8185272216797
437.130706787109	84.6037826538086
438.560455322266	84.6388854980469
439.989654541016	84.4502563476563
441.418334960938	84.4086837768555
442.846496582031	84.1238403320313
444.274139404297	84.1561279296875
445.701263427734	83.8649826049805
447.127838134766	83.9060516357422
448.553894042969	83.8427124023438
449.979431152344	83.6916656494141
451.404449462891	83.4510192871094
452.828918457031	83.4640426635742
454.252899169922	83.413444519043
455.676330566406	83.2132873535156
457.099273681641	83.203498840332
458.521667480469	83.0579528808594
459.943542480469	83.2198333740234
461.364929199219	83.1602478027344
462.785766601563	83.1489868164063
464.206085205078	83.2017211914063
465.625885009766	82.8901748657227
467.045196533203	83.0270843505859
468.463958740234	82.9123916625977
469.882202148438	82.9969940185547
471.299957275391	83.0088958740234
472.717193603516	83.0268402099609
474.133911132813	83.0254135131836
475.550109863281	83.0569458007813
476.965789794922	83.0693054199219
478.380950927734	83.2655258178711
479.795623779297	83.1365203857422
481.209777832031	83.120246887207
482.623413085938	83.3476257324219
484.036529541016	83.3714828491211
485.449157714844	83.4814987182617
486.861267089844	83.4912185668945
488.272857666016	83.3948745727539
489.683959960938	83.7021713256836
491.094543457031	83.4966888427734
492.504608154297	83.5680236816406
493.914184570313	83.4963531494141
495.3232421875	83.5247573852539
496.731811523438	83.5311126708984
498.139862060547	83.5152359008789
499.547393798828	83.4148330688477
500.954467773438	83.3883666992188
502.360992431641	83.3787536621094
503.767028808594	83.171875
505.172576904297	83.1799087524414
506.577606201172	83.1610717773438
507.982147216797	82.9918441772461
509.386169433594	82.7975082397461
510.789703369141	82.6273956298828
512.192749023438	82.4457397460938
513.595275878906	82.4751892089844
514.997314453125	82.1459503173828
516.398803710938	82.4062118530273
517.799865722656	81.9918594360352
519.200378417969	81.980842590332
520.600463867188	81.7522964477539
522	81.6371841430664
523.399047851563	81.6306915283203
524.797607421875	81.4554061889648
526.195678710938	81.2618103027344
527.59326171875	81.2667999267578
528.990295410156	80.9348220825195
530.386901855469	80.7626190185547
531.782958984375	80.7460784912109
533.178588867188	80.6216430664063
534.573669433594	80.4068832397461
535.968322753906	80.2441101074219
537.362426757813	80.0937347412109
538.756042480469	79.8526840209961
540.149230957031	79.5862121582031
541.541870117188	79.3256072998047
542.934020996094	79.4552001953125
544.32568359375	79.2018127441406
545.716918945313	78.9868698120117
547.107604980469	78.691162109375
548.497802734375	78.5573501586914
549.887573242188	78.5236663818359
551.276794433594	78.1029510498047
552.66552734375	78.1651916503906
554.053833007813	77.9169921875
555.441650390625	77.8657073974609
556.828918457031	77.6615676879883
558.215759277344	77.4300918579102
559.602111816406	77.4887924194336
560.987976074219	77.2932510375977
562.373352050781	77.2637176513672
563.758239746094	77.1204833984375
565.142639160156	77.0127563476563
566.526611328125	76.9430236816406
567.910034179688	76.9474945068359
569.293029785156	76.7030715942383
570.675537109375	76.7345581054688
572.057556152344	76.7154006958008
573.439086914063	76.5597076416016
574.820129394531	76.5215454101563
576.200744628906	76.4772262573242
577.580871582031	76.4354400634766
578.96044921875	76.5498504638672
580.339660644531	76.3080368041992
581.718322753906	76.4220886230469
583.096557617188	76.3024139404297
584.474243164063	76.3077239990234
585.851501464844	76.1963882446289
587.228332519531	76.2413864135742
588.604614257813	76.1980438232422
589.98046875	76.0662078857422
591.355834960938	75.9873199462891
592.730712890625	75.8707504272461
594.105163574219	76.1055450439453
595.479125976563	76.0532760620117
596.852600097656	75.9050445556641
598.225646972656	75.9463119506836
599.598205566406	75.8972015380859
600.970275878906	75.7455825805664
602.341857910156	75.6884536743164
603.713012695313	75.588264465332
605.083679199219	75.4779052734375
606.453918457031	75.4766235351563
607.823608398438	75.4201507568359
609.192932128906	75.4498672485352
610.561706542969	75.1635284423828
611.930053710938	75.1552047729492
613.297912597656	74.9841079711914
614.665344238281	75.0379257202148
616.032287597656	74.7233276367188
617.398803710938	74.7852478027344
618.764831542969	74.5879592895508
620.13037109375	74.4310684204102
621.495483398438	74.2467346191406
622.860107421875	74.2180633544922
624.224304199219	73.9260330200195
625.588012695313	74.0443878173828
626.951232910156	73.9635391235352
628.314025878906	73.5780868530273
629.676391601563	73.6648025512695
631.038269042969	73.4090957641602
632.399658203125	73.3666000366211
633.760620117188	73.2125625610352
635.12109375	73.0933074951172
636.481140136719	72.8719635009766
637.840759277344	72.8076934814453
639.199890136719	72.6537933349609
640.558532714844	72.4980316162109
641.916748046875	72.4253921508789
643.274536132813	72.2925338745117
644.6318359375	72.1262969970703
645.988647460938	72.0029067993164
647.345031738281	71.9789505004883
648.700988769531	71.7865295410156
650.056457519531	71.7351913452148
651.411499023438	71.6100006103516
652.76611328125	71.5799942016602
654.120239257813	71.2198715209961
655.473876953125	71.2469024658203
656.827087402344	71.2353973388672
658.179870605469	71.1138076782227
659.5322265625	71.0735778808594
660.884094238281	70.8433227539063
662.235473632813	70.9013366699219
663.586486816406	70.6722869873047
664.93701171875	70.5968856811523
666.287048339844	70.7003784179688
667.636657714844	70.6365203857422
668.98583984375	70.5772705078125
670.334594726563	70.5667572021484
671.682861328125	70.541877746582
673.030700683594	70.4863357543945
674.378051757813	70.4685821533203
675.725036621094	70.3975830078125
677.071533203125	70.3655014038086
678.417541503906	70.3771286010742
679.76318359375	70.4259414672852
681.108337402344	70.2433166503906
682.453002929688	70.3781890869141
683.797302246094	70.3567504882813
685.14111328125	70.3427810668945
686.484497070313	70.334587097168
687.827453613281	70.3911590576172
689.169921875	70.2044830322266
690.512023925781	70.3428726196289
691.853637695313	70.3510284423828
693.194763183594	70.4317779541016
694.535522460938	70.2467498779297
695.875793457031	70.3035888671875
697.215637207031	70.426887512207
698.555053710938	70.3937683105469
699.89404296875	70.3239059448242
701.232543945313	70.4763488769531
702.570617675781	70.3287887573242
703.908325195313	70.3436050415039
705.245483398438	70.5598068237305
706.582275390625	70.3681106567383
707.918640136719	70.4405822753906
709.254516601563	70.4753646850586
710.589965820313	70.3436660766602
711.924987792969	70.4224853515625
713.259582519531	70.4932861328125
714.59375	70.3503646850586
715.927490234375	70.3352890014648
717.2607421875	70.5781402587891
718.593627929688	70.2345962524414
719.926025390625	70.2324066162109
721.257995605469	70.2877960205078
722.589538574219	70.3604278564453
723.920654296875	70.1981735229492
725.251342773438	70.3087005615234
726.581604003906	70.0378646850586
727.911437988281	70.2277984619141
729.240783691406	70.0952987670898
730.569763183594	70.0314788818359
731.898254394531	70.083366394043
733.226379394531	69.9654769897461
734.554016113281	69.8952331542969
735.881225585938	69.7422103881836
737.208068847656	69.7798385620117
738.534423828125	69.7373733520508
739.8603515625	69.7016220092773
741.185852050781	69.5068511962891
742.510925292969	69.5407409667969
743.835571289063	69.5576095581055
745.159790039063	69.3061599731445
746.483581542969	69.3049240112305
747.806945800781	69.2882461547852
749.1298828125	69.1553573608398
750.452453613281	68.9814529418945
751.774536132813	68.9818267822266
753.09619140625	68.8226776123047
754.417419433594	68.7911987304688
755.738220214844	68.7394714355469
757.05859375	68.5819320678711
758.378540039063	68.493782043457
759.698059082031	68.5796813964844
761.017211914063	68.2178192138672
762.335876464844	68.2479705810547
763.654113769531	67.9776916503906
764.971984863281	67.9780883789063
766.289367675781	67.894287109375
767.606384277344	67.7736511230469
768.922973632813	67.6446228027344
770.239074707031	67.5200424194336
771.554809570313	67.48388671875
772.8701171875	67.410514831543
774.184997558594	67.2779846191406
775.499450683594	67.0562896728516
776.8134765625	67.0204238891602
778.127136230469	66.9964218139648
779.440307617188	66.8994979858398
780.753112792969	66.8659820556641
782.0654296875	66.6797561645508
783.377380371094	66.5724182128906
784.688903808594	66.447151184082
786	66.2720947265625
787.310668945313	66.2831726074219
788.620971679688	66.1255340576172
789.930786132813	66.1908569335938
791.240234375	65.9273376464844
792.549255371094	65.8232192993164
793.857788085938	65.8107376098633
795.166015625	65.6631622314453
796.473754882813	65.6110305786133
797.781066894531	65.5096740722656
799.088012695313	65.4781951904297
800.39453125	65.3652572631836
801.700622558594	65.2620620727539
803.006286621094	65.2144241333008
804.311584472656	65.1370391845703
805.616394042969	64.9986267089844
806.920837402344	65.0803985595703
808.224853515625	64.8815689086914
809.528503417969	64.8033142089844
810.831665039063	64.703727722168
812.134460449219	64.8204803466797
813.436828613281	64.684684753418
814.73876953125	64.5622634887695
816.040344238281	64.5600433349609
817.341430664063	64.4802093505859
818.642150878906	64.3698806762695
819.942504882813	64.3270950317383
821.242370605469	64.303581237793
822.541870117188	64.2974395751953
823.840942382813	64.2939987182617
825.139587402344	64.297248840332
826.437866210938	64.0310592651367
827.735656738281	63.9801979064941
829.033081054688	63.8957786560059
830.330139160156	63.9950180053711
831.626770019531	63.8570671081543
832.922973632813	63.8678703308105
834.21875	63.9017486572266
835.514099121094	63.8183860778809
836.80908203125	63.7581253051758
838.103637695313	63.6896781921387
839.397827148438	63.6957969665527
840.691589355469	63.6251106262207
841.984924316406	63.6487998962402
843.27783203125	63.4860725402832
844.570373535156	63.504280090332
845.862487792969	63.3787727355957
847.154235839844	63.0819435119629
848.445556640625	63.2115173339844
849.736450195313	63.0590057373047
851.026916503906	62.8413505554199
852.317016601563	62.9189338684082
853.606689453125	62.8358764648438
854.89599609375	62.7637062072754
856.184875488281	62.4863052368164
857.473327636719	62.2418937683105
858.761413574219	62.1593132019043
860.049072265625	62.1078109741211
861.336303710938	61.8493728637695
862.623168945313	61.7563781738281
863.909606933594	61.5435447692871
865.195678710938	61.4410514831543
866.481323242188	61.0598297119141
867.766540527344	60.7782936096191
869.051391601563	60.7010307312012
870.335815429688	60.5317611694336
871.619873046875	60.210090637207
872.903503417969	59.9522933959961
874.186706542969	59.8036651611328
875.469543457031	59.3612976074219
876.752014160156	59.160530090332
878.033996582031	58.9651260375977
879.315612792969	58.759449005127
880.596862792969	58.4865646362305
881.877685546875	58.2220726013184
883.158081054688	57.8732223510742
884.438110351563	57.5840225219727
885.7177734375	57.2942810058594
886.996948242188	57.153133392334
888.275817871094	56.8590621948242
889.55419921875	56.5392913818359
890.832275390625	56.3885040283203
892.10986328125	56.1525993347168
893.387084960938	55.9010887145996
894.663940429688	55.6376075744629
895.940368652344	55.3693885803223
897.216369628906	55.1389007568359
898.492004394531	54.9111061096191
899.767272949219	54.6928596496582
901.042114257813	54.5447120666504
902.316528320313	54.2916526794434
903.590576171875	54.067943572998
904.8642578125	53.7838745117188
906.137512207031	53.5487937927246
907.410339355469	53.239444732666
908.682800292969	53.1538772583008
909.954833984375	53.021297454834
911.226501464844	52.7101135253906
912.497802734375	52.5451927185059
913.768676757813	52.2831840515137
915.039123535156	52.2072334289551
916.309204101563	51.8359565734863
917.578918457031	51.6718788146973
918.848205566406	51.6515922546387
920.117126464844	51.2466583251953
921.385620117188	51.2340202331543
922.653747558594	51.144660949707
923.921447753906	50.8810806274414
925.188781738281	50.7475700378418
926.455688476563	50.5815277099609
927.722229003906	50.4478645324707
928.988342285156	50.3591575622559
930.254089355469	50.2207717895508
931.519470214844	49.9732856750488
932.784423828125	49.8537788391113
934.049011230469	49.6922149658203
935.313171386719	49.5849227905273
936.576965332031	49.613224029541
937.84033203125	49.4279022216797
939.103332519531	49.3659706115723
940.365966796875	49.1875343322754
941.628173828125	49.1382026672363
942.890014648438	49.0532875061035
944.151428222656	49.0605354309082
945.412475585938	48.8061866760254
946.673095703125	48.8237457275391
947.933349609375	48.8257102966309
949.193237304688	48.7477073669434
950.452697753906	48.7807388305664
951.711791992188	48.7113494873047
952.970520019531	48.503360748291
954.228820800781	48.6301002502441
955.486755371094	48.5990180969238
956.744262695313	48.568904876709
958.001403808594	48.739860534668
959.258117675781	48.5519332885742
960.514526367188	48.6067771911621
961.770446777344	48.7328491210938
963.026062011719	48.7747840881348
964.28125	48.7826309204102
965.536010742188	48.8550567626953
966.790466308594	48.9712867736816
968.044494628906	49.2055702209473
969.298095703125	49.2593727111816
970.551391601563	49.5517616271973
971.80419921875	49.5543823242188
973.056701660156	50.0431060791016
974.308776855469	50.3302116394043
975.560485839844	50.8277244567871
976.811767578125	51.2738494873047
978.062683105469	51.9222145080566
979.313232421875	52.6633224487305
980.563415527344	53.6138916015625
981.813171386719	54.586009979248
983.0625	55.659252166748
984.3115234375	56.9048538208008
985.560119628906	57.9663505554199
986.808349609375	58.7474098205566
988.05615234375	59.4690818786621
989.303588867188	59.6936264038086
990.550659179688	59.6399841308594
991.797302246094	58.804515838623
993.043579101563	58.1408004760742
994.289489746094	56.8563346862793
995.535034179688	55.5671005249023
996.780151367188	54.2296829223633
998.02490234375	52.9036865234375
999.269226074219	51.9745216369629
1000.51318359375	50.8387489318848
1001.75677490234	50.0032768249512
1003	49.1792259216309
1004.24279785156	48.6040687561035
1005.48522949219	48.1869735717773
1006.72729492188	47.7727394104004
1007.96893310547	47.421932220459
1009.21026611328	47.1377868652344
1010.45111083984	46.8454551696777
1011.69165039063	46.5495109558105
1012.93176269531	46.3617553710938
1014.17150878906	46.2117195129395
1015.41088867188	46.086254119873
1016.64984130859	45.9619483947754
1017.88842773438	45.8793640136719
1019.12664794922	45.644603729248
1020.36450195313	45.5332794189453
1021.60192871094	45.5196762084961
1022.83898925781	45.3917999267578
1024.07568359375	45.3054656982422
1025.31201171875	45.3231391906738
1026.5478515625	45.1442451477051
1027.78344726563	45.0962257385254
1029.0185546875	45.1651725769043
1030.25329589844	44.9217338562012
1031.48767089844	44.9164276123047
1032.7216796875	44.9067459106445
1033.95532226563	44.7357177734375
1035.18859863281	44.9171371459961
1036.42138671875	44.801383972168
1037.65393066406	44.7245178222656
1038.88598632813	44.7903366088867
1040.11767578125	44.8060684204102
1041.34899902344	44.6876983642578
1042.57995605469	44.8290176391602
1043.810546875	44.8364143371582
1045.04077148438	44.7698936462402
1046.2705078125	44.8512496948242
1047.5	44.781135559082
1048.72900390625	44.7158088684082
1049.95764160156	44.7659530639648
1051.18591308594	44.8709945678711
1052.41381835938	44.8013191223145
1053.64135742188	44.7457542419434
1054.86853027344	44.9589004516602
1056.09521484375	44.8198852539063
1057.32165527344	44.7759857177734
1058.54760742188	44.7420043945313
1059.77331542969	44.8025665283203
1060.99853515625	44.7567977905273
1062.22338867188	44.829402923584
1063.44787597656	44.711612701416
1064.671875	44.8099746704102
1065.89562988281	44.8711891174316
1067.11901855469	44.5851097106934
1068.34191894531	44.6288223266602
1069.56457519531	44.7691802978516
1070.78674316406	44.7117004394531
1072.00854492188	44.6454467773438
1073.22998046875	44.6282043457031
1074.45104980469	44.6508293151855
1075.67175292969	44.5569725036621
1076.89208984375	44.5060272216797
1078.11193847656	44.5233459472656
1079.33154296875	44.3559265136719
1080.55065917969	44.4001541137695
1081.76940917969	44.3593597412109
1082.98791503906	44.2207527160645
1084.20593261719	44.2539672851563
1085.42358398438	44.1231918334961
1086.64086914063	44.1490020751953
1087.85766601563	44.096622467041
1089.07421875	44.0753479003906
1090.29040527344	43.9102821350098
1091.50610351563	43.9544410705566
1092.72155761719	43.891242980957
1093.9365234375	43.9499320983887
1095.15112304688	43.8552856445313
1096.36535644531	43.8295021057129
1097.57922363281	43.8022041320801
1098.79272460938	43.9065475463867
1100.005859375	43.8142280578613
1101.21862792969	43.8268432617188
1102.43090820313	43.8141098022461
1103.64294433594	43.6237449645996
1104.8544921875	43.7413368225098
1106.06579589844	43.7559204101563
1107.27661132813	43.6638526916504
1108.48706054688	43.7141418457031
1109.69714355469	43.6783866882324
1110.90686035156	43.6863441467285
1112.1162109375	43.4868659973145
1113.3251953125	43.5807266235352
1114.53369140625	43.5843391418457
1115.74194335938	43.5137062072754
1116.94982910156	43.5900611877441
1118.1572265625	43.4984664916992
1119.3642578125	43.4166069030762
1120.57104492188	43.5680351257324
1121.77734375	43.4770393371582
1122.98327636719	43.3866195678711
1124.18884277344	43.540210723877
1125.39404296875	43.5141563415527
1126.59875488281	43.4096374511719
1127.80322265625	43.5220489501953
1129.00732421875	43.5504570007324
1130.2109375	43.2666625976563
1131.41430664063	43.3922920227051
1132.6171875	43.3651733398438
1133.81970214844	43.3653678894043
1135.02197265625	43.3703575134277
1136.22375488281	43.3159599304199
1137.42517089844	43.2734069824219
1138.62622070313	43.3852195739746
1139.82690429688	43.2781219482422
1141.02709960938	43.191291809082
1142.22705078125	43.1699905395508
1143.42663574219	43.297924041748
1144.62573242188	43.0915184020996
1145.82458496094	43.1659774780273
1147.02294921875	43.1583099365234
1148.22094726563	43.1256065368652
1149.41857910156	43.1487197875977
1150.61584472656	43.189811706543
1151.81274414063	43.0738258361816
1153.00927734375	43.0822639465332
1154.20544433594	43.190113067627
1155.40124511719	43.1074028015137
1156.5966796875	43.0730781555176
1157.79162597656	43.1607093811035
1158.986328125	43.0677185058594
1160.18054199219	43.0173568725586
1161.37438964844	43.0216979980469
1162.56799316406	43.0115127563477
1163.76110839844	42.9669227600098
1164.95385742188	43.0020866394043
1166.14624023438	42.9665031433105
1167.33825683594	42.9640235900879
1168.52990722656	42.9120216369629
1169.72119140625	43.0138130187988
1170.91198730469	42.8679046630859
1172.1025390625	42.998046875
1173.29260253906	43.0423202514648
1174.482421875	42.8922309875488
1175.67175292969	43.0195655822754
1176.86071777344	43.0091667175293
1178.04943847656	42.9444351196289
1179.23767089844	43.1437873840332
1180.42553710938	43.1010932922363
1181.61303710938	43.1194648742676
1182.80017089844	43.2754592895508
1183.98681640625	43.1562423706055
1185.17321777344	43.0969467163086
1186.35925292969	43.1534614562988
1187.54479980469	43.2301063537598
1188.73010253906	43.1210708618164
1189.91491699219	43.2442817687988
1191.09936523438	43.2304191589355
1192.28356933594	43.3144226074219
1193.46728515625	43.3136138916016
1194.65063476563	43.440746307373
1195.83361816406	43.3099403381348
1197.01623535156	43.3451919555664
1198.19836425781	43.4099540710449
1199.38024902344	43.4620933532715
1200.56176757813	43.3843765258789
1201.74279785156	43.5936431884766
1202.92358398438	43.587028503418
1204.10388183594	43.59423828125
1205.28393554688	43.6493530273438
1206.46350097656	43.7171363830566
1207.64270019531	43.7079086303711
1208.82153320313	43.7243843078613
1210	43.776123046875
1211.17810058594	43.7744293212891
1212.35583496094	43.7838554382324
1213.53308105469	43.7712516784668
1214.71008300781	43.8721618652344
1215.88671875	43.8241233825684
1217.06286621094	43.806770324707
1218.23864746094	43.8166656494141
1219.41418457031	43.7857246398926
1220.58923339844	43.8387908935547
1221.76391601563	43.7731666564941
1222.93823242188	43.8015365600586
1224.11218261719	43.8504409790039
1225.28576660156	43.8090209960938
1226.458984375	43.9366264343262
1227.6318359375	43.9096145629883
1228.80419921875	43.8661270141602
1229.97631835938	43.8282051086426
1231.14794921875	43.7864570617676
1232.31921386719	43.9652290344238
1233.490234375	43.8596038818359
1234.66076660156	43.882194519043
1235.83093261719	43.8115196228027
1237.00073242188	43.8379783630371
1238.17016601563	43.8777084350586
1239.33923339844	43.8300895690918
1240.5078125	43.9172859191895
1241.67614746094	43.7191467285156
1242.84411621094	43.7867813110352
1244.01159667969	43.708869934082
1245.1787109375	43.6309509277344
1246.34558105469	43.6821212768555
1247.51196289063	43.4903106689453
1248.67797851563	43.4272003173828
1249.84362792969	43.5788993835449
1251.00891113281	43.4570198059082
1252.173828125	43.2688446044922
1253.33825683594	43.3944702148438
1254.50244140625	43.3248672485352
1255.66625976563	43.2833290100098
1256.82958984375	43.1841316223145
1257.99255371094	43.2158584594727
1259.1552734375	43.2051048278809
1260.31750488281	43.1670684814453
1261.47937011719	43.1603813171387
1262.64086914063	43.0921745300293
1263.80200195313	43.1130104064941
1264.96276855469	43.1402130126953
1266.123046875	43.0787620544434
1267.28308105469	42.8965148925781
1268.44262695313	42.9124031066895
1269.60192871094	42.9490814208984
1270.7607421875	42.8191604614258
1271.91918945313	42.8177719116211
1273.07727050781	42.7203636169434
1274.23498535156	42.6566390991211
1275.39233398438	42.6214065551758
1276.54931640625	42.4987831115723
1277.70581054688	42.4928245544434
1278.86206054688	42.3850288391113
1280.01794433594	42.458610534668
1281.17333984375	42.3034439086914
1282.32836914063	42.368579864502
1283.48303222656	42.337646484375
1284.63732910156	42.3583297729492
1285.79125976563	42.17138671875
1286.94482421875	42.2473831176758
1288.09802246094	42.2459564208984
1289.25073242188	42.1576538085938
1290.40319824219	42.3450927734375
1291.55517578125	42.1666145324707
1292.70690917969	42.0977821350098
1293.85815429688	42.1771774291992
1295.00903320313	42.1766052246094
1296.15954589844	42.0166168212891
1297.30969238281	42.0378456115723
1298.45935058594	41.9152488708496
1299.60876464844	42.0491218566895
1300.7578125	41.7332992553711
1301.90637207031	41.9840888977051
1303.05456542969	41.8196411132813
1304.20239257813	41.7402496337891
1305.34985351563	41.7364921569824
1306.49694824219	41.7474174499512
1307.64367675781	41.6912002563477
1308.7900390625	41.6371040344238
1309.93591308594	41.6054077148438
1311.08154296875	41.6277656555176
1312.22668457031	41.6107597351074
1313.37145996094	41.6690635681152
1314.51599121094	41.5366287231445
1315.66003417969	41.5578880310059
1316.80358886719	41.6668395996094
1317.94689941406	41.613597869873
1319.08984375	41.6478538513184
1320.23229980469	41.602165222168
1321.37451171875	41.5802459716797
1322.51623535156	41.5071258544922
1323.65759277344	41.5615463256836
1324.79858398438	41.4590682983398
1325.93920898438	41.4675254821777
1327.07934570313	41.4334716796875
1328.21923828125	41.426685333252
1329.35864257813	41.350700378418
1330.49780273438	41.3147354125977
1331.63647460938	41.2201805114746
1332.77478027344	41.2138137817383
1333.91271972656	41.1041870117188
1335.05029296875	41.1189193725586
1336.18737792969	41.1087188720703
1337.32421875	41.0269432067871
1338.46057128906	40.9962425231934
1339.5966796875	41.0259284973145
1340.73229980469	40.9377746582031
1341.86755371094	40.9496841430664
1343.00231933594	41.0150375366211
1344.13684082031	40.8192672729492
1345.27099609375	40.9086608886719
1346.40466308594	40.9208183288574
1347.53796386719	40.8739356994629
1348.6708984375	40.8119468688965
1349.80346679688	40.8996925354004
1350.93566894531	40.8582572937012
1352.06750488281	40.9185409545898
1353.19885253906	40.8083534240723
1354.32995605469	40.9126586914063
1355.46057128906	40.7811508178711
1356.5908203125	40.7108688354492
1357.720703125	40.7365531921387
1358.85021972656	40.6530990600586
1359.97924804688	40.5240821838379
1361.10803222656	40.5356369018555
1362.236328125	40.4903831481934
1363.3642578125	40.3627014160156
1364.49182128906	40.4431457519531
1365.61901855469	40.3123550415039
1366.74584960938	40.3156242370605
1367.87231445313	40.3775062561035
1368.99829101563	40.2300109863281
1370.12390136719	40.1719818115234
1371.24914550781	40.1537437438965
1372.3740234375	40.2089004516602
1373.49853515625	40.3233108520508
1374.62255859375	40.166088104248
1375.74633789063	40.1352729797363
1376.86962890625	40.2645149230957
1377.99255371094	40.1861419677734
1379.11511230469	40.1821784973145
1380.2373046875	40.1226539611816
1381.35900878906	40.1328926086426
1382.48034667969	40.0543327331543
1383.60144042969	40.1444778442383
1384.72204589844	40.1431045532227
1385.84228515625	40.0379257202148
1386.96203613281	39.9825134277344
1388.08154296875	39.9185485839844
1389.20056152344	40.0301933288574
1390.31921386719	39.9390144348145
1391.4375	39.8429565429688
1392.55541992188	39.8611030578613
1393.6728515625	39.8018226623535
1394.7900390625	39.8838310241699
1395.90673828125	39.6503677368164
1397.02307128906	39.7135238647461
1398.13903808594	39.5925407409668
1399.25463867188	39.638599395752
1400.36975097656	39.5347366333008
1401.48449707031	39.5985527038574
1402.59899902344	39.5583724975586
1403.712890625	39.6352920532227
1404.82653808594	39.579948425293
1405.93981933594	39.6884765625
1407.05261230469	39.6107406616211
1408.1650390625	39.5957565307617
1409.27709960938	39.6589584350586
1410.38879394531	39.6640892028809
1411.5	39.5194969177246
1412.61096191406	39.618049621582
1413.72143554688	39.5329132080078
1414.83154296875	39.559944152832
1415.94116210938	39.4720878601074
1417.05053710938	39.4831352233887
1418.15942382813	39.4241523742676
1419.26794433594	39.5251922607422
1420.37609863281	39.3436546325684
1421.48388671875	39.2801856994629
1422.59118652344	39.2471656799316
1423.6982421875	39.2842483520508
1424.80480957031	39.1424789428711
1425.91088867188	39.0895500183105
1427.01672363281	39.1975784301758
1428.1220703125	39.1065788269043
1429.22717285156	39.0239639282227
1430.33166503906	39.0802841186523
1431.43591308594	39.0246505737305
1432.53979492188	39.1253814697266
1433.64318847656	39.1372146606445
1434.74621582031	39.1979370117188
1435.84887695313	39.0328330993652
1436.95104980469	38.9903259277344
1438.05297851563	39.1970252990723
1439.15441894531	39.1344032287598
1440.25549316406	39.0105400085449
1441.35620117188	39.0277442932129
1442.45642089844	39.0492782592773
1443.55627441406	38.9334182739258
1444.65576171875	38.9171905517578
1445.7548828125	38.8786430358887
1446.853515625	38.8379516601563
1447.95190429688	38.7338027954102
1449.0498046875	38.7499160766602
1450.14721679688	38.7446937561035
1451.24438476563	38.7149810791016
1452.34106445313	38.4354209899902
1453.43737792969	38.5801239013672
1454.53332519531	38.5968780517578
1455.62890625	38.468189239502
1456.72399902344	38.5273208618164
1457.81872558594	38.4795989990234
1458.9130859375	38.4765968322754
1460.00695800781	38.4771347045898
1461.10046386719	38.4447364807129
1462.19360351563	38.4513778686523
1463.28637695313	38.527717590332
1464.37878417969	38.5830917358398
1465.470703125	38.460823059082
1466.56225585938	38.555305480957
1467.65344238281	38.5706901550293
1468.744140625	38.545825958252
1469.83447265625	38.496021270752
1470.92443847656	38.4367904663086
1472.01403808594	38.3480834960938
1473.10314941406	38.3947601318359
1474.19189453125	38.335521697998
1475.2802734375	38.1943206787109
1476.3681640625	38.2701301574707
1477.45581054688	38.2012634277344
1478.54296875	38.1136932373047
1479.62963867188	38.1522064208984
1480.71606445313	38.2328453063965
1481.80200195313	38.1938858032227
1482.88757324219	38.1824798583984
1483.97265625	38.1919441223145
1485.05737304688	38.2902145385742
1486.14172363281	38.2056198120117
1487.22570800781	38.3571166992188
1488.30932617188	38.3123207092285
1489.39245605469	38.3786125183105
1490.47509765625	38.4620819091797
1491.55749511719	38.4453048706055
1492.63940429688	38.5199661254883
1493.72094726563	38.4641914367676
1494.80212402344	38.526496887207
1495.8828125	38.5006980895996
1496.96313476563	38.4618949890137
1498.04309082031	38.5814590454102
1499.12255859375	38.4598426818848
1500.20166015625	38.524829864502
1501.28039550781	38.4909934997559
1502.35864257813	38.5157852172852
1503.4365234375	38.4750518798828
1504.51403808594	38.5279006958008
1505.59118652344	38.5175933837891
1506.66784667969	38.5402793884277
1507.744140625	38.5120239257813
1508.81994628906	38.520923614502
1509.89538574219	38.6337585449219
1510.97045898438	38.7229309082031
1512.04516601563	38.8670921325684
1513.11938476563	38.8100776672363
1514.19323730469	38.9778633117676
1515.26672363281	39.0622673034668
1516.33972167969	39.1010246276855
1517.41235351563	39.2122077941895
1518.48449707031	39.2662734985352
1519.55639648438	39.2366600036621
1520.62768554688	39.4336624145508
1521.69873046875	39.4258766174316
1522.76928710938	39.5297546386719
1523.83947753906	39.6398239135742
1524.90930175781	39.4756546020508
1525.97863769531	39.6543159484863
1527.04760742188	39.7056694030762
1528.11608886719	39.6587677001953
1529.18420410156	39.6055297851563
1530.251953125	39.6959953308105
1531.31921386719	39.7603302001953
1532.38610839844	39.853458404541
1533.45263671875	39.9958190917969
1534.51867675781	39.9234161376953
1535.58435058594	40.0765762329102
1536.64965820313	40.1548080444336
1537.71447753906	40.4136619567871
1538.77893066406	40.4560699462891
1539.84301757813	40.5086402893066
1540.90661621094	40.6563453674316
1541.9697265625	40.8865432739258
1543.03259277344	41.1096801757813
1544.09497070313	41.0839958190918
1545.15686035156	41.342041015625
1546.21850585938	41.4390335083008
1547.27966308594	41.6867332458496
1548.34033203125	41.6818618774414
1549.40063476563	41.9639282226563
1550.46057128906	41.9360694885254
1551.52001953125	42.1385536193848
1552.5791015625	42.3078956604004
1553.63781738281	42.3509674072266
1554.69604492188	42.478645324707
1555.75378417969	42.4983062744141
1556.81127929688	42.5329170227051
1557.86828613281	42.7875862121582
1558.9248046875	42.7567710876465
1559.98095703125	42.8833236694336
1561.03674316406	43.0207023620605
1562.09204101563	43.1418113708496
1563.14697265625	43.2243041992188
1564.20153808594	43.5051918029785
1565.25561523438	43.6865158081055
1566.30932617188	43.8854598999023
1567.36254882813	43.9815864562988
1568.41540527344	44.3113708496094
1569.4677734375	44.4732818603516
1570.51977539063	44.7318725585938
1571.57141113281	44.9847831726074
1572.62255859375	45.1968612670898
1573.67333984375	45.239330291748
1574.7236328125	45.7186088562012
1575.77355957031	45.8547019958496
1576.82299804688	46.1101417541504
1577.8720703125	46.4096603393555
1578.92077636719	46.4192886352539
1579.96899414063	46.6820297241211
1581.01684570313	46.8990936279297
1582.06420898438	47.0346717834473
1583.11120605469	47.3119316101074
1584.15771484375	47.4354705810547
1585.20385742188	47.716136932373
1586.24951171875	47.8694686889648
1587.29479980469	48.0843124389648
1588.33972167969	48.3012542724609
1589.38415527344	48.4534301757813
1590.42810058594	48.7797317504883
1591.47180175781	49.0815353393555
1592.51489257813	49.4548149108887
1593.55773925781	49.7703247070313
1594.59997558594	50.0432891845703
1595.64196777344	50.3600921630859
1596.68334960938	50.8063774108887
1597.72448730469	51.230583190918
1598.76513671875	51.4932975769043
1599.80529785156	51.8299674987793
1600.84509277344	52.3554344177246
1601.88452148438	52.6892395019531
1602.92346191406	52.9788208007813
1603.9619140625	53.357292175293
1605	53.5832862854004
1606.03771972656	54.020336151123
1607.07495117188	54.3297882080078
1608.11169433594	54.6498260498047
1609.14807128906	55.0060005187988
1610.18408203125	55.2495384216309
1611.21960449219	55.513111114502
1612.25463867188	55.7297439575195
1613.28930664063	56.010856628418
1614.32360839844	56.2160491943359
1615.357421875	56.6380958557129
1616.39074707031	56.7827529907227
1617.42370605469	57.0716400146484
1618.45629882813	57.3981285095215
1619.48840332031	57.6238594055176
1620.52001953125	57.8287353515625
1621.55126953125	57.996654510498
1622.58215332031	58.4220428466797
1623.61254882813	58.5361595153809
1624.64245605469	58.864688873291
1625.67199707031	59.0544281005859
1626.70104980469	59.3021469116211
1627.72973632813	59.5124626159668
1628.75793457031	59.6542892456055
1629.78576660156	59.9556350708008
1630.81311035156	60.1624488830566
1631.84008789063	60.2896270751953
1632.86657714844	60.4905815124512
1633.89270019531	60.6173057556152
1634.91833496094	60.5147705078125
1635.94348144531	60.825511932373
1636.96826171875	60.6716804504395
1637.99255371094	60.6358757019043
1639.01647949219	60.7240447998047
1640.03991699219	60.5230178833008
1641.06298828125	60.5331535339355
1642.08557128906	60.385066986084
1643.10778808594	60.315673828125
1644.12951660156	60.1181182861328
1645.15075683594	59.8062934875488
1646.17163085938	59.5626182556152
1647.19213867188	59.466739654541
1648.21203613281	59.0995254516602
1649.23156738281	59.0290832519531
1650.25073242188	58.6484794616699
1651.26940917969	58.3307800292969
1652.28759765625	57.9275932312012
1653.30541992188	57.8325691223145
1654.32275390625	57.5833320617676
1655.33972167969	57.1901245117188
1656.35620117188	56.7620620727539
1657.37231445313	56.4335060119629
1658.38793945313	56.2378234863281
1659.40307617188	55.9376907348633
1660.41772460938	55.6077880859375
1661.43212890625	55.3557777404785
1662.44592285156	54.9223670959473
1663.45935058594	54.841911315918
1664.47229003906	54.4564361572266
1665.48486328125	54.1546058654785
1666.49694824219	53.890079498291
1667.50854492188	53.5198516845703
1668.51977539063	53.2105369567871
1669.53051757813	52.7854766845703
1670.54089355469	52.3991317749023
1671.55078125	52.2128219604492
1672.56018066406	51.6426696777344
1673.56909179688	51.2959938049316
1674.57763671875	50.8271026611328
1675.58581542969	50.5208969116211
1676.59350585938	49.893627166748
1677.60070800781	49.5485496520996
1678.607421875	49.0424003601074
1679.61376953125	48.4903221130371
1680.61962890625	48.0863723754883
1681.62512207031	47.6169281005859
1682.63012695313	47.0652122497559
1683.63464355469	46.6261978149414
1684.638671875	46.1224327087402
1685.64233398438	45.5212135314941
1686.64562988281	45.3039207458496
1687.64831542969	44.8355255126953
1688.65063476563	44.2518272399902
1689.65246582031	43.862964630127
1690.65393066406	43.499095916748
1691.65490722656	43.0601806640625
1692.65539550781	42.7639274597168
1693.65551757813	42.2818946838379
1694.65502929688	41.9126586914063
1695.654296875	41.5969123840332
1696.65295410156	41.2490844726563
1697.65124511719	40.7917022705078
1698.64904785156	40.532283782959
1699.646484375	40.2756309509277
1700.64331054688	39.8554534912109
1701.63977050781	39.4617462158203
1702.63586425781	39.0383338928223
1703.63134765625	38.8769493103027
1704.62646484375	38.3741989135742
1705.62121582031	38.0011711120605
1706.61535644531	37.634334564209
1707.60913085938	37.3203353881836
1708.60241699219	36.9406509399414
1709.59521484375	36.6000518798828
1710.58764648438	36.1016578674316
1711.57958984375	35.7855911254883
1712.57104492188	35.5357971191406
1713.56213378906	35.1260795593262
1714.552734375	34.8842544555664
1715.54284667969	34.5040435791016
1716.53247070313	34.1434211730957
1717.52160644531	33.8690948486328
1718.51037597656	33.3312797546387
1719.49865722656	33.0432510375977
1720.48657226563	32.9021987915039
1721.47387695313	32.4833068847656
1722.46081542969	32.1046104431152
1723.447265625	31.9327430725098
1724.43334960938	31.6752166748047
1725.41882324219	31.3930263519287
1726.40393066406	31.153829574585
1727.38854980469	30.8670616149902
1728.37268066406	30.6230888366699
1729.3564453125	30.4066791534424
1730.33972167969	30.2300357818604
1731.32250976563	30.0169544219971
1732.30480957031	29.7876529693604
1733.28674316406	29.5857448577881
1734.26806640625	29.4097900390625
1735.2490234375	29.2122459411621
1736.2294921875	29.0113067626953
1737.20959472656	28.909797668457
1738.18908691406	28.647855758667
1739.16821289063	28.5886535644531
1740.14685058594	28.2942180633545
1741.125	28.1752643585205
1742.10266113281	28.0042610168457
1743.07995605469	27.8191013336182
1744.05676269531	27.7202758789063
1745.03308105469	27.508430480957
1746.00891113281	27.3547439575195
1746.98425292969	27.0640983581543
1747.95910644531	27.0467643737793
1748.93359375	26.8239727020264
1749.90759277344	26.6878414154053
1750.88110351563	26.4237518310547
1751.85412597656	26.1938018798828
1752.82678222656	26.0538997650146
1753.798828125	25.8923263549805
1754.7705078125	25.7080192565918
1755.74169921875	25.468318939209
1756.71240234375	25.3453826904297
1757.6826171875	25.1732959747314
1758.65246582031	25.0452327728271
1759.62170410156	24.8786201477051
1760.59057617188	24.654670715332
1761.55895996094	24.5493049621582
1762.52673339844	24.4024429321289
1763.49426269531	24.3571872711182
1764.46118164063	24.2110462188721
1765.42761230469	24.1150760650635
1766.39367675781	23.9273204803467
1767.35913085938	23.8137187957764
1768.32421875	23.7042350769043
1769.28881835938	23.7042636871338
1770.2529296875	23.5118427276611
1771.21655273438	23.4702796936035
1772.17980957031	23.4182605743408
1773.14245605469	23.405704498291
1774.10461425781	23.2537784576416
1775.06640625	23.276086807251
1776.02770996094	23.1579265594482
1776.98852539063	22.995584487915
1777.94873046875	22.9498825073242
1778.90856933594	22.8455791473389
1779.86804199219	22.8644981384277
1780.82690429688	22.6632022857666
1781.78527832031	22.505989074707
1782.7431640625	22.3298454284668
1783.70068359375	22.2988090515137
1784.65771484375	22.2279472351074
1785.61413574219	22.0631351470947
1786.57019042969	21.9844245910645
1787.52575683594	21.8863754272461
1788.48083496094	21.671215057373
1789.43530273438	21.6093502044678
1790.38940429688	21.5713882446289
1791.34301757813	21.4376659393311
1792.29626464844	21.2671184539795
1793.24890136719	21.130313873291
1794.20104980469	21.0642547607422
1795.15270996094	21.0576515197754
1796.10400390625	20.8666553497314
1797.0546875	20.8131084442139
1798.0048828125	20.7740497589111
1798.95471191406	20.6230297088623
1799.90393066406	20.5580234527588
1800.85278320313	20.5395202636719
1801.80102539063	20.502893447876
1802.74890136719	20.4268646240234
1803.6962890625	20.3891525268555
1804.64306640625	20.3522682189941
1805.58947753906	20.3252735137939
1806.53540039063	20.2634792327881
1807.48071289063	20.229076385498
1808.42565917969	20.2604999542236
1809.3701171875	20.1228675842285
1810.31396484375	20.220588684082
1811.25744628906	20.1194248199463
1812.20043945313	20.0298175811768
1813.14294433594	20.054292678833
1814.08483886719	19.9899997711182
1815.0263671875	20.0020065307617
1815.96740722656	19.8063297271729
1816.90783691406	19.8240165710449
1817.84790039063	19.7885990142822
1818.78747558594	19.6560096740723
1819.72644042969	19.6794090270996
1820.6650390625	19.5922546386719
1821.60314941406	19.5503997802734
1822.54064941406	19.4453754425049
1823.47778320313	19.3256683349609
1824.41430664063	19.3000450134277
1825.35034179688	19.1426944732666
1826.28601074219	19.1662406921387
1827.22106933594	19.0972766876221
1828.15563964844	19.0323066711426
1829.08984375	18.9280166625977
1830.0234375	18.862548828125
1830.95654296875	18.8267955780029
1831.88916015625	18.7002716064453
1832.8212890625	18.7471580505371
1833.7529296875	18.6890258789063
1834.68408203125	18.6768112182617
1835.61474609375	18.5862922668457
1836.54479980469	18.6153469085693
1837.47448730469	18.548397064209
1838.40356445313	18.5521221160889
1839.33227539063	18.5160179138184
1840.26037597656	18.5843124389648
1841.18811035156	18.5309429168701
1842.115234375	18.5169887542725
1843.04187011719	18.472749710083
1843.96801757813	18.5362281799316
1844.89367675781	18.5135288238525
1845.81872558594	18.5111045837402
1846.74340820313	18.4523086547852
1847.66760253906	18.4611930847168
1848.59118652344	18.4619693756104
1849.51428222656	18.4153079986572
1850.43701171875	18.3852939605713
1851.35913085938	18.3056583404541
1852.28076171875	18.2704734802246
1853.20190429688	18.2425422668457
1854.12243652344	18.1435432434082
1855.04260253906	18.1393394470215
1855.96215820313	18.1186466217041
1856.88122558594	18.0255317687988
1857.79992675781	17.9415798187256
1858.71801757813	17.8773078918457
1859.63549804688	17.8749732971191
1860.55261230469	17.8055038452148
1861.46923828125	17.6842842102051
1862.38525390625	17.7100162506104
1863.30078125	17.612964630127
1864.2158203125	17.6021957397461
1865.13037109375	17.5364246368408
1866.04443359375	17.5524978637695
1866.95788574219	17.5451488494873
1867.87084960938	17.5603809356689
1868.78332519531	17.5594940185547
1869.6953125	17.5807704925537
1870.60681152344	17.5953941345215
1871.51782226563	17.5471668243408
1872.42822265625	17.5986251831055
1873.33813476563	17.6242656707764
1874.24755859375	17.6663036346436
1875.15649414063	17.5674076080322
1876.06481933594	17.6092491149902
1876.97277832031	17.6140232086182
1877.88012695313	17.6388683319092
1878.78698730469	17.5396480560303
1879.69323730469	17.5709705352783
1880.59912109375	17.586124420166
1881.50439453125	17.5084075927734
1882.4091796875	17.4716968536377
1883.3134765625	17.4116268157959
1884.21716308594	17.3712005615234
1885.12048339844	17.3073959350586
1886.02319335938	17.3528118133545
1886.92541503906	17.3013038635254
1887.82702636719	17.2978248596191
1888.72814941406	17.2122802734375
1889.62878417969	17.1429328918457
1890.52893066406	17.1370334625244
1891.42858886719	17.1088104248047
1892.32763671875	17.0105400085449
1893.22619628906	16.9529895782471
1894.12426757813	17.0036678314209
1895.02172851563	16.8738136291504
1895.91870117188	16.8938941955566
1896.81518554688	16.8738193511963
1897.71118164063	16.7648868560791
1898.60656738281	16.8219089508057
1899.50146484375	16.811803817749
1900.39587402344	16.7342872619629
1901.28967285156	16.7254619598389
1902.18298339844	16.7473068237305
1903.07580566406	16.794641494751
1903.96801757813	16.7290115356445
1904.85986328125	16.6494045257568
1905.7509765625	16.7019958496094
1906.64172363281	16.7803268432617
1907.53186035156	16.8323440551758
1908.42150878906	16.7703514099121
1909.31066894531	16.8487987518311
1910.19921875	16.7780494689941
1911.08728027344	16.8559017181396
1911.97473144531	16.9106674194336
1912.86181640625	16.9244022369385
1913.74816894531	16.8748016357422
1914.63415527344	16.8371849060059
1915.51953125	16.8782558441162
1916.40441894531	16.8395309448242
1917.28869628906	16.8169803619385
1918.17260742188	16.8243942260742
1919.05578613281	16.8101444244385
1919.93859863281	16.7494697570801
1920.82080078125	16.6883182525635
1921.70239257813	16.6985626220703
1922.58349609375	16.7241630554199
1923.46411132813	16.6539630889893
1924.34423828125	16.5775852203369
1925.22375488281	16.5750980377197
1926.10278320313	16.5616397857666
1926.98120117188	16.4763832092285
1927.85913085938	16.4545459747314
1928.73645019531	16.3435020446777
1929.61328125	16.328426361084
1930.48962402344	16.2803688049316
1931.36535644531	16.2305221557617
1932.24060058594	16.2451000213623
1933.11535644531	16.1861991882324
1933.98950195313	16.187572479248
1934.86303710938	16.2098712921143
1935.73608398438	16.1744766235352
1936.60864257813	16.1831321716309
1937.48059082031	16.1851806640625
1938.35205078125	16.1640872955322
1939.22302246094	16.0944538116455
1940.09338378906	16.173490524292
1940.96313476563	16.21462059021
1941.83239746094	16.2273006439209
1942.701171875	16.2918930053711
1943.5693359375	16.2825183868408
1944.43701171875	16.3091678619385
1945.30407714844	16.3581657409668
1946.17065429688	16.4175910949707
1947.03662109375	16.3753051757813
1947.90209960938	16.4254875183105
1948.76696777344	16.3774223327637
1949.63134765625	16.4874420166016
1950.4951171875	16.44114112854
1951.3583984375	16.4756984710693
1952.22106933594	16.4251594543457
1953.08325195313	16.3856754302979
1953.94482421875	16.4317893981934
1954.80590820313	16.3221702575684
1955.66650390625	16.3707466125488
1956.5263671875	16.3480815887451
1957.38586425781	16.3744926452637
1958.24462890625	16.3402633666992
1959.10302734375	16.3251323699951
1959.96069335938	16.3024311065674
1960.81799316406	16.2370147705078
1961.67456054688	16.2022590637207
1962.53063964844	16.1470127105713
1963.38623046875	16.1066436767578
1964.2412109375	16.1482162475586
1965.09558105469	16.0358638763428
1965.94946289063	15.9798240661621
1966.80285644531	15.9924201965332
1967.65563964844	15.9978895187378
1968.5078125	15.973690032959
1969.35949707031	16.0275936126709
1970.21057128906	15.955846786499
1971.06103515625	15.9771766662598
1971.91101074219	15.9846801757813
1972.76049804688	16.0266036987305
1973.60925292969	16.0513458251953
1974.45764160156	16.0508403778076
1975.30529785156	16.0411567687988
1976.15246582031	16.1791839599609
1976.99914550781	16.2170066833496
1977.84521484375	16.1939468383789
1978.69067382813	16.3075294494629
1979.53552246094	16.3351402282715
1980.3798828125	16.3717365264893
1981.22375488281	16.3345851898193
1982.06701660156	16.3813095092773
1982.90966796875	16.3988933563232
1983.75170898438	16.4036998748779
1984.59326171875	16.4188404083252
1985.43420410156	16.3218898773193
1986.27465820313	16.3576965332031
1987.11450195313	16.4067897796631
1987.95373535156	16.3347091674805
1988.79248046875	16.3930625915527
1989.63061523438	16.4073448181152
1990.46813964844	16.3016529083252
1991.30517578125	16.2731323242188
1992.1416015625	16.2907772064209
1992.9775390625	16.2394790649414
1993.81274414063	16.1762008666992
1994.6474609375	16.1800804138184
1995.48168945313	16.0847034454346
1996.31518554688	16.0883369445801
1997.14819335938	16.0987434387207
1997.98071289063	16.0219917297363
1998.8125	16.0059604644775
1999.64379882813	16.0595245361328
2000.47448730469	15.9951152801514
2001.3046875	16.0057468414307
2002.13427734375	15.9503307342529
2002.96325683594	16.034517288208
2003.79162597656	16.0746116638184
2004.61950683594	16.0859775543213
2005.44677734375	16.1413097381592
2006.2734375	16.1295967102051
2007.09948730469	16.1584606170654
2007.92504882813	16.2141056060791
2008.75	16.2829551696777
2009.57434082031	16.310998916626
2010.39819335938	16.3007011413574
2011.22131347656	16.3903312683105
2012.0439453125	16.3496074676514
2012.86608886719	16.4200038909912
2013.6875	16.4176959991455
2014.50842285156	16.4442749023438
2015.32873535156	16.4790630340576
2016.1484375	16.4628944396973
2016.96752929688	16.4977226257324
2017.7861328125	16.5047855377197
2018.60412597656	16.5234775543213
2019.42150878906	16.5107345581055
2020.23828125	16.5736827850342
2021.05444335938	16.5148735046387
2021.8701171875	16.5356578826904
2022.68518066406	16.4530563354492
2023.49963378906	16.4345664978027
2024.3134765625	16.4514675140381
2025.12683105469	16.474552154541
2025.939453125	16.4368515014648
2026.75158691406	16.3316669464111
2027.56311035156	16.3652667999268
2028.3740234375	16.3590717315674
2029.18432617188	16.384464263916
2029.994140625	16.3665981292725
2030.80322265625	16.2751789093018
2031.61181640625	16.2389240264893
2032.41979980469	16.266845703125
2033.22717285156	16.2330913543701
2034.03393554688	16.1942691802979
2034.84008789063	16.2125663757324
2035.64575195313	16.1006946563721
2036.45080566406	16.0847587585449
2037.25512695313	16.0439968109131
2038.05895996094	16.006420135498
2038.86218261719	15.948353767395
2039.66479492188	15.9721355438232
2040.466796875	15.9835090637207
2041.26831054688	16.0087013244629
2042.06909179688	15.9864835739136
2042.86938476563	16.041877746582
2043.6689453125	16.0102100372314
2044.46801757813	16.014476776123
2045.26647949219	16.0946235656738
2046.06433105469	16.0733261108398
2046.86145019531	16.0217819213867
2047.65808105469	16.1195735931396
2048.4541015625	16.1070404052734
2049.24951171875	16.1508712768555
2050.04443359375	16.1441249847412
2050.83862304688	16.1406097412109
2051.63232421875	16.1979217529297
2052.42529296875	16.2258987426758
2053.2177734375	16.1812114715576
2054.00952148438	16.1867446899414
2054.80078125	16.2353649139404
2055.59130859375	16.3315258026123
2056.38134765625	16.2536735534668
2057.17065429688	16.3717079162598
2057.95947265625	16.3047180175781
2058.74755859375	16.2652969360352
2059.53515625	16.2862033843994
2060.32202148438	16.2567348480225
2061.1083984375	16.2483863830566
2061.89428710938	16.1168537139893
2062.67919921875	16.1121654510498
2063.4638671875	16.1200408935547
2064.24780273438	16.1476974487305
2065.03100585938	16.1204471588135
2065.81372070313	15.9751224517822
2066.595703125	15.9920444488525
2067.37719726563	15.9127445220947
2068.15795898438	15.8392162322998
2068.93823242188	15.8127307891846
2069.7177734375	15.7512407302856
2070.49682617188	15.7482843399048
2071.27514648438	15.7149705886841
2072.05297851563	15.6017646789551
2072.830078125	15.6003856658936
2073.60668945313	15.5347347259521
2074.38256835938	15.5679302215576
2075.15795898438	15.4042148590088
2075.9326171875	15.4488592147827
2076.70654296875	15.4003734588623
2077.47998046875	15.4136714935303
2078.25268554688	15.2843246459961
2079.02490234375	15.3200874328613
2079.79663085938	15.335015296936
2080.5673828125	15.3412771224976
2081.337890625	15.3311233520508
2082.107421875	15.309928894043
2082.87670898438	15.3370885848999
2083.64501953125	15.3374929428101
2084.41284179688	15.3942861557007
2085.18017578125	15.3679180145264
2085.94677734375	15.324366569519
2086.71264648438	15.3586435317993
2087.47802734375	15.453652381897
2088.24267578125	15.3757152557373
2089.0068359375	15.4171190261841
2089.77026367188	15.3904685974121
2090.53295898438	15.4260158538818
2091.29516601563	15.38685131073
2092.056640625	15.437050819397
2092.81762695313	15.3386449813843
2093.57788085938	15.336935043335
2094.33764648438	15.2870569229126
2095.0966796875	15.2671422958374
2095.85498046875	15.218147277832
2096.61279296875	15.189679145813
2097.36987304688	15.1548099517822
2098.12646484375	15.062183380127
2098.88232421875	14.993631362915
2099.63745117188	14.9709568023682
2100.39208984375	14.8502111434937
2101.14624023438	14.8153820037842
2101.8994140625	14.759669303894
2102.65209960938	14.6043224334717
2103.404296875	14.5722055435181
2104.15551757813	14.5172815322876
2104.90649414063	14.4960298538208
2105.65649414063	14.4056529998779
2106.40600585938	14.3451385498047
2107.15502929688	14.2646207809448
2107.90307617188	14.2361001968384
2108.65063476563	14.1714124679565
2109.39770507813	14.2127923965454
2110.14404296875	14.1389980316162
2110.8896484375	14.1594457626343
2111.63452148438	14.1005830764771
2112.37890625	14.1477212905884
2113.12280273438	14.1143169403076
2113.86572265625	14.2089509963989
2114.60815429688	14.1621885299683
2115.35009765625	14.2144336700439
2116.09106445313	14.2662420272827
2116.83154296875	14.2645854949951
2117.57153320313	14.2065372467041
2118.31079101563	14.2232675552368
2119.04931640625	14.2512445449829
2119.787109375	14.1938428878784
2120.5244140625	14.2900362014771
2121.26098632813	14.1854391098022
2121.9970703125	14.1744108200073
2122.732421875	14.0888576507568
2123.46704101563	14.0619602203369
2124.20092773438	14.065013885498
2124.93432617188	14.0097856521606
2125.6669921875	13.9669895172119
2126.39916992188	13.882625579834
2127.13037109375	13.8010807037354
2127.86108398438	13.786506652832
2128.59130859375	13.7651844024658
2129.32080078125	13.6948013305664
2130.04956054688	13.6527433395386
2130.77758789063	13.5661373138428
2131.50512695313	13.4927015304565
2132.23193359375	13.4399185180664
2132.9580078125	13.39697265625
2133.68334960938	13.3342342376709
2134.408203125	13.2147884368896
2135.13232421875	13.1967849731445
2135.85595703125	13.1252031326294
2136.57885742188	13.0733623504639
2137.30102539063	13.027027130127
2138.0224609375	13.003607749939
2138.74340820313	12.8977661132813
2139.46337890625	12.9003858566284
2140.18310546875	12.834810256958
2140.90185546875	12.7394189834595
2141.6201171875	12.6916379928589
2142.33764648438	12.7152442932129
2143.05444335938	12.6998710632324
2143.77075195313	12.6810894012451
2144.48608398438	12.6790285110474
2145.201171875	12.575587272644
2145.91528320313	12.6659097671509
2146.62890625	12.6524248123169
2147.34155273438	12.6246061325073
2148.05395507813	12.6395111083984
2148.76538085938	12.6150636672974
2149.47631835938	12.5884113311768
2150.18627929688	12.6512279510498
2150.89599609375	12.6041297912598
2151.60473632813	12.5801153182983
2152.31298828125	12.5733671188354
2153.02026367188	12.5775728225708
2153.72729492188	12.5557155609131
2154.43334960938	12.4304819107056
2155.138671875	12.4668235778809
2155.84350585938	12.5173397064209
2156.54760742188	12.400486946106
2157.25122070313	12.4073152542114
2157.95385742188	12.3350248336792
2158.65600585938	12.3818969726563
2159.357421875	12.3796806335449
2160.05810546875	12.3373641967773
2160.75805664063	12.3069972991943
2161.45751953125	12.1748065948486
2162.15600585938	12.1695642471313
2162.85400390625	12.2030086517334
2163.55151367188	12.1100654602051
2164.248046875	12.0712089538574
2164.94409179688	12.0781745910645
2165.63916015625	11.9988050460815
2166.33374023438	11.8955669403076
2167.02783203125	11.8656444549561
2167.72094726563	11.8209648132324
2168.41357421875	11.7742834091187
2169.10522460938	11.6722650527954
2169.79638671875	11.6131935119629
2170.48706054688	11.6155652999878
2171.1767578125	11.4636573791504
2171.86572265625	11.4167375564575
2172.55419921875	11.3434286117554
2173.24194335938	11.2478895187378
2173.92895507813	11.2345924377441
2174.615234375	11.1298084259033
2175.30078125	11.0764932632446
2175.98583984375	11.0115356445313
2176.67016601563	10.9739236831665
2177.35375976563	10.9928331375122
2178.03662109375	10.9514789581299
2178.71875	10.9241752624512
2179.40014648438	10.8975954055786
2180.08081054688	10.9006662368774
2180.76098632813	10.8906307220459
2181.4404296875	10.9083023071289
2182.119140625	10.8578968048096
2182.79711914063	10.8619470596313
2183.47436523438	10.8947458267212
2184.15087890625	10.8732748031616
2184.82690429688	10.8619556427002
2185.501953125	10.8585624694824
2186.17651367188	10.8901634216309
2186.85034179688	10.8862838745117
2187.5234375	10.8838863372803
2188.19580078125	10.8086776733398
2188.86743164063	10.8012714385986
2189.53833007813	10.7829189300537
2190.20874023438	10.7473850250244
2190.87817382813	10.684440612793
2191.54711914063	10.7317504882813
2192.21533203125	10.6600275039673
2192.8828125	10.5705537796021
2193.54956054688	10.5986785888672
2194.21557617188	10.5041198730469
2194.880859375	10.5125226974487
2195.54541015625	10.4126119613647
2196.20947265625	10.3415813446045
2196.87255859375	10.3037176132202
2197.53515625	10.1978540420532
2198.19677734375	10.1244010925293
2198.85791015625	10.0586423873901
2199.51831054688	10.0398597717285
2200.17797851563	9.95174026489258
2200.8369140625	9.86905288696289
2201.4951171875	9.7790355682373
2202.15258789063	9.77188777923584
2202.80932617188	9.72186374664307
2203.46533203125	9.62992382049561
2204.12060546875	9.52310276031494
2204.775390625	9.53591728210449
2205.42919921875	9.52814674377441
2206.08251953125	9.4899787902832
2206.73486328125	9.46760654449463
2207.38671875	9.42913150787354
2208.03759765625	9.38106632232666
2208.68798828125	9.40692520141602
2209.33764648438	9.43229961395264
2209.98657226563	9.36931991577148
2210.63452148438	9.36900520324707
2211.28198242188	9.38884544372559
2211.9287109375	9.38172721862793
2212.57470703125	9.39730072021484
2213.21997070313	9.39925861358643
2213.86450195313	9.39011287689209
2214.50830078125	9.37893676757813
2215.1513671875	9.3707857131958
2215.79370117188	9.33002853393555
2216.43530273438	9.3142614364624
2217.076171875	9.29519557952881
2217.71630859375	9.27155685424805
2218.35571289063	9.19070529937744
2218.99462890625	9.17257118225098
2219.63256835938	9.1030101776123
2220.26977539063	9.05568599700928
2220.90625	9.03443336486816
2221.5419921875	8.96549034118652
2222.17700195313	8.93631458282471
2222.81127929688	8.90813255310059
2223.44482421875	8.83016586303711
2224.07763671875	8.82654762268066
2224.70971679688	8.71316814422607
2225.34106445313	8.59333896636963
2225.9716796875	8.58580780029297
2226.6015625	8.49254035949707
2227.23071289063	8.52414608001709
2227.85913085938	8.46820163726807
2228.48681640625	8.39158058166504
2229.11376953125	8.34776592254639
2229.73999023438	8.30315017700195
2230.36547851563	8.22152233123779
2230.990234375	8.19161224365234
2231.61401367188	8.16116714477539
2232.2373046875	8.11997318267822
2232.85986328125	8.06367683410645
2233.4814453125	8.03977870941162
2234.1025390625	7.96704483032227
2234.72265625	8.02158451080322
2235.34228515625	7.94827270507813
2235.9609375	7.93170690536499
2236.57885742188	7.86853647232056
2237.1962890625	7.89136266708374
2237.81274414063	7.85271644592285
2238.42846679688	7.88990306854248
2239.04345703125	7.84096765518188
2239.65771484375	7.85072994232178
2240.27124023438	7.85331344604492
2240.88403320313	7.89414262771606
2241.49584960938	7.80120944976807
2242.10717773438	7.77679586410522
2242.71752929688	7.88806104660034
2243.32739257813	7.79938220977783
2243.93627929688	7.80656957626343
2244.54443359375	7.75277519226074
2245.15209960938	7.75685930252075
2245.7587890625	7.74008369445801
2246.36474609375	7.70912599563599
2246.9697265625	7.69952774047852
2247.57421875	7.70178413391113
2248.17797851563	7.6454930305481
2248.78076171875	7.65752649307251
2249.38305664063	7.6365327835083
2249.984375	7.59459924697876
2250.5849609375	7.58854341506958
2251.18481445313	7.51993799209595
2251.78393554688	7.46343088150024
2252.38232421875	7.52273988723755
2252.97973632813	7.47964000701904
2253.57666015625	7.39198160171509
2254.17260742188	7.29260063171387
2254.76782226563	7.34234380722046
2255.3623046875	7.25504493713379
2255.9560546875	7.22677850723267
2256.54907226563	7.17021942138672
2257.14135742188	7.14682340621948
2257.73266601563	7.11172771453857
2258.32348632813	7.03479909896851
2258.91333007813	7.03599309921265
2259.50244140625	6.96209001541138
2260.09057617188	6.89878511428833
2260.67822265625	6.86975288391113
2261.26513671875	6.8227481842041
2261.85107421875	6.81916809082031
2262.43627929688	6.76559114456177
2263.02075195313	6.72838258743286
2263.6044921875	6.70260620117188
2264.18725585938	6.68567180633545
2264.76953125	6.62699747085571
2265.35083007813	6.61810159683228
2265.93139648438	6.6039776802063
2266.51123046875	6.58905982971191
2267.09033203125	6.57908821105957
2267.66845703125	6.52233982086182
2268.24584960938	6.52487659454346
2268.82250976563	6.54100704193115
2269.3984375	6.51739311218262
2269.9736328125	6.56597995758057
2270.5478515625	6.55229759216309
2271.12133789063	6.5671501159668
2271.69409179688	6.55109596252441
2272.26611328125	6.57984733581543
2272.83740234375	6.55591678619385
2273.40771484375	6.51544141769409
2273.97729492188	6.52399921417236
2274.54614257813	6.50421333312988
2275.11401367188	6.47705888748169
2275.68139648438	6.44383764266968
2276.24780273438	6.4250431060791
2276.8134765625	6.37836599349976
2277.37817382813	6.3419041633606
2277.9423828125	6.32383251190186
2278.50561523438	6.31916522979736
2279.06811523438	6.36241245269775
2279.62963867188	6.33984231948853
2280.19067382813	6.31936073303223
2280.75073242188	6.30492401123047
2281.31005859375	6.27254152297974
2281.86840820313	6.32824516296387
2282.42602539063	6.27816104888916
2282.98291015625	6.26341247558594
2283.5390625	6.23280620574951
2284.09448242188	6.19345235824585
2284.64892578125	6.22120332717896
2285.20263671875	6.19556093215942
2285.75537109375	6.11911010742188
2286.3076171875	6.12092542648315
2286.85888671875	6.08382654190063
2287.40942382813	6.0488133430481
2287.958984375	6.01642370223999
2288.5078125	5.98532962799072
2289.05590820313	5.93538951873779
2289.60302734375	5.89919710159302
2290.14965820313	5.89003896713257
2290.6953125	5.82247829437256
2291.23999023438	5.83000612258911
2291.78393554688	5.73102235794067
2292.3271484375	5.74117517471313
2292.86962890625	5.73538684844971
2293.4111328125	5.67773246765137
2293.95190429688	5.63971853256226
2294.49194335938	5.6591591835022
2295.03100585938	5.58489847183228
2295.5693359375	5.57316637039185
2296.10693359375	5.55156707763672
2296.6435546875	5.51048898696899
2297.17944335938	5.52937602996826
2297.71459960938	5.54720735549927
2298.24877929688	5.47805738449097
2298.7822265625	5.44462108612061
2299.31469726563	5.50622940063477
2299.8466796875	5.48399925231934
2300.37744140625	5.46308374404907
2300.90771484375	5.43519926071167
2301.43701171875	5.45784091949463
2301.96557617188	5.44571447372437
2302.4931640625	5.44696092605591
2303.02001953125	5.44606161117554
2303.54614257813	5.50328731536865
2304.0712890625	5.4796290397644
2304.595703125	5.47176647186279
2305.119140625	5.45558309555054
2305.64184570313	5.50805854797363
2306.16381835938	5.45027589797974
2306.68481445313	5.46761560440063
2307.205078125	5.44012022018433
2307.72436523438	5.44725656509399
2308.24291992188	5.48153972625732
2308.7607421875	5.44701766967773
2309.27758789063	5.41381597518921
2309.79370117188	5.40695190429688
2310.30883789063	5.41003942489624
2310.8232421875	5.44786262512207
2311.3369140625	5.38335514068604
2311.849609375	5.37915754318237
2312.361328125	5.36417007446289
2312.87255859375	5.3378438949585
2313.38256835938	5.35222864151001
2313.89208984375	5.3415265083313
2314.40063476563	5.32298564910889
2314.908203125	5.24150323867798
2315.4150390625	5.23965835571289
2315.92114257813	5.22861766815186
2316.42626953125	5.15998268127441
2316.9306640625	5.15782308578491
2317.43408203125	5.11751651763916
2317.93676757813	5.07176160812378
2318.4384765625	5.08986902236938
2318.939453125	5.02023220062256
2319.439453125	4.99145650863647
2319.93872070313	4.95072889328003
2320.43701171875	4.9473876953125
2320.9345703125	4.9220724105835
2321.43139648438	4.92034339904785
2321.92724609375	4.84694957733154
2322.42211914063	4.84409999847412
2322.91625976563	4.782301902771
2323.40966796875	4.80143213272095
2323.90209960938	4.74011087417603
2324.3935546875	4.72850942611694
2324.88427734375	4.74165105819702
2325.37426757813	4.67724084854126
2325.86303710938	4.75135087966919
2326.35131835938	4.72284269332886
2326.83862304688	4.71038246154785
2327.32495117188	4.71262884140015
2327.810546875	4.6927924156189
2328.29541015625	4.73321294784546
2328.77905273438	4.74173736572266
2329.26220703125	4.78247356414795
2329.74438476563	4.72221755981445
2330.2255859375	4.74603414535522
2330.7060546875	4.73598909378052
2331.185546875	4.73003339767456
2331.6640625	4.74239015579224
2332.14184570313	4.75448083877563
2332.61889648438	4.73784828186035
2333.09497070313	4.76116180419922
2333.57006835938	4.73657464981079
2334.04443359375	4.72018384933472
2334.51782226563	4.73474073410034
2334.99047851563	4.70188903808594
2335.46215820313	4.70876789093018
2335.93310546875	4.68163824081421
2336.40307617188	4.66107034683228
2336.8720703125	4.62758493423462
2337.34033203125	4.59681940078735
2337.8076171875	4.65228176116943
2338.27416992188	4.5484094619751
2338.73974609375	4.57282543182373
2339.20458984375	4.50596714019775
2339.66845703125	4.52268075942993
2340.13134765625	4.49345016479492
2340.59350585938	4.46502208709717
2341.0546875	4.45942735671997
2341.51489257813	4.3959813117981
2341.97436523438	4.38484191894531
2342.43286132813	4.3516411781311
2342.890625	4.32613706588745
2343.34741210938	4.34309005737305
2343.80322265625	4.28058576583862
2344.25830078125	4.32789516448975
2344.71240234375	4.25428867340088
2345.16577148438	4.29692220687866
2345.61791992188	4.31305456161499
2346.06958007813	4.33085250854492
2346.52001953125	4.38709878921509
2346.9697265625	4.42125129699707
2347.41845703125	4.49471616744995
2347.86645507813	4.59258890151978
2348.3134765625	4.67474174499512
2348.75952148438	4.74614667892456
2349.20483398438	4.84115076065063
2349.64916992188	4.92651319503784
2350.09252929688	5.00389289855957
2350.53515625	5.06135225296021
2350.97680664063	5.10220098495483
2351.41748046875	5.17443704605103
2351.857421875	5.1986870765686
2352.29638671875	5.22739553451538
2352.734375	5.20999765396118
2353.17138671875	5.19814395904541
2353.60766601563	5.19600820541382
2354.04296875	5.12406396865845
2354.4775390625	5.04650259017944
2354.91088867188	5.01898145675659
2355.34350585938	4.87367391586304
2355.775390625	4.78145933151245
2356.2060546875	4.69948863983154
2356.63598632813	4.60714626312256
2357.06494140625	4.4874210357666
2357.4931640625	4.40665578842163
2357.92041015625	4.31913709640503
2358.3466796875	4.24551200866699
2358.77197265625	4.14866399765015
2359.1962890625	4.08889055252075
2359.61987304688	3.99722933769226
2360.04248046875	3.9689347743988
2360.46411132813	3.8942186832428
2360.88500976563	3.8605535030365
2361.30493164063	3.82155013084412
2361.72387695313	3.76712918281555
